# Supplementary material for: Identification of a carbonic anhydrase–Rubisco complex within the alpha-carboxysome
Source: Proc Natl Acad Sci U S A. 2023 Oct 20;120(43):e2308600120. doi: 10.1073/pnas.2308600120 (PMC10614612; doi:10.1073/pnas.2308600120)
Supplement: Supplementary file 2 — Dataset S01 (XLSX) [file pnas.2308600120.sd01.xlsx]

## Sheet: CsoSCA
>2521966044										Identifiers = IMG gene_oid
MHPLTQGDENAYLFAYERRVKDSFDTIVPVLKRLSGLQHEENFEMRAQAIAREQLGFELPPEILGDAWVTQL
DMRRLFAWCVFETYRRFCDEFFTDDPLGSGDEDAFQAFLQDCGFHTLDVSPCADGRLAHVIRYVLRLPYRAV
RRKSYAGALFDIEDSLQKWVETEMLRFREGRPNTADAPTRYLKAVVYHYSSSDPEHEGCAAHGSDEQKAAQA
GLERLLGFQQAVQNSFCCGASIDLLLIGMDTDTDAIRVHVPGADGRVDPQTGVEAQALYADTVRLPAVEAEA
RILERVKASAPGVADGMARLAARLIANNLSQIDYVRSYHDGRYADVGHAERFIGVGIGFEEIQLRNLTYFAY
MDTVEEAAPDLDVGVKIGSRLNVAHGLPVPVVVRYDYHGQVPGSRERAVAHCERVDRALHSRYQDLSARGLL
HTLQIVRDCNARGPIEALACSVRGTPQGGH
>2656888321
MPTSELHPLTDREQNQRLRDYERSVKSAFDAIVPTLKRIAALQQGDHFESMAQAVVQEALGFDLPSETLKNA
GGDPFDMRTLFAWAMFETYQRFSDEFFRANNLIDDHGFQSFLIDCGFHTMDVSPCADGRLAHVISFVLRLPY
REVRRKSYAGAMFDIENSVEKWTETEFLRFREGRPNTADEPTRYLKTVVYHFSSSDPHHQGCAAHGSDTNKA
AQAGLDRLNAFQQAVESSFCCGASIDLLLIGLDTDTDTIRVHVSTEDGKIDLRNYIDTSYVYAETMNMTAGQ
AASVLEARVREHSEGATEGMIKLVCRLVTSNISQIDYVNEFYNRRYADIGHAERFIGAGIGFEEIQLRNLTY
FAYMNTVEEATADLDVGVKIFTGLNVTQGLPIPIVIRFDYHGHVPGARDRAEANCKRVADALRARYSELAQD
GLLHTLLAIRDCAAGETIEVLESSVFAKSIAGAH
>2752844323
VSHPLCRSEENQRLFGYERDVKAAFDNIVPTLKQISALQHEADFEQQAQKIARAQLGFELPQEILADAWVTQ
LDMRRLFAWCVFSTYRHFCDDYYRNDPLAVDAGRGADDFDSFLQACGFHTLDVSPCADGRLAHLVRYVLRLP
QQSVRRKSYAGALFDIEDSIQKWTEVELGRFREGQPNTADAPTRYLKAVTYHYSSVDPEHQGCAAHGSDTAK
AAQAGRERLYAFREAIENSFCCGASIDLLLIGLDTDTDAIRVHVPDAEGAIDLDTAVDALSLFDATARSSAS
EATHAIADAIRACTPDVQPGMAQLVERLIENNLSQIAYVRSNHGDHYADIGHAERFIGAGVGFEEIQLRNLM
YFAYLNTVEEATADLDVGIKIFTGLNVAHGLPVPVIVRFDHHGQVPGSRERAEQHCARVSEALQARFDSLAE
QGLLHVLQVTRDCDAAGSIDLLACSVNAHKQAGGH
>2837266039
MKISHGLTNAPENMQLYAYESSVRESFDNIVPTLKQISALQHEANFEQQAQQLARTQLGFELPDLLLNNAWV
DQLDMRSLFAWSVFETYHRFCDEVFTHDPLGQNGSDASFQRFIQECGFHMVDVSPCADGRLAHVIRYVLRMP
YKEVRRRSYAGAMFDIEDSLEKWVKTELLRFREGKPNTPDSATRYLKTVVYHHSSVDPNHQGCAAHGSDTSK
AAQGGLERLMAFQQAVQNTHCCGASIDCLLIGMDTDTDSIRIHMPDANGNIDLENHVDSLEVFDATASMNMN
DAEQWITDHIQQKGGNALTSGMARFMSYLMKNNMSQVEYVRSYYGGCYSDIGHAERFIGAGIGFEEIQLRNL
TFFSYLNTVEEAATDLDVGISIFTGLNVSQGLPVPIVVRYDYHGNVPGARERAEEHCQRVADALHNRYSELT
DRGMLHTLQVVRDINGAGQIEILDCSVKTKVAGGH
>2834132895
VGLHPLSDRQGNAALQAYDEQVKGAFDRIVPVLKRLSALQHEADFIEQAQRLAKAELGFELPLPILETAWVS
QLDMRTLFAWCVFETYEQTSDGFFQHDPLEGQPGSRSAEAFNDFVLSCGFHLLDITPCADGRLAHAVAYALR
VPFSSVRRRPHAGALFDVENTVNRWVKTEHRRYREGLPNPAHADTRYLKVVLYHFSSQDPQHEGCAAHGSDD
GLAASCGLSRLKDFQQAVENSFCCGASVDLLLMGIDTDTDAIRVHVPGLDGSTNLERWLDAQAVYDATRHLN
PEEGRARIQAMVEQSAASSPDPGMVRLVSRFLEHNLSQIDYVRQVHGGHYADAGHAERFIGVGIGFKEIHLR
NLTYFAYMDTVEEGAPDLDVGVKIFKGLNVSRGLPVPVVVRFDYNGQVPGARERAIRHCQRVQAAMENRYPD
LFQQGLLHALLTVRDQDRYIPAEAVGSTITFASGGGH
>2518911761
MDVPSVLKPGHPLADVADNERLYAFESGFRDRFANLVPVLKEVHALQHERDFEEKAQRIVEDNLGYRLPERV
LEDAWINDLDTRELYLHGTFELFDQLVNEYWAGRDDLVDEAERAIAYFLDCDFHEVDISPCSDGRLLSLRRF
ILRLPDLAVRVKSYAGAQFDIEEDVRHWTKRELLRFREGRPTTADVPSRYLKIAAYHYSSADPHHQGCAAHG
NSERDAADAALRQLRAFRQAIENTYCCGASVDTLLIGVDTDTDAVKIHIPDADTRMSLYRFVDSAKVYRETQ
DLDGRDAELRVYQAIQDAIHQQGWGHGNGGPHEGMLRLISRLLLNNISQLDYVARYHNGHYADVGHRERVII
VGQEVEEMQVRNFAYFAHLETMEEGAHGMDVGVNKIFRQLNVERGLPVPVVIHYRYDRKVPGSRERVEARCR
RIREQIMARYRELAEKGLIGCHMVIRDKRSGSQLEPLAG
>2829791215
MIGGGQMCEHALVDRDLNRMLFDYERTVRSRFTRIVDVLKHISTYQHDGNFTERAQQLAREQLGFDLPSQVL
EDAWVCGLDLSALHSRCIFSALKASVENASTEQAGWRQRLPLDENFLRSCGYHTVDISPCSDGRLQGVSPYV
LRILPGPNVRVKAYAGALFDVDVDVSDWAQREVERLSGAMVDGDRLNYLKIAVYHFSSSSPDGQGCAAHGSN
DRQATEAALHRLQNELRTAIDQTFGAGAAPDVLLIGVDTDLDALRIHLPDGFGELNAHRYFETAQVYRDTLG
LAPDAARARIAGIVADAEGMGGWGQGNGRMHDGMRRLVLALAEANLSQVEYVIKHHTGRYATIGHDEECIVA
GEALRPLQLRNLFYFAHLNTIEEGAPDMDVGINIFSKLNVAHGLPVPVLVHFEYDVRIPQSRERAIARGRRV
RDAIESRYPDLAARGLLNCAIAVSERDGDERCAFVADDAVDDH
>2774993287
MDQGRPCRHPLSNESENRRLLAHEQAIKGHFAAIIPALKRLAAQQHEADFPERAQRLADADLGFTLPVGILE
DAWIAKLDMRALYGACVMHTIRLMAEQTQVAPPLQNSDEMSSFLLDCGYHAVDITPCSDGRLKGLIRYILRL
PDDAVRSRKAYAGAMFDVEANVKRWIETELMRYREGRPVPADAGTRYLKIVVYHWSSSDPAHEGCAAHHSNE
RDAAEAGLGRLREFRQAIENSFCCGASVDTLLIGVDTDTDGIKVHVPDADGEMSLYRWVSNLTLYKETLNED
ASTARLKVYQAIQAASATDGWGKGNGEPHEGMRRLIATLLINNLSQIEYVCGNWEGRYPDIGHNERFISVGD
GFEEFQVRNLAYFVYLHTVEEGGPDLDVGIQIFSRINVLHGLPVPVAIHFRYDRRVPGSRERTVEHCQRVKA
AIESRYAELHRQGLLVCGMTVQDKASGSPIEALEANGAAALRSAR
>2721488703
MRNWRPIAPAESHPLTDLTANARLQAYESAVKGAFDRIVPVLKRLSALQHEDQFVAEAQRHAEAELGFTLPE
TILETAWVSQLDMRSLFAWCVFETYERVSETFFREDPLDCREGTPAAEAFNAFLLSSGFHLLDVTPCADGRL
AHTISYALRLPFSSVRRRPHAGAMFDVEDTVDRWVKTEHLRYREGVPNQAYDPTRYLKVVVYHFSSIDPHHE
GCAAHHSDDAAAAASGLSRLMDFQQAVENSFCCGASVDLLLIGLDTDTDAIRVHVPSSEGGTDLEHWLDARE
VHAATLRMGAEAARVEIRSRVMAAAAATPDEGMVSLISRLVEHNISQIDYVRSYHGGAYADAGHAERFIGVG
IGFKEIHLRNLTYFAHLDTVEEGAADLDVGVKIFTGLNVSRGLPVPVVVRFDYHGSVPGARERALLQCRRTA
SAIEVRYAKLFDQGLLHTLLTLRDRDQHAPAETIGSSIQLEVQGGH
>2565944623
MRTGPKASGPRTASQIAHHVLARAEENARLDRYEQDVKSAFDAIVPTLKRISALQHETDFESRAQDIARREL
GFELPEDILADAWVERLDMRRLHAWCTFATYRRFCDDFFSRDPLAAEEGDRHFNGGFEGFLQTCGFHTLDIS
PCADGRLAHLIRYVLRLPHRAVRRKSYAGALFDIDDSVQKWVETEMLRFRSGRPNTADAPTRYLKLVAYHFS
SSDPEHEGCAAHGSDTTKAAAAGLERLLGFQQAIENSFCCGASIDLLLIGVDTDRDAIRVHVPDAEGGMAVD
RYLDVMELYETTARLDASRARHDIQDAVRQTSPGVAEGMARLIERLIENNLSQIDSVRGRHGERYADIGHAE
HFIGAGVGFEEIQLRNLMYFAYLDTVEEATQDLDVGIRIFTGLNVRRGLPAPVVVRFDYHGQVPGARDRAVA
RCRRVSEAIKSRYADLFERGLLHLMQVVRDCNADAPIEVLACTASADAKAGGHR
>2676825239
MGEAPPPHGHRLSSPVKGARSQARLHPLTDKAANHRLQAYETAVKSSFDRILPVLHDLAGLQRDKGFIGKAQ
ALAEQTLGFRLPDHLLNDAWIKGLDLPRLHAACLFETYGRMADGFFAHDPLKGHDTREFDTFLQSCGFHLMD
VTPCADGRLAHTISYVLRLPFGAVRRRSFAGALFDVEDTVSKWVEVEHARYRAGVPNTADAPTRYLKTVVYH
FSSRNPAHEGCAAHGSDDDAAARAGLERLRAFRQAVENGFCCGASVALLLIGLDTDTDALRIHVPDAQGHTD
LQRSLDTGHIYHQTLSMTPEAARRHILEQVRRQAPATPDEGMVTLIARLVENNLSQLDYVVRRHDGTYPDQG
HAERFIGVGIGFEEIQLRNLTFFAYLHTVEEGAADLDVGCRILGGLNHPHGLPIPVVIRFDYHGQVPGARER
AIARCQQVDRAVTERYAPLIRDGLLHRLLVVRDCDTRGGLERVATSTDPSGRGGH
>646625258
MAAQPLVSAVPPKAQAPLDVPSVLKPGHPLADVADNERLYAFESGFRDRFANLVPVLKEVHALQHERDFEEK
AQRIVEDNLGYRLPERVLEDAWINDLDTRELYLHGTFELFDQLVNEYWAGRDDLVDEAERAIAYFLDCDFHE
VDISPCSDGRLLSLRRFILRLPDLAVRVKSYAGAQFDIEEDVRHWTKRELLRFREGRPTTADVPSRYLKIAA
YHYSSADPHHQGCAAHGNSERDAADAALRQLRAFRQAIENTYCCGASVDTLLIGVDTDTDAVKIHIPDADTR
MSLYRFVDSAKVYRETQELDGREAELRVYQSIQDAIHQQGWGHGNGAPHEGMLRLISRLLLNNISQLDYVAR
YHNGHYADVGHRERVIIVGQEVEEMQVRNFAYFAHLETMEEGAHGMDVGVNKIFRQLNVERGLPVPVVIHYR
YDRKVPGSRERVEARCRRIRDQIMARYRELAEKGLIGCHMVIRDKRSGSQLEPLAG
>640080294
MKTFTENIHIQTKESNNLLNPVNLHKLTNNIQNENLFKYESKIKSDFDEIVPTLKEIARIQHHEDFINKAQT
ISRKNLGIDLPLHILDKSWVKPLDMRALYAWCAFKQHEKLSDNFFNNDPLEGAAGSRGAEDFEKFLLDCGIH
LLDITPCSDGRLAHSVAYVMRIPFSSVRRRSHAGALFDIENTVNRWVKTEHKRYRENIPNEAHKDTRYLKVV
TYHFSSVDPLHQGCAAHGSNDELAAGEGRNKLYAFKEAVENSFCCGASVDLMLIGLDTDTDSLKIHLSNSDG
SIDLEKTISTLDIYNSTINFSGDDAEREICQTISNHSSKDKLQGLEKFMYKLIVNNISQIDYVKKFHKGSYE
DIGHAERFIGVGIGFKEVHLRNLTYFAHLDTVEEGAPDLDVGVKIFTGLNVSQDLPIPVVIRFDYSGKVPGA
KDRAAKDCNRVNNAISIRYKSLVDKGLLHTCLTIRDRDNIHSAQIIGMSLDKKTEEAH
>2836888135
MNARGGTRRQRKSELLKPIPYSRDLATKRPSTIVTAEKHPLVDSVSNKRLRDYEDVSKTRFDQIWSVLLELE
SNYGCRDFVHWANRTLEAKLGFKLPVEFLEQASIGSLNLSALYSECVFQQFLEFSKEFFEKDPLKGQQKTNL
QKMFLEMGYHAIGIAPCADGRLAHFVSYILRLPYSMVRRKSHAGALFDVSESVRNWVFTEHLRFRESKPNPA
DDDTRYLKIASYHFSKSDPHHQGCAAHGSDDAKAAQAALDKLNEFKQAIENRFDCGATVDVILLGVNTDDDS
LRVHVPDEFGRVDLQSYVDTHKLYHHTMNLTAEQARTEILNALTVSRKRCRLDQALRLRKVLAWLIEQNLSQ
IDYVHQYESGCYSDLGHAERFIGIGSGFEEVQLRNLTYYSFLETLEEGLSDVKVGIKIFKKLNVCKMRPIPI
IIGFEYDARVPGSKLRVIKKSKRIEQLVHEKFSELSQSGMLHTMCTLRDYTGFHPAYRLDD
>2676374274
MDKTENSPVITEQFVDPVSIDGPEQACKHSLVNTDLNEFLHIYEELVRSRFSAIKNTIKTLSIYQHDLDFVT
HAQRIAMDQLHYMLPVSLLEDSWVAGLNLRALYSYCVFHSFKECVAKARFDQASWRDCYVLNTDFIHSCGYH
TVNISSCADGRLQGLLPFILRIGPSESVYIKSYAGTMFNIEENIVDWAHRELERLSGGLPGHENNNYLKIAV
YHYSSSNPTHQGCAAHGSDTRKACESALARLNELRAAINNTYGRGAAPDILLIGVDTDLDSIRVHFPDASGN
ILPDRYVDSGDVYKKSLGMDQEAARTYIAESVSKAESQNGINQKKDKMATGMRNLVLGLVEANLSQIEFVIQ
YHAGRYRVIGHNERFICAGESMKELYLRNKYYFAHLNTVEEGAADLDVGIKIFTELNIKHGLAIPILVHYHY
SSHVPGARNRTIRRCRRVKAAIEARYSQLHEKGLLYCQIAISDIAGTERCTFVEDQVKEAGH
>2671880642
MSMAENFSVDTVPHIEPICTVGPNQSCRHSLVDQELNEFLHIYEELVRSRFSAITDTLKTLSIYQHELDFVT
RAQRIAMDHLHYKLPLNLLEDSWVSGLNLRALHSYCIFRSFKECIAKARFDQASWRERNALNTNFLHSCGYH
TVNISPCADGRLQGLLSFVLRLVPSEAVYVKAYAGAMFNIEEDITNWAHRELERLTGGLPGDEDRNYLKIAV
YHYSSSNPSHEGCAAHGSDNKKAVEAALMRLNELRAAINNTYGRGAAPDILLIGVDTDIDSIRVHIPDVNGD
IHSHRFVDSGDLYRESLGMTQEAARMYIADAVTKAECQNGLVHNKGKMAAGMRSLVFGLLEANLSQIEYVIQ
YHAGRYAVIGHNERFICAGEAMNELHLRNKFYFAHLNTVEEGAIHLDVGIKIFTNLNIKHGLAIPILVHYHY
SSRVPGARERVIQRCRRVKAAIEARYSQLHEKGLLYCQIAISDKAGSERCTFIEDEIIEAEH
>2676374591
MNVSTNLSVENVPSPEPVCTVGPSQSCRHALVDAELNDLLYIYEELVRSRFSAITNTLKKLSIYQHELDFVT
HAQRIAKDNLRYELPLDLLEDAWVSGLNLRALHSYCTFRSFKECVAKVRFDQASWREVNALHTDYIQSCGYH
TVNISPCSDGRLQGLLSFILRLAPSESVFVKSYAGAMFDIEEDIANWAHRELERLSGGLPGSEERNYLKIAA
YHYSSSNPGHEGCAAHGSDTNKAIESALARLNGLRAAINNTYGRGAAPEILLIGVDTDIDSICIYLPDANGD
IDPDRYIDNGVLYQQSLGMDLEAARNYISDAVAKVESQSGTGQGAGKMAAGMRNLILGLLEANLSQIEFVVQ
YHAGRYAVIGHNERFICAGEAMNELHLRNKFYFAHLRTVEEGAAHLDVGIKIFTNLNIKHGLAVPVLVHYHY
SSNVPGSRERMIARGRRVKKAIEARYPDLHARGFLNCQIAISDKAGTERCTFIEDEVKAAGH
>2731622590
MMSAIHTSSGPNKAWRASWVPMAQKARPRSTPSRPALSLSVGGGSHPFAEPAIALDLDRREQEVESSFARLS
ETLRDLAPRQFEDDFPALAVARLRAIGVDADPDWFHAHWTRPLDMGAIHARAASRLFATLVQSGTERDRYAS
DDGEPVAELIRRWGFHAVDITPCADGRLAGLLGAVLRIPLSIVTARKSFAGAMFNVAQNLHEWEEVELNRHR
RGLPNAPDAGTRFLKVGVYHYSSVDPAHDGCAAHGSDTCRAMTALHGRLLEFQAAAQAMHGAGDEIALLLIG
LDTDTDAIRVHVPDASGAMDDNRFVDAADLYQTTRDMPRDAAKDAVREAVARAAGVHADDAGTEGMRWFCGY
LLKNNIAQVDAVLQKYHGPYPEAGHAEKLIVIGDPVDDVQLRNLAFQAQMNSVEEGAQDLKVGLHILAGQSS
ANVPVLVLRDFDPEIPGDDRAAAEVADRMRAAVLAMETEARVTVEAALRPGTGGALEFLEART
>2518172183
MAQGANSAAAQPLVSAVPPKAPAPMDVPSVLKPGHPLADVADNERLYAFESGFRDRFANLVPVLKEVHALQH
ERDFEEKAQRIVEDNLGYRLPERVLEDAWINDLDTRELYLHGTFELFDQLVNEYWAGRDDLVDEAERAIAYF
LDCDFHEVDISPCSDGRLLSLRRFILRLPDLAVRVKSYAGAQFDIEEDVRHWTKRELLRFREGRPTTADVPS
RYLKIAAYHYSSADPHHQGCAAHGNSERDAADAALRQLRAFRQAIENTYCCGASVDTLLIGVDTDTDAVKIH
IPDADTRMSLYRFVDSAKVYRETQDLDGRDAELRVYQAIQDAIHQQGWGHGNGGPHEGMLRLISRLLLNNIS
QLDYVARYHNGHYADVGHRERVIIVGQEVEEMQVRNFAYFAHLETMEEGAHGMDVGVNKIFRQLNVERGLPV
PVVIHYRYDRKVPGSRERVEARCRRIRDQIMARYRELAEKGLIGCHMVIRDKRSGSQLEPLAG
>2508717137
MSGGRPGTQKARLGGDLSSRQPAFNQRLHPLTDVNANARLFDYEARVKESFDRIVPVLKQVAAMQCEPRFEE
RALELIHSELGYELPHEEINHAWVSGLDMRRLFAMSVFKTYRRISDEFYTHDPLGGRDQQAFDSFLQDCGFH
LLDVTPCADGRLAHAISYVLRLPYAAVRRKSYAGSLFDVENTVQKWAETEMLRFREGRPNTADAPTRYLKTV
MYHFSSVDPAHQGCAAHGSDDELAARAGLERLQAFQQAIENTYCCGASVDLLLIGLDTDTDAIRVHVPDRDS
RIDLTRWVDGHKLYEITRGMAPEQARAHILELVRAHAAEQSRSTGGDAPAEGMLRLIAQLIENNISQIDYVR
AYHQGGYADIGHAERFIGAGIGFEEIQLRNLTYFAYLATVEEGAADMDVGIKIFSGLNVSRGLPVPVIVRYD
YHGGVPGARERAVAHCERIAAALKARYPKLCADGLLHCLRAVRDCDAGAPIEVVGCSLQTQAAAAH
>2752847266
MFNTRAKVRRTLPGPPPRRPLAAASGAGVGIGHHPLVRGDENARLYQYEQAVKQAFAGIEAVLRQLAAWQHE
SDFVGRAQGHARATLGFELPAELLQDTWIQALDTGRLYAWCVFETFRRMSAEFFEQRPLAVEGAASFHAFLQ
QCGFHTLDISPCADGRLAHVIRYVLRLPHEPVRRKSYAGALFDVEDSLEKWVETEMLRQREGRPNAADAPTR
YLKVAVYHHSSTRPDQEGCAAHGSDTRRAAQGALERLQAFRQGVENSFCCGASIDLLLIGVDTDTDAIRLHL
PDADGAMDVDDYIDANELYHATANAAMGDAEATVQDHLRRHCSAANMTVPAPGMLRLAARLLCANLAQIDYV
RRYHGGRYADIGHQERFIGMGIGFEEVQLRNLTYFAYLRTVEEGAQDLDVGIKIFNGLNVRRGLPIPVVIRY
DYHGQVPGARARAEARCQQLEAALQQRYHAYVEQGLLHTLLMVRDCHAGASAEVVGGSLLCSDQEVH
>2504637621
MLQRSKSAQSSKLNRAPLGRPGARASVVSAVVEKQRGIHAITDVQDNAQLISYERSVKDSFDRIEPVLRQLV
AIQFEIDFASQAQEIADRELGFELPFDLLNAAWTNQLDIKALYAYCVFETYRRFCDHSIATSPLAMHSDSDF
DELLEECGLHAVDLTPCADGRLAHVIRSVLRLPPNKVRRKSYAGAVFDIDDNVQKWTEVELLRERAGLSTSI
SGSRYLKGVVYHFSTIDGQCEGCAAHGSKDDQAALAGRDALYAFREAIEHTHCCGASVDLLLIGVDTATDSI
RVHVPDENGDISLDSHLSSIELFEQTQNEPRDRAREQIQQAVARECPTTRSGLKRFVGALIENNLSQIELVK
AEFDGTYADIGHAERFIGVGVGFEEIQIRNLMYFAYLKTIEEGASDIDVGLKIFKSLNISRGLPAPIIVRFD
YHGSIPGARERAMNRCQQITEATIKRFPQHADGGSIHILKVVRDCQSESPIEIIDSSVPMTGIERKA
>2635168403
MMAAIRTSSGPNKAWRTAWMTNAVSADRVPSQRTAPALVALATSHPFAEPGIAADLDLRETEIETGFARLAE
TLEAVAPQQFDPGFPERVVAKLAGLDIAADPAWFEADWRHPLDMSAVHARCVTRLFAQLVETGSERQRYACE
DGEPVEMLIQRWGFHAVDITPCADGRLAGLLGAVLRIPLSIVTTRRSYAGSTFSVARSLRDWETVELGRWRT
GHPNAADAPTRYLKIGVYHFSSLDPFHEGCAAHGSDTDAARDALHDRLRQFRAAVEARHGAGDAVALLLVGL
DTDTDAIRVHVPGAAGEMQAYRFVDAAELHGQTREMGREAAKEAVRRVVADCAGVDAEDEATEGMRWFCGYL
LKNNIAQVEAVLRRHNGPYPVKGHDEKLIVIGDPVDDVQLRNLAFQAQMQSVEEGASDLAVGVRILSGTSEG
TVPVLALKVYDPEIPGDREACEVAARRMAYAVRSRLAEAPVVAEPALRSKSGGRIEFLDATSGGVSV
>2579719002
MFWKPIPWKVANEASQVEASQQPADLKKVGSTRSNTGTHPLVNTAQNELLRAYETETKAGFDKIESVLKAVL
AEQSRLDFKRWANGELFAHLGVTLDESAWDLDLYPDPKQSFQALFSKVVFAQFSRLSEDFFVNDPIAGMKKQ
EATRIFRDAGIHAVGVAPCADGRLAHFVSYVLRLPYSSARRKARAGALFDVSESVRDWVFIEHTRFRDGFPN
RAEEPTRYLKMAVYHFSKADPSHQGCAAHGNNDAKAAQAALQKLKDLRQAIENRFGCGSTVETILMGLNTDD
DSLKIHIPNEQGKVCLDRYIETDKLFKATIGLTAKEARHEIEIAIDQCNLAHQSTVPKPQVKRLLAWMIEHN
FSQIEYVNQFEHGCYDDIGHAERFIGIGSGFEEVQLRNLSFYSYLDTVEEGVNDVDIGIKIFKGLNIKRGVP
IPIIIRCDYDGRVPESKERAAQKALRIEKAVHNRYQELSSCGLLHTMPTLRDHTSCQPAEILVDSEWV
>2837685233
MNFTLGPTAPMKTFTENIHIQTKESNNFRNSGKSHKLTNNIQNENLFRYESKIKSDFDEIVPTLKEIARIQH
HEDFINKAQKISRKNLGIDLPLHVLDKSWVKPLDMRALYAWCAFKQHEKLSDNFFNNDPLEGAAGSRDAEDF
EKFLLDCGIHLLDITPCSDGRLAHSVAYVMRIPFSSVRRRSHAGALFDIENTVNRWVKTEHKRYRENVPNEA
HKDTRYLKVVTYHFSSVDPLHQGCAAHGSNDELAAAEGRNKLYAFKEAVENSFCCGASVDLMLIGLDTDTDS
LKIHLSTSDGGIDLDKTISTLEIYNSTINFSREDAEREICQTISKQSSKDKLNGLEKFTYKLIVNNISQIDY
VKSFHNGSYKDIGHAERFIGVGIGFKEVHLRNLTYFAHLDTVEEGAPDLDVGVKIFTGLNVSQDLPIPVVIR
FDYSGKVPGAKERAINDCERVNNAISIRYKNLVDQGLLHTCSTIRDRDNIHSAQIIGMSLDKKTEEAH
>2676387416
MNTRKRLAAMRRAGAFPQAGSPLNPACVIGPDQRCEHPLVDQALNQHLSAYEQQVRGRFAVIVGTLKTISAF
QHELDFVSRAQAIALDKLGYQLPADLLGEAWVSGLNLRALYSYCIFCSFKECIENADADQAPWRGRMALDMA
FLRACGYHTLDISPCADGRLQGLLPFVLRLVPDEAVYVKAYAGAMFDVEMDVADWAHRELERLTGGIPGGED
CNYLKVAVYHFSSSNVQQQGCAAHGSNDHKAVESALVRLNELRVAIENTYGRGAAPEILLIGVDTDIDAIRV
HLPDAEGDVNPYRYVDSGEVYHKTLSMTPDAARQQIAEMIAEAERSEGWAQGNGRMSDGMRRLVQQLLESNL
SQIEYVVQYHAGRYSVIGHNERFICVGEAMSELQLRNKFYFAHLDTVEEGATDIDVGIKIFTGLNIKHGLAV
PVLIHFHYSSRVPGSRERAIHRCRRIKAAIRGRYAHLCTQGLLDCQIAVSDRAGSERCTFIEDEIQDAGH
>2506727680
MPGRRQSPRSLFWSQGPAPAPVPATSRRPTRPSFGRGGAARGLHPLTRGDENAYLFGYERRVKESFDNIVPV
LKRLSALQHEEDFETRAQAIARERLGYELPPEILGDAWVSQLDMRRLFAWCVFETYRRFCDEFFTDDPLGSD
DEDMFQSFLQDCGFHTLDVSPCADGRLAHVIRYVLRLPYRAVRRKSYAGALFDIEDSLQKWVETEMLRFREG
RPNTADAPTRYLKAVVYHYSSSDPDHEGCAAHGSDEQQAAQAGLERLLGFQQAVQNSFCCGASIDLLLIGMD
TDTDAIRVHVPGADGRIDPQAGVEAQELYAETARLPAAEAEARILERVQVSAEGVADGMARLAARLIANNLS
QIDYVRSYHDGRYADVGHAERFLGIGIGFEEIQLRNLTYFAYMDTVEEAAPDLDVGVKIGSRLNVTHGLPVP
VVVRYDYHGQVPGSRDRAVAHCERVNRALHSRYRDLSARGLLHTLQIVRDCNARGPIEALSCSVRGTPQGGH
>2517375722
MLNAKTREKSLFWRTYPLPANVVKQIQGEASEGLNKASNDGKPGVHALVNASQNAQLRDYEVRIKAGFDEIK
SVVQHLIVQQKRNDFEQWAQQTIKQKLGITLSQKQVEESLSQKFDSNVLYGQCVFNQFMSMSKEFFEQDPLH
GQNKLQAERLFKDAGFHAVGVAPCADGRLAHIISYVLRLPYSVTRRKAHAGALFDVSESVRNWVFIEHSRFR
DGIPNSSEEPTKYLKIAVYHYSKSDPHHQGCAAHGSDDAKAAEAALTKLKDFRQAIENRFGCGSTVQTLLIG
MNTDDDSLKIHVPNQQGKVCLKRFVETDALFQQTTNMNSEQARIKIEQAVEQCNPELGSTAPVESMNKLIAW
FIENNFSQIAYVQEYENGCYSDIGHAERFIGIGNGFEEVQLRNLTYYSYLDTVEEGLNDVNVGIKIFTGLNL
KNGWPIPIIIRCDYDGRVPGSKDRAEDKARRIEQALHDRYTDLSANGQLQTLCTLRDNTGNQPAEKLPGLVI
L
>2834710913
MGSRFAKSRIAAARAAAPSSAVPVSAVPACGSSSPDMARELTAGHALADVPMNERLHAFEQGFRERFAQLVP
VLKEVHALQHERDFEARAQAIVEERLGYQLPQKALEDAWINDLDTRELYLHGTFELFDQVVNEYWAGRDDLV
AEAESAIAYFLDCDFHEVDISPCSDGRLLGLRRFILRLPDLAVRVKSYAGAQFDIEEDVRHWTKRELLRFRE
GRPTTADVPSRYLKIAAYHYSGADPLHQGCAAHGNSERDAADGALHQLRAFRQAIENTYCCGASVDTLLIGV
DTDTDAIKIHIPDADTRMSLYRFVESAELYRATQGLDEQTASLRVYQAIQDTIHQQGWGRGNGAPHEGMLRL
ISRLLLSNISQLDYVARYHGGHYADVGHRERVIIVGQEIEEMQVRNFAYFAHLETMEEGAEGMDVGVNKIFR
KLNVERGLPIPVVVHYRYDRKVPGSRERVEARCRRIRNTIMDRYRDLAEKGLIGCHMVIRDKRSGSRLEPLA
A
>2681990716
MNTRKRQAAMLRAGVVSAANVALPPNPACVAGPGQQCAHALVDRELNQRLYEYEQRVRERFTRILETLKVLS
SMRHQSDFVAKAQQLASMQLGYALPDHLLEDAWIAGLDLRALHAYCTFQSFHACVENAESDQQALRERSLLD
PDFIRGCGFHTVDISPCADGRLQGLVPFIFRMAPNSAVTVKAYAGALFDIESDIADWTHRELLRLSDGLAPG
SAEGNYLKIAVYHFSTSNPGHQGCAAHGSNDHQATEAALDRLKELRSAIDNIYGFGAAPDCLLIGVDTDIDA
IRVHLPDAQGHLNVHRFVDSSQLYRDTLNMDSATARQHIASTVDQTQHMDGWGRGEGEMVAGMREFVIHLLE
ANLSQIEYVIQHHEGRYQVIGHNERFICVGEAMTELQLRNKFYFAHLDTVEEGANDMDVGIRIFTGLNIQHG
LGVPVLIHFHYSSRVPGARERAIQRCQRVKNALASRYAHLQNNHQLFCQMAISDVHGSERGCFVEDVESECT
VH
>2510787997
MPDSMPMPMARQFSQAVHVQVPQQADGKPAVHPACASLPAHQCHHALVNKTENDRLARFESSIKRRFDEIVP
VLKEVAALGASRDFTEQANRLAEQHLGHPFPEGVLERSWIHGVDVPTLYSSSIFSALAAGVEQFSQRIHQEV
ADAQSLDALLVDCGFHAINVSACADGRLKGLFTYILRLPASDLLRYSTFAGTLFDVEDDILDWQAAELRRFR
EGYPSTSDSGTRYLKVAVYHRSSLDPLHQGCAAHQSNEKLAMEAALERLQQFRHGIENAFCCGASTDILLIG
LDTDTDAIRIHVPDSHGDLSLFRSVDNAELYKKTLGMNADQARLAIYEAIANVSDVGGWGQGDGKPHDGMRR
LIANLLINNLSQIEYVIENFGGWYPDRGHGERFMSIGDGFQELQVRNLSYYAHLDTVEEGAADLDVGVKIFR
HLNVEQGLPIPMAINYRYDANVPGHRERIIIKLQRVAAAIQARYSDLLSEGMLYLHGSVQNQKLGSPLEEVP
LT
>639000735
MLNDRNRSPADSVVHATAPRRRPGAVRAPFAGLRHATGWGQQGAHPLARSEENARLFDYERRIKSAFDAIVP
TLKRVSALQHEEQFELRAQDLARERLGFELPEQILADAWVEQLDMRRLFAWCVFETYRRFCDEFFTTDPLKS
DDEAAFDQFLQECGFHLLDVSPCSDGRLAHVVRYVLRLPYRMVRRKSYAGALFDIENSLEKWTETELLRFRE
GRPNTADAPTRYLKAAVYHYSSRDPAHEGCAAHGSDAAAAARAGLERLLAFQQAVQNTHCCGASIDLLLIGL
DTDTDAIRVHIANGAGEIDLHGMIEARDLYTQTQRLTAQQARARIETRVKEAAPDVPEGTQRLIARLLENNL
SQIEYVRRYHSEHYRDIGHAERFIGAGKGFEEVQLRNLTYFAYLDTVEEAADDLDVGVKIFSRLNVAHGLPV
PVVIRYDYQGHVPGARERAAEHCQRVAQAMSARYADLIGRGLIHMLMLVRDCAAGGSIEVLGCSVTEQEMWE
SH
>638921389
MNTRKRRHALRREASPVAAATPEVSVTPDHPACMIGGGQMCEHALVDRDLNRLLFDYERTVRSRFIRIVDVL
KRISTYQHDENFIERAQQLAREQLGFDLPTQVLEDAWVCGLDLSTLHSRCIFSSLKLSVDNAQTEQIGWRQR
LPLDENFLRSCGYHTVDISPCSDGRLQGVGAYVLRFLPGPNVRVKGYAGALFDVEANVSDWAEREVTRLSGA
MVDGDRLNFLKIAVYHFSSSSPNNDGCAAHGSNDRQATEAALQRLYELRAAIDRTFGAGAAPDVLLIGVDTD
LDALRVHLPDGFGELSAHRYFETAQIYRDTLGLSPEAARAHIAETVAVAEGMDAGSRGTGRMHEGMRRLVLA
LAEANLSQIEYVIKHHTGRYKTIGHDEEYIIAGEKLRPLQLRNLFYLAHLNTMEEGAPDMDVGINIFTKLNV
AHGLPVPVLVHFEYDARVPKSRERAIARGRRVRDAIETRYSDLTSKGLLNCAVAVSERGGDERCTFIADDVA
DDH
>2510273263
MVATRTSPRPSRVARRRAPLWRAAPPRQSLASTAPVSAVSSAAASVPRSQGGDNRRLGDYERRVRQAFAAIE
PALRQIAALPQDAEFVRRAQHEARSRLGFELPVSVLERAWVGGLDMRALFAHASFATVRAFSDDYFLNDPLG
MGARTAEFERFLLECGFHEMNLTPCSDGRLAHVIGYVLRLPMGVVRRKAHAGALFDIEEAVRRWTETELRRH
REGVPNTAEAPTRYLKVVAYHYSSRDPAHQGCAAHGSDDARAAAAGLAQLRAFREAIENSYCCGASIDILLI
GIDTDTDRIRVHLPDAVGEPALERHLDSGPLHAETRGLGLQAARDHICAAVASVGGVSPPAEGMQRLVARLL
EHNLEQLDHVAAEYDGHYADAGHQERFIGVGGDLAEVQLRNLTFFAFMRTLEEGAADLDIGIGIFRRLNLER
GLPIPVVVRFDYPGRVPGARARAVERCARVAEAIARRYPELVAQGLLHTWSTVRDSDHGGRIESVGGSLSEW
EGL
>2832226929
MAAIRTSPRPSRTARRRAPLWRAAPPRQPLTSATPVSAVSVAAGPALPSQGGDKRRLGDYERRVRQAFAAIE
PALRQIAALPQDAEFVRRAQHEARSRLGFELPVSVLERAWIGGLDMRALFAHASFATVRALSDDYFLNDPLG
MGARAVEFERFLLECGFHAMSLTPCSDGRLAHVIGYVLRLPMGVVRRKAHAGALFDVEEAVRRWTETELRRH
REGVPNTAEAPTRYLKVVAYHYSSRDPAHQGCAAHGSDDARAAAAGLAQLRAFREAIENSYCCGASIDILLI
GIDTDTDHIRVHLPDAAGEPALERHLDSGPLHAETRGLGAQAVRDHIRAAVAAAGGASPPAEGMQRLVARLI
EHNLEQLDYVRAEHGGQYPDAGHQERFIGVGGDLSEVQLRNLTFFAFMRTLEEGAADLDIGIDIFRRLNLER
GLPIPVVVRFDYPGRVPGARARAVERCARVVEAITRRYPELVAQGLLHTWSTVRDSDHGGRIESVGGSLSEW
EGL
>2730884768
MAATRTSPRPSRTARRRAPLWRVAPPRQSLASAAPVSALSAAAGPALPSLGGDNRRLGDYERRVRQAFAAIE
PVLRQIAALPQDAEFVRRAQHEARSRLGFELPVSVLERAWIGGLDMRALFAHASFATVRALSDDYFLNDPLG
MGTRAAEFGRFLLECGFHEMSLTPCSDGRLAHVIGYVLRLPMGGVRRKAHAGALFDVEEAVRRWTETELRRH
REGVPNTAEAPTRYLKVVAYHHSSRDPAHQGCAAHGSDDARAAAAGLAQLRAFREAIENSYCCGASIDILLI
GIDTDTDHIRVHLPDAAGEPALERHLDSGPLHAGTRGLGPQAARAHIRAAVAAAGGASPPAEGMQRLVARLI
EHNLEQLDHVAAEYDGHYADAGHQERFIGVGGDLAEVQLRNLTFFAFMRTLEEGAADLDIGIGIFRRLNLER
GLPIPVVVRFDYPGRVPGARARAVERCARVAEAIARRYPELVAQGLLHTWSTVRDSDHGGRIESVGGSLSEW
EGL
>2540299964
MKMLNAKYREKSLFWRPIPPPAHLKKQAFNGASDGLERGSLTSTEVGGNPLVQAAQNELLRDYEMRIKAGFD
EIATVVQRLLVQQKRPDFNKVLAEIVRKELGIHLSQEQVVKFTENGFDSNAFYGECVFAQFMSMSKEFFEQD
PLQGQNKTQAERVFKEAGFHAVGVAPCADGRLAHFISYVLRLPYSVTRRKAHAGALFDVSESVRNWVFIEHS
RFRNGVPNSADEPTRYLKIAVYHYSKSDPHHQGCAAHGSDDAKAAEAALSKLKDFRQAIENRFGCGSTVQTL
LIGMNTDDDSLKIHVPNQQGKVCLKRFVETDALFHQTNNMNAEQARDRIQQVVDQCNVQLGSSAPVESMNKL
IAWFIENNFSQIAYVQKFENGCYSDIGHAERFIGIGNGFEEVQLRNLTYYSFLDTVEEGLNDVNVGIKIFTG
LNLKRGLPIPIIIRCDYDGRVPGSRDRAEEKARRIEQALHDRYADLSAKSQLQTLCTLRDNTGNHAAEKIPG
LISL
>2833167694
MNTRKRLQALRREASPVAVAAPEAVAMPDHPACMIGGGQMCEHALVDRDLNRMLFDYERTVRSRFTRIVDVL
KHISTYQHDGNFTERAQQLAREQLGFDLPSQVLEDAWVCGLDLSALHSRCIFSALKASVENASTEQAGWRQR
LPLDENFLRSCGYHTVDISPCSDGRLQGVSPYVLRILPGPNVRVKAYAGALFDVDVDVSDWAQREVERLSGA
MVDGDRLNYLKIAVYHFSSSSPDGQGCAAHGSNDRQATEAALHRLQNELRTAIDQTFGAGAAPDVLLIGVDT
DLDALRIHLPDGFGELNAHRYFETAQVYRDTLGLAPDAARARIAGIVADAEGMGGWGQGNGRMHDGMRRLVL
ALAEANLSQVEYVIKHHTGRYATIGHDEECIVAGEALRPLQLRNLFYFAHLNTIEEGAPDMDVGINIFSKLN
VAHGLPVPVLVHFEYDVRIPQSRERAIARGRRVRDAIESRYPDLAARGLLNCAIAVSERDGDERCAFVADDA
VDDH
>2655751807
MPLRGLAKAKNFTLGPTAPMKTFTENIHLQTKESNLRNSGKSHKLTNNIQNENLFRYESKIKSDFDEIVPTL
KEIARIQHHEDFINKAQKISRKNLGIDLPLHVLDKSWVKPLDMRALYAWCAFKQHDKLSDNFFNNDPLEGAA
GSRDAEDFEKFLLDCGIHLLDITPCSDGRLAHSVAYVMRIPFSSVRRRSHAGALFDIENTVNRWVKTEHKRY
RENVPNEAHKDTRYLKVVTYHFSSVDPLHQGCAAHGSNDELAAAEGRNKLYAFKEAVENSFCCGASVDLMLI
GLDTDTDSLKIHLSTSDGGIDLEKTISTLEIYNSTKNFSKEDAEREICQTISKQSSKDKLSGLEKFMYRLIV
NNISQIDYVKSFHNGSYEDIGHAERFIGVGIGFKEVHLRNLTYFAHLDTVEEGAPDLDVGVKIFTGLNVSQD
LPIPVVIRFDYSGKVPGAKERAINDCERVNNAISIRYKNLVDQGLLHTCSTIRDRDNIHSAQIIGMSLDKKT
EEAH
>2582648448
MQQARSLTPTAAVLPTRQPRPRRAELGSPAVVRIPPRGPSASHPLSDAATNVALDDYNQLVKHRFDRIVPVL
KRISALQHDDDFVEQAQRLARAELGYDLPLPILETAWVNQLDMRTLFAWCVFEAYEQTSIEFFSTDPLAGRP
GSSAAQEFESFLLSCGFHLLDVTPCADGRLAHAIAFALRIPYSSVRRRPHAGALFDVENTVNRWVRTEHQRY
REGVPNSAHADTRYLKVVMYHFSSLDPTHQGCAAHGSDDALAASCGLERLRQFQQAVENSFCCGASVDLLLL
GLDTDTDAIRVHVPGLDGSTRLDSWLDAQEVYAATQHLSVEEGRRTIASMVQAAAPSAPDPGLVKLVSRLLE
HNISQIDFVRERHQGHYGEEGHAERFIGVGIGFKEIHLRNLTYFAHLDTLEEGAPDLDVGVKIFKGLNVSRG
LPIPVVLRFDYHGQVPGARERALRHAERVLEAIRNRYSDLCQQGLLHALISLRDRDSHVPAETVASTITFAT
EGGH
>2775911574
MLNRTRNSHTARPAQPVAAPRRRPGARVVPPTAPGAPRVGGGVHALVRGDDNARLFDYEQRVKAAFDAIVPA
LRRVSALQHEEDFERQAQAIARERLGFELPAWILADAWVDQLDMRRLYAWCVFETYLRFSDDFFSADPLGWA
DEGEFQAFLQECGFHILDISPCADGRLAHVIRYVLRLPYRTVRRKSYAGALFDIEDSLEKWGETELLRFREG
TPNTADAPTRYLKAVVYHYSSSAPDTEGCAAHGSDAVRAAEAGRERLLAFQQAVENSYCCGASIDLLLIGLD
TDTDAIRLHLPSAEGGIEPGAWVDAAQLYDETRGLHARDAGERIDARLREAAPEAPSGMLRLLARLLENNLS
QIEYVQRHHGGRYPDIGHAERFIGAGKGFEEVQLRNLTYFAYLDTVEEAAPDLDVGVKIFSRLNVGHGLPIP
VVVRFDYHGKVPAARERAVEHCRRVAGALAARYPALAADGLLHTLQLVRDIDHEQGVGGRVEVLDCSVREPA
QEAH
>637713548
MNTRKRLQALRREANPVAAAAPQVVAILDHPACMIGSGQSCEHALVDRDLNRLLFDYERTVRSRFTRIVDVL
KRISTHQHDENFIERAQQLAREQLGFELPPQVLEDAWVCGLDLSALHSRCIFSALKSSVENAPAEQVGWRQR
LPLDENFLHSCGYHTVDISPCSDGRLQGVSPYVLRILPGPNVRVKAYAGALFDIEVDVSDWARREVERLAGA
MVDGERLNYLKIAVYHFSSSSPGGQGCAAHGSNDRQATEAALQRLQNELRTAIDQTFGLGAAPDVLLIGVDT
DLDALRIHLPDGFGELNAHRYFETAQVYRDTLGLAPEAARARIAGIVADAEGMGGWGQGNGRMHEGMRRLVL
ALAEANLSQIEYVIKHHTGRYKIIGHDEECIVAGDAVRSLQLRNLFYFARLDTIEEGAPDMDVGIKIFGNLN
VAHGLPVPVLVHFEYDARIPESRARAIARGRRVRDAIEARYPDLAARGLLNCAIAVSERFGDESCVFVVDDA
VDDH
>647673567
MPLRGLAKAKNFTLGPTAPMKTFTENIHIQTKESNDLRNSGKSHKLTNNIQNENLYRYESKIKSDFDKIVPT
LKEIARIQHHENFISKAQIISRKNLEIDLPLHVLDKSWVKPLDMRALYAWCAFKQHEKLSDNFFNNDPLEGA
SGSRGAEDFEKFLLDCGIHLLDITPCSDGRLAHSVAYVMRIPFSSVRRRSHAGALFDIENTVNRWVKTEHKR
YRENIPNEPHKDTRYLKVVTYHFSSVDPLHQGCAAHGSNEELAAKEGRNKLYAFKEAVENSFCCGASVDLML
IGLDTDTDSLKIHLSASDGGIDLEKTISTLEIYNSTINFSEEDADREICQIISKQSSKDKLSGLEKFMYKLI
VNNISQIDYVKSFYNGSYEDIGHAERFIGVGIGFKEVHLRNLTYFAHLDTVEEGAPDLDVGVKIFTGLNVSQ
DLPIPIVIRFDYSGKVPGAKERAIKDCERVNNAISIRYKNLVDQGLLHTCSTIRDRDNIHSAQIIGMSLDKK
TEEAH
>2682088997
MAFRNLANNRKRFLGPTAPRKQFPPAKESISQVQDFSLTSPNSHPLTDLAQNKILQSYETEVKTRFDQIVPL
LKKISSLQHEDNFVARAQQLADEELGIDLPTHILDKAWVRPLDMRALFASCVFKAHEHSSNQFFHSDPLNGS
TNSDQANAFQLFLQECGFHLLDITPCADGRLAHSIAYALRIPFSSVRRRSHAGAMFDVENTVNRWVKTEHKR
YRENLPNSAHEPTSYLKVVLYHFSSLDPSHQGCAAHGSDDKLAASSGLKRLLDFRESVENSFCCGASVDLLL
IGLDTDTDAIRVHVPDSQNLISLDKWVSTADIYEETKQLSVDQAITRISEQINANVNGDAKPGMVDFINKLI
VNNISQIDYVRQLHNGSYPDAGHAERFIGVGIGFKEVHLRNLTYFSHLDTVEEGAPDLDVGIKIFKGLNVSR
DLPIPIVIRFDYSGKVPGAKERALSDCKRVNSAISSRYRQLVDDGLLHTCLTIRDRDTKGPAEIVGSSLDPV
LQEEH
>2636094009
MVLRGLAKAKNFTLGPTAPMKSFSEHIDPKIKTRKLRNRSGESHHFTDQLQNKKLYEYELKTKKSFDDIVST
LKEIAYIQHNENFLKNAQQISQNNLGIDLPTHILEKAWVKPLDMRALYAWCVFKQHDKFSDDFFKNDPLEGS
SGSIEAKNFEKFLLDCGFHLLDITPCSDGRLAHTVAYVMRIPFSAVRRRSHAGALFDIENTVNRWIKTEHKR
YREGVPNSADKDTRYLKIVTYHFSSVDPLHQGCAAHGSDDALAAEEGLNKLNAFRESVENSFCCGASVDLML
IGLDTDTDALKIHLNSKDGNISLENTISTLDIYNSTIDKSVEETSQEICQLISNYSSEKDLTGVEKFIYKLI
VNNISQIDYVNEFHKGSYEDIGHAERFIGVGIGFKEVHLRNLTYFSHLDTVEEGAPDLDVGIKIFSGLNVSE
DLPIPVVIRFDYSGRVPGAKERAIKDCDRVNNAISIRYKNLVDQGLLHTCLTIRDRDKTDSAQIIRMSLDKK
TMEAH
>640557539
MRGAALHAARRAAATGPRHRPPPRGWDAWSARASEPVAGRHPLADRTVSQALHRRADEIEAAFGAIAPTLQE
LAPRQFAPEFAAHAAATLHARLQLDIPAAALVASWTAPLDLRALHAHCVLGTFCRLIERAFDRGLSHLVDGE
PADALIRRWGFHAIDITPCADGRLSGVTDYILRVPPSIVAFRESYAGAMFDVAQSVRHWESVELQRWRTGTP
NAAEAPTRFLKIGVYHFSSIAPRHEGCAAHGSDDVRAAGALLERLNQFDQAMRTLHGARCAVATLLIGVDTD
TDAIRVHVPDATGRMDILRHADSAILYDATAHLPREHAKDAIRDAVAACAGVPADDAETEGMRWFCGYLLKN
NIGQVEAVRDWHRGRYADAGHTERLIVVGDPVDDVQLRNLAFQAQMRTVEEGAADLDVGIRILHAHHAPHRL
PVPILAHIRFDPRIPGAAVTAEQQARRLAAAILARHAALAARGELGVAAVVRAADGSALTPIDLTASHGDAS
PEVHP
>641284914
MAYRNSAKNKTRLLSPTAPSKRYMTIDQSPSESKTFQINNSEVHPLTNLSANKKLQDYEIQVKGRFDKIVPF
LQKVSALQHEQDFVDCAQQLASQELGFQLPKHILDKAWVRPLDMRALFAWCVFQSHQHLSNQFFNSDPLNGS
EDSNEAKAFQDFLLECGFHLLDVTPCADGRLAHSIAYALRIPFSSVRRRSHAGALFDIENTVNRWVKTEHKR
YREGVPNFTNESTCYLKVVIYHFSSLDPSHQGCAAHGSNDEEAAKAGLQRLLDFQESVENSFCCGASVEILL
IGLDTDTDSIRIHVPDTTKKIVLDQWVSVANIYEETKHLSIDQARLKIIDTVKRSAPGDIAPGMVSFISRLI
ENNISQLDYVSHLHNGPYPDSGHAERFIGVGIGFKEVHLRNLTYFSHLDTVEEGAPDLDVGIKIFKGLNVSR
DLPIPVVIRFDYSGKVPGARDRALQDCKRVDNAITFRYRALVDDGLLHTCLTIRDRDKKGPAEVVGSSLKPT
LQEAH
>2684590739
MAYRRPLAKDIQRIKGPTAPRKRFENFEETRAIASETIESAVCHPLTNTSQNKILEDYEHSVKGSFDKIVPV
LKSISSIQNSNDFILQAQKLAIEELGFELPLHVLEKAWVRPLDMRALFAWSVFQAHQKASAEFFNSDPLNGS
EKSPLAKKFQSFLLECGFHLLDVTPCSDGRLAHSIAYAMRIPFSSVRRRSHAGALFDIERTVNRWIKTEHKR
FRENMPNEAHTPTRYLKVVTYHFSSIDPKHQGCAAHGSDDVLAAKAGFQRLLDFRKAVENSFCCGASVDLLL
IGLDTDTDSIRIHVPDKDSKTDLSSWVSSQDLYRLTHHLSASMALKKIKEVIKQKSTGNTEVGMINFIAKLI
ENNFSQIDYVRHLHSGPYPDAGHAERFIGVGIGFKEVHLRNLTYFAHLDTVEEGAPDLDVGIKIFKGLNVIR
DLPIPVVIRFDYSGRVPGERERAIDDCLRVRNAISNRYRSLVDDGLLHTLLTIRDRDLKDPAEVVGSSLDSI
PKEAH
>2834118784
MPLRGLAKAKNFTLGPTAPMKTFTENIHIQNKDSNNLIDSGKSHKLTNNIQNENLFRYESKIKSDFDEIVPT
LKEIARIQHHEDFINKAQKISRKNLGIDLPLHVLDKSWVKPLDMRALYAWCAFKQHEKLSDNFFKNDPLEGA
AGSRDAEDFEKFLLDCGIHLLDITPCSDGRLAHSVAYVMRIPFSSVRRRSHAGALFDIENTVNRWVKTEHKR
YRENVPNEAHKDTRYLKVVTYHFSSVDPLHQGCAAHGSNDELAAAEGRNKLYAFKEAVENSFCCGASVDLML
IGLDTDTDSLKIHLSTRDGGIDLEKTISTLEIYNSTINFSKEDAQREICQTISKQSSKDKLSGLEKFTYKLI
VNNISQIDYVKSFHNGSYEDIGHAERFIGVGIGFKEVHLRNLTYFAHLDTVEEGAPDLDVGVKIFTGLNVSQ
DLPIPVVIRFDYSGKVPGAKERAINDCERVNNAISIRYKNLVDQGLLHTCSTIRDRDKIHSAQIIGMSLDKK
TEEAH
>2671439572
MNTRQRMQALRRSSVGPMGMADAGSISEVLEHPACVIGSGQSCEHPLVDRDLNRLLFDYERTVRSRFTRIVE
VLKRISTHQHDENFTERAQQLAREQLGFDLPSQMFEDAWVCGLDLSALHSHCIFSVLKSCVENARTEQAGWR
QRMPLDENFLRSCGYHTVDISPCSDGRLQGMSSYVLRILPGPNVQVKAYAGALFDIEVDVCDWAQREVERLS
GAMVDGERLNYLKIAVYHFSSSSHNGHGCAAHGSNDRQATESALGRLDELREAIDRSFGVGAAPDVLLIGVD
TDLDALRIHLPDSYGDVNSHRYIETVRIYRETLGLSDEAARACIAEMIADVENTGGWGQGQGRMHDGMRRLV
SALAEANLSQIEYVIKHHTGRYATIGHDEECIVAGDAVRPLQLRNLFYFAHLDTIEEGAPDIDVGIDIFAKL
NIAHGLPVPVLVHFEYDARIPESRARAVARGRRVRDAIRARYPDLAARGLLNCAIAVSERAGDECCDFVADE
VTADH
>2553548339
MVLRGLAKAKNFTLGPTAPLKSFSQNIKTVPDKNKLLNISNEKHALSNTIQNNKLYEYEKKTKRSFDNIVST
LKEIAYIQHNEDFLENAQEISQKNLGIDLPTHILDKSWVKPLDMRGLYAWCVFKQHEKFSDDFFKNDPLCGA
ASSTEAKDFEKFLMDCGFHLLDITPCSDGRLAHTVAYVLRIPFSSVRRRSHAGALFDVENTVNRWIKTEHKR
YREGLPNLASKDTRYLKIVTYHFSSVDPLHQGCAAHGSNDELAAQEGLNKLLAFRESVENSFCCGASVDLML
IGLDTDTDSLKIHLNSKEGEISLEHTISTLDIYKSTIDKSEEASEREICNLISKYSSENQLTGMEKFIYKII
KNNISQIDYVKSFHKGSYEDIGHAERFIGVGIGFKEVHLRNLTYFSHLDTVEEGAPDLDVGIKIFSGLNVSE
DLPIPIVIRFDYSGKVPGAKERAIKDCDRVNNAISIRYKDLVDQGLLHTCLTIRDRDKTDSAQIISMSLDKK
TKEAH
>638962071
MVRSTPSLRSGRPQAPTAPTRRQLQQPAWVRRQPASTARNTAVHPLTKRDDNARLQAYELEVKGRFERIIPV
LQRLSALQHDPDFTAQAQRLARAELGFDLPEPILAKAWVRPLDMRALFAWCVFQSHQSISDRFFLDDPLNGG
ASSAPAEAFNRFLLECGFHLLDVTPCADGRLAHAIAYTLRIPFSSVRRRTHAGAMFDVENTVNRWVKTEHRR
YREQVPNEAHAPTRYLKVVNYHFSSLDPEHQGCAAHGSNDALAASAGLQRLLDFREAVENSFCCGASVDLLL
IGLDTDTDAIRVHVPDRAGSLQLDRWLCGRALYESTLPLTASQARDAVTAAVETHQAEAPDPGMVRFISQML
INNFSQQDYVRSLHGGAYPDAGHAERFIGVGIGFKEVHLRNLTYFAHLDTVEEGAPDLDVGIKIFKGLNVSR
DLPIPVVVRFDYSGKVPGARERAISDCRRVHGAIAERYGDLMQDGLLHTFLTIRDRDDATPAEPVGSSLDPV
QQEAH
>2831799864
MNTRQRMQALRRSGVGPVGMADAGGIAAVPEHPACVIGSGQSCEHSLVDRELNRELFTYEQTVRGRFARIVG
VLKQISAHQHDATFAERAQQLALEQLGFELPREVLDDAWVSGLDLRALHSHCIFNSLKLCVERASAEQAGWS
QRLPIDSNLLHSCGYHTVDISPCADGRLQGIAPYVLRLLPAPNVRVKAYAGALFDVDGDVADWAQREVERLS
GAMEDGDRLNYLKIAVYHLSSSNPGAQGCAAHGSNDRQATESALSRLDELREAIDRSFGVGAAPDVLLIGVD
TDLDALRIHLPDAFGDVNPHRYIETGKIYRETLGLSAEAARVRIAEMIADVESTGGWGQGQGQMRDGMRRLV
SALAEANLSQIEYVIKHHTGRYAVIGHDEECIVAGEAVRTLQLRNLFYFAHLDTVEEGAPDMDVGIKIFRNL
NVAHGLPVPVLVHFEYDSRIPGSRQRAVDRACRVRDAIVGRYADLAKKGLLTCAMAVSDRNGDECCDFVADE
AVADH
>2655756091
MPLRGLAKAKNFTLGPTAPMKTFTENIHIQTKESNNFRNSGKSHKLTNNIQNENLFSYESKIKSDFDKIVPT
LKEIARIQHHEDFINKAQKISRKNLGIDLPLHILDKSWVKPLDMRALYAWCAFKQHEKLSDNFFKNDPLEGA
SGSKDAEDFEKFLLDCGIHLLDITPCSDGRLAHSVAYVMRIPFSSVRRRSHAGALFDIENTVNRWVKTEHKR
YRENVPNEAHKDTRYLKVVTYHFSSVDPLHQGCAAHGSNDELAAVEGRNKLYAFKEAVENSFCCGASVDLML
IGLDTDTDSLKIHLSTSDGGIDLEKTISTLEIYNSTINFSKEDAEREICQIISKQSSKDKLSGLEKFTYKLI
ANNISQIDYVKSFHNGSYEDIGHAERFIGVGIGFKEVHLRNLTYFAHLDTVEEGAPDLDVGVKIFTGLNVSQ
DLPIPVVIRFDYSGKVPGAKERAVNDCERVNNAISIRYKNLVDQGLLHTCSTIRDRDNIHSAQIIGMSLDKK
TEEAH
>2631660951
MNTLQRRLALSARASSHPAPTARAGASARTRSAGAPLVPERPQHALVDAALNDCLRHYELTLRGRFAAVTDV
LRTLSNLQHERDFAQQAQALALERLGFELPADWLASAWVQGVDMSAMYAHCLFATIAASVDHAGIDQACWQP
RMTLQSVHWHALGFHTIDISPCADGRLQGLLPFVLRTAPAPFVWVKAYAGALFDVEHDVADWTQRELERLTG
AIEGGDRLDYLKVAAYHYSSSAPCDQGCAAHGSHDAAAVAAAIERLHALQVAVDNTYGHGAAPQVLLLGVDT
DCDAIRIHLPDASGQLRAERYLDSAALYRATLGLSADAAQQALDAALQRYATELGGAALYHLPHGLLGLAQA
WLVGNFSQLDYVQQHHGGRYAVIGHDEAFVCAGEAVPSLQLRNQFYFAHLDTVEEGAADLDVGARIFQGLNV
QRGLPLPLLVHFTYSARVPGSRERAVARGLRVAQAARERFAHLAERGLLHCRVAVSERHSGQRLEWADAPAA
TVAGH
>637797073
MPLRGLAKAKNFTLGPTAPMKTFTENIHIQTKESNDLRNPGKFHKLTNNVQNENLFSYESRIKSDFDEIVPT
LKEIARIQHHEDFINKAQTISRKNLGIDLPLHILDKSWVKPLDMRALYAWCAFKQHEKLSDNFFNNDPLEGA
AGSRDAEDFEKFLLDCGIHLLDITPCSDGRLAHSVAYVMRIPFSSVRRRSHAGALFDIENTVNRWVKTEHKR
YRENIPNAAHKDTRYLKVVTYHFSSVDPLHQGCAAHGSNVGLAAGEGRNKLYAFKEAVENSFCCGASVDLML
IGLDTDTDSLKIHLSTSDGNIDLEKTISTLEIYNSTINFSKEDAEREICQTISKHSSKDKLNGLEKFMYKLI
VNNISQIDYVKSFHNGSYVDIGHAERFIGVGIGFKEVHLRNLTYFAHLDTVEEGAPDLDVGVKIFTGLNVSQ
DLPIPVVIRFDYSGKVPGAKERAIKDCERVNNAISIRYKNLVDQGLLHTCSTIRDRDNIHSAQLIGMSLDKK
TEEAH
>2684595519
MAYRNLARSSGRFLGPTAPRKRFLAGNDSSLEAKPLRTAATNSHPLTDVSANKYLLEYENDVKGRFDQIVPF
LKKISELQHNHNFVDQAQQLSRQELGIELPSHILDKAWVRPLDMRALFAACVFQSHKQTSDYFFDSDPLNGA
EGSKQAKDFDLFLAECGFHLLDVTPCSDGRLAHSIAYALRIPFSAVRRRSHAGALFDIGNTVNRWIKTEHRR
YREGLPNGVNQPTKYLKVVIYHFSSKDPSHQGCAAHGSDDSAAASAGLQRLLDFRESVENSFCCGASVDLLL
IGLDTDTDAIRVHVPSADSQISLDSWVCALSIYFDTKDLQPNQVMQTITKMVYENAPAKPDPGMVNFVTRLI
SNNISQIDYVREHHGGAYSDAGHAEHFIGVGIGFKEVHLRNLTYFSHLDTVEEGAPDLDVGIKIFKGLNVSR
DLPIPIVIRFDYSGRVPGARERAIDDCIRVNSAITSRYLDLVEDGFLHTLSTIRDRDKQASAEVVGSSLDPV
SSEVH
>2843042232
MPLRGLAKAKNFTLGPTAPMKTFTENIHIQSKESNNFRNSGKSHKLTNNFQNENLFRYESKIKSDFDEIVPT
LKEIARIQHHEDFINKAQKISRKNLGIDLPLHVLDKSWVKPLDMRALYAWCAFKQHEKLSDNFFKNDPLEGA
VGSKGAEDFEKYLLDCGIHLLDITPCSDGRLAHSVAYVMRIPFSSVRRRSHAGALFDIENTVNRWVKTEHKR
YRENVPNEAHKDTRYLKVVTYHFSSVDPLHQGCAAHGSNDELAAAEGRKKLYAFKEAVENSFCCGASVDLML
IGLDTDTDSLKIHLSTSDGGIDLEKTISTLEIYNSTINFSKEDAEKEICQTISKQSSKDKLSGLEKFTYKLI
VNNISQIDYVKGFHNGSYEDIGHAERFIGVGIGFKEVHLRNLTYFAHLDTVEEGAPDLDVGVKIFTGLNVSQ
DLPIPVVIRFDYSGKVPGAKERAINDCERVNNAISIRYKNLVDQGLLHTCSTIRDRDNIHSAQIIGMSLDKK
TEEAH
>637449560
MPLRGLAKAKNFTLGPTAPMKTFTENVHSQNNEINNLKKIDKTHNLTNNSQNEKLYKYESQIKSSFDRIVPT
LKEIARIQHHEDFINTAQSISKQNLGINLPTHILDKSWVKPLDMRALYAWCAFKQHEKLSDNFFENDPLEGS
FGSPNANNFETALLDCGIHLLDITPCSDGRLAHSVAYVMRIPFSAVRRRSHAGALFDIENTVNRWVKTEHKR
YRENNPNEAHEDTRYLKIVTYHFSSVDPLHQGCAAHGSDDKLAAKEGSEKLLAFKEAVENSFCCGASVDLML
IGLDTDTDSLKIHLSSSDGKIDLENTISSLDIYNSTINFSKDEAEKEICQIISGNSNKVQLKGLDKFVYKLI
VNNISQIDYVKKFHKGSYEDIGHAERFIGVGIGFKEVHLRNLTYFAHLDTVEEGAPDLDVGVKIFTGLNVSQ
DLPIPIVIRFDYSGKVPGAKERAAKDCYRVNNAISIRYKSLVDKGLLHTCLTIRDRDNIHSAQIIGMSLDQK
TKEAH
>2640668911
MPLRGLAKAKNFTLGPTAPMKTFTENIHIQTKESNNFRNSGKSHKLTNNIQNENLFRYESKIKSDFDEIVPT
LKEIARIQHHEDFINKAQKISRKNLGIDLPLHVLDKSWVKPLDMRALYAWCAFKQHEKLSDNFFNNDPLEGA
AGSRDAEDFEKFLLDCGIHLLDITPCSDGRLAHSVAYVMRIPFSSVRRRSHAGALFDIENTVNRWVKTEHKR
YRENVPNEAHKDTRYLKVVTYHFSSVDPFHQGCAAHGSNDELAAAEGRNKLYAFKEAVENSFCCGASVDLML
IGLDTDTDSLKIHLSTSDGGIDLEKTISTLDIYNSTINFSREDAEREICQTISKQSSKDKLSGLEKFMYKLI
VNNISQIDYVKSFHNGSYKDIGHAERFIGVGIGFKEVHLRNLTYFAHLDTVEEGAPDLDVGVKIFTGLNVSQ
DLPIPVVIRFDYSGKVPGAKERAINDCERVNNAISIRYKNLVDQGLLHTCSTIRDRDNIHSAQIIGMSLDKK
TEEAH
>2607031409
MPLRGLAKAKNFTLGPTAPMKTFTENIHIQTKESNNSPNSGKSHKLTNNIQNENLFRYESKIKGGFDEIVPT
LKEIARIQHHEDFINKAQKISRKNLGIDLPLHVLDKSWVKPLDMRALYAWCAFKQHEKLSDNFFNNDPLDGA
AGSRDAEDFEKFLLDCGIHLLDITPCSDGRLAHSIAYVMRIPFSSVRRRSHAGALFDIENTVNRWVKTEHKR
YRENIPNEAHKDTRYLKVVTYHFSSVDPLHQGCAAHGSNDELAAEEGRSKLYAFKEAVENSFCCGASVDLML
IGLDTDTDSLKIHLSTRDGGIDLEKTISTLEIYNSTINFSQEDAEREICQIISKQSSKDKLSGLEKFMYKLI
VNNISQIDYVKSFHNGSYEDIGHAERFIGVGIGFKEVHLRNLTYFAHLDTVEEGAPDLDVGVKIFSGLNVSQ
DLPIPVVIRFDYSGKVPGAKERAIKDCERVNNAISIRYKNLVDQGLLHTCSTIRDRDKIHSAKIIGMSLDKK
TEEAH
>2651185826
MPLRGLAKAKNFTLGPTAPMKTFTENIQKQTKESNDLRNSGKSHKLTNNIQNENLYRYESKIKSDFDQIVPT
LKEIARIQHHEDFINTAQIISRKNLEIDLPLHVLDKSWVKPLDMRALYAWCAFKQHEKLSDNFFKNDPLEGA
SGSRGAEDFEKFLLDCGIHLLDITPCSDGRLAHSVAYVMRIPFSSVRRRSHAGALFDIENTVNRWVKTEHKR
YRENIPNEAHKDTRYLKVVTYHFSSVDPLHQGCAAHGSNDELAAEEGRNKLYAFKEAVENSFCCGASVDLML
IGLDTDTDSLKIHLPTNDGGIDLEKTISTLEIYNSTINFSKEDAEREICQTISKQSSKNKLSGLEKFMYKLI
VNNISQIDYVKSFHNGSYEDIGHAERFIGVGIGFKEVHLRNLTYFAHLDTVEEGAPDLDVGVKIFTGLNVSQ
DLPIPVVIRFDYSGKVPGAKERAINDCERVNNAISIRYKNLVDQGLLHTCSTIRDRDNIHSAQIIGMSLDKK
TEEAH
>2684601652
MPLRGLAKAKNFTLGPTAPMKTFTENIHIQTRESNNFQDFGKSHKLTNNIQNENLFKYESKIKSDFDEIVPT
LKEIARIQHHEDFINKAQTISRKNLGIDLPLHVLDKSWVKPLDMRALYAWCAFKQHEKLSDNFFNNDPLEGA
AGSRSAQDFEKFLLDCGIHLLDITPCSDGRLAHSVAYVMRIPFSSVRRRSHAGALFDIENTVNRWVKTEHKR
YRENIPNEAHKDTRYLKVVTYHFSSVDPLHQGCAAHGSNDKLAAEEGRNKLYAFKEAVENSFCCGASVDLML
IGLDTDTDSLKIHLTTSDGNIDLEKTISTLEIYNSTINFSKDDGEREICQIISQQSSKDKLQGIEKFIYKLV
INNISQIDYVKNFHNGSYNDIGHAERFIGVGIGFKEVHLRNLTYFSHLDTVEEGAPDLDVGVKIFTGLNVSK
DLPIPVVIRFDYSGKVPGAKERAIKDCERVNNAISIRYKNLVDQGLLHTCSTIRDRDNIHSAQIIGMSLDKK
TEEAH
>2608232358
MPLRGLAKAKNFTLGPTAPMKTFTENIHSQTKESNNFRNSGKSHKLTNNIQNENLFKYESKIKSDFDEIVPT
LKEIARIQHHDDFIKKAQTISRKNLGIDLPFHVLDKSWVKPLDMRALYAWCTFKQHEKLSDNFFNNDPLEGA
AGGRNAEDFEKFLLDCGIHLLDITPCSDGRLAHSVAYVMRIPFSSVRRRSHAGALFDIENTVNRWVKTEHKR
YRENIPNEAHKDTRYLKVVTYHFSSADPLHQGCAAHGSNDELAAREGRNKLYAFKEAVENSFCCGASVDLML
IGLDTDTDSLKIHLSTSDGNIDLEKTISTLDIYNSTINFSKEDSEKEICQIISKHSSKDKLQGIEKFIYKLV
INNISQIDYVKNFHNCSYKDIGHAERFIGVGIGFKEVHLRNLTYFAHLDTVEEGAPDLDVGVKIFTGLNVSQ
DLPIPVVIRFDYSGKVPGAKERAIKDCERVNNAISIRYKNLVNQGLLHTCSTIRDRDNIHSAKIIGMSLDKK
AEEAH
>2608234520
MPLRGLAKAKNFTLGPTAPMKTFTENIHIHTKKSNDIKNPGKSHELTNNIQNENLYRYESKIKSDFDEIVPT
LKEIARIQHHKDFINMAQKISRKNLGIDLPLHILDKSWVKPLDMRALYAWCAFKQHEKLSDNFFKNDPLEGA
SGSNSAQDFEKLLLDCGIHLLDITPCSDGRLAHSVAYVMRIPFSSVRRRSHAGALFDIENTVNRWVKTEHKR
YRENIPNEAHKDTRYLKVVTYHFSSVDPLHQGCAAHGSNDKLAAEEGRNKLYAFKEAVENSFCCGASVELML
IGLDTDTDSLKIHLTTNDGNIDLEKTISTLEIYNSTINFSKDDSEREICQIISQQSSKDKLQGIEKFIYKLV
INNISQIDYVKNFHNGSYNDIGHAERFIGVGIGFKEVHLRNLTYFSHLDTVEEGAPDLDVGVKIFTGLNVSK
DLPIPVVIRFDYSGKVPGAKERAIKDCERVNNAISIRYKNLVDQGLLHTCSTIRDRDNIHSAQIIGMSLDKK
TEEAH
>2671657879
MNTRQRMQALRRSSVGPIDVANESGIAEVLEHPACVISSGQICEHSLVDRDLNRLLFDYERTVRSRFTRIVE
VLKRISMHQHDEDFTERAQQLAHEQLGFDLPSKMFEDAWVCGLDLSALHSHCIFSVLKSCVDNARTEQAGWR
QRIPLDENFLRSCGYHTVDISPCSDGRLQGMSPYVLRILPGPNVQVKAYAGALFDIEADVCDWAQREVERLS
GAMVDGERLDYLKIAVYHFSSSSHNGDGCAAHGSNDRQATEAALGRLDELREAIDRSFGIGAAPDVLLIGVD
TDLDALRIHLPDAYGDVNSHRYIETVKIYRETLGLSAEVARARVAEIIADVENTGGWGQGQGRMNDGMRRLV
SALAEANLSQIEYVIKHHTGRYATIGHDEECIVAGNAVRSLKLRNLFYFAHLDTIEEGAPDMDVGIDIFAKL
NVAHGLPVPVLVHFEYDARIPESRARAVERGRRVRDAIEARYPDLVAKGLLNCAIAVSERAGDERCDFVADE
VAANH
>2574262140
MQRAINQRTANRRQAGTAPLRRPGAVGVGASGTGRSGSTARAGRSASHGLCRERENARLYDYERRVKSAFDA
IVPTLKRVSALQHEESFETLAQDIARRELGFALPDTILADAWVEQLDMRRLFAWCVFETYRRFCDDFFAADP
LAADDAAGFDAFLQSCGFHTLDISPCADGRLAHVIRYVLRLPHRAVRRKSYAGAMFDIEDSIQKWVETEMLR
YREGRPNTADAPTRYLKVVAYHFSSVDPHHQGCAAHGSDDTRAATSGLNKLLDFQRAIQNSFCCGASTDLLL
IGVDTDTDAIRVHVPDGNGEIDLERHVDALALFDATACQPAAQAVRAIDDAIRAVAADVAPGMAQLIARLIE
NNLSQIAYVRAYHGEHYADIGHAERFIGAGVGFEEIQLRNLMYFAYLDTVEEATADLDVGIKIFTGLNVSHA
LPVPIVVRFDYHGQVPGARERAVEHCARITQALQARYADLNEHGLLHVLQVVRDCNADAPIEVLACTVNAAP
QAGGH
>2837245562
MVRSTPSLRSGRSQAPTAPTRRQLQQPAWIRRQSASTARNTAVHPLTERDDNARLQAYELEVKGRFERIIPV
LQRVSALQHDPDFTAQAQRLARAELGFDLPEHILAKAWVRPLDMRALFAWCVFQSHQSISDRFFLDDPLNGG
ASSAPAEAFNRFLLDCGFHLLDVTPCADGRLAHAIAYTLRIPFSSVRRRAHAGAMFDVENTVNRWVKTEHRR
YREQVPNEPHAPTRYLKVVNYHFSSLDPEHQGCAAHGSNDALAASAGLQRLLDFREAVENSFCCGASVDLLL
IGLDTDTDAIRVHVPDRAGSLQLGRWLCGRALYESTLPLTASQARDAVTAAVETHQAEAPDPGMVRFISQML
INNFSQQDYVRALHGGAYPDAGHAERFIGVGIGFKEVHLRNLTYFAHLDTVEEGAPDLDVGVKIFKGLNVSR
DLPIPVVVRFDYSGKVPGARERAISDCRRVHGAIVERYGDLMQDGLLHTFLTIRDRDDATPAEPVGSSLDPV
QQEAH
>2628002666
MNTRQRMQALRRSGAGPVVMADAGNTAEVLEHPACVISSGQRCEHPLVDRELNRQLFSYEQTVRGRFARIVD
VLKQISAHQHDATFADRAQQLALEQLGFELPREVLNNAWVSGLDLRALHSHCIFNSLKLCVERAGAEQAGWS
QRLPIDSNLLHSCGYHTVDISPCADGRLQGIAPYVLRLLPGPNVRVKAYAGALFDVDGDVADWAQREVERLS
GAMENGDRLNFLKIAVYHLSSSNPGAQGCAAHGSNDRQATESALSRLYELREAIDRSFGVGAAPDVLLIGVD
TDLDALRIHLPDAFGDVNPHRYIETGKIYRETLGLSVEAARMRIAEMIADVENTGGWGQGQGKMHEGMRRLV
SALAEANLSQIEYVIKHHTGRYAVIGHDEECIVAGEAVRTLELRNLFYFAHLDTVEEGAPDMDVGIKIFRNL
NAAHGLPVPVLVHFEYDSRIPGSRQRAVDRASRVRDAIVGRYADLAQAGLLTCAMAVSDRNGDECCDFVVDA
VAADH
>2607979459
MPLRGLAKAKNFTLGPTAPMKTFTENIHIQTKESNNSPNSGKCHKLTNNIQNENLYRYESKIKSDFDEIVPT
LKEIARIQHHEDFISKAQIISRKNLGIDLPYHVLDKSWVKPLDMRALYAWCAFKQHEKLSDDFFKNDPLEGA
SGSRGAEDFEKFLLDCGIHLLDITPCSDGRLAHSVAYVMRIPFSSVRRRSHAGALFDIENTVNRWVKTEHKR
YRENIPNEAHKDTRYLKVVTYHFSSVDPLHQGCAAHGSNDELAAKEGRNKLYAFKEAVENSFCCGASVDLML
IGLDTDTDSLKIHLSTRDGGIDLEKTISTLEIYNSTINFSQEDAEREICQTISKHTSKDKLSGLEKFMYKLI
VNNISQIDYVKSFYNGSYYDIGHAERFIGVGIGFKEVHLRNLTYFAHLDTVEEGAPDLDVGIKIFTGLNVSQ
DLPIPVVIRFDYSGKVPGAKERAIKDCERVNNAISIRYKNLVDQGLLHTCSTIRDRDNIHSAQIIGMSLDKK
TEEAH
>2648679465
MPLRGLAKAKNFTLGPTAPMKTFTENIHTQTKKSNDLGNSGKSHKLTNSIQNENLYRYESKIKSDFDEIVPT
LKEIARIQHHDDFISKAQVISRKNLGIDLPLHVLDKSWVKPLDMRALYAWCAFKQHEKLSDNFFKNDPLEGA
SGSRVAEDFEKFLLDCGIHLLDITPCSDGRLAHSVAYVMRIPFSSVRRRSHAGALFDIENTVNRWVKTEHKR
YRENIPNEAHKDTRYLKVVTYHFSSVDPLHQGCAAHGSNDELAAEEGRSKLYAFKEAVENSFCCGASVDLML
IGLDTDTDSLKIHIPTSDGGIDLEKTISTLEIYNSTINFSKEDAEREICQTISKQFSKDKLSGLEKFTYKLI
VNNISQIDYVKSFYNGSYEDIGHAERFIGVGIGFKEVHLRNLTYFAHLDTVEEGAPDLDVGVKIFTGLNVSQ
DLPIPVVIRFDYSGKVPGAKERAIKDCERVNNAISIRYKNLVDQGLLHTCSTIRDRDNIHSAQIIGMSLDKK
TEEAH
>2607036070
MAYRKLAGNRGRLQGPTAPRKSYLSAQQIKPVLKEPSIFSNGLHPLTDLTFNKRLQTYEEEVKGRFDEIVPL
LKEVSTLQHDNDFVEIAQKLAISKLGFELPKHILEKAWVRPLDMRALFAACVFQAHQLSSNQFFDSDPLSGS
ESSEEAKVFESFFTECGFHLLDVTPCADGRLAHSIAYVLRIPFSSVRRRSHAGALFDIENTVNRWVKTEHRR
YREGVPNLPTDPTRYLKVVVYHFSSVNPSTQGCAAHGSDDSLAASEGLQRLLDFKQSVENSFCCGASVDLLL
LGLDTDTDEIRVHIPNSASDILLDQWIAAKEIYEETKSLSVNEAIQYIKERVRKSVTGNIDKGMVDFISKLI
VNNISQIDYVKTVHNGPYPDEGHAERFIGVGIGFKEVHLRNLTYFAHLDTVEEGAPDLDVGVKIFKGLNVSR
DLPIPIVIRFDYSGRVPGARDRAVSDCKRVDSAIFNRYRKLVDDGLLHTCLTIRDRDAKSPAEIVGSSLDPA
LKEEH
>637440967
MAYRHLARKKDRFLGPTAPRKRHPSAIDSIAELKSFPLTTDKRAHPLTDLAENNKLQHYESEVKGSFEKIVP
LLQKISALQHDQAFVERAQKLAKAELGFELPKHILDKAWVRPLDMRALFAWCVFEAHKKSSNRFFNSDPLNG
GVDSSRAKDFETFLSECGFHLLDVTPCSDGRLAHSIAYVLRIPFSSVRRRSHAGAMFDVENTVNRWIKTEHK
RYRENSPNSAHDPTCYLKVVLYHFSSLDPSHQGCAAHGSDDSVAAASGLQRLLDFRESVENSFCCGASVDLL
LIGIDTDTDAIRVHVPDSKSHISLEKWVSTADIYQETKQLSSDQAILRISEKVNSIVQGNISPGMIKFIIKL
ITNNISQIDYVRDLHDGPYPDAGHAERFIGVGIGFKEVHLRNLTYFAHLDTVEEGAPDLDVGIKIFSGLNVS
RDLPIPVVVRFDYSGRVPGARERALSDCKRVDNAISSRYRKLVDDGLLHTCLTIRDRDAKDPAEVVGSSLDP
APQEEH
>2656421434
MLNARSKQTRSSARQQGYAAPLGRPGARLSQQPGVVATAATRATNSASHHPLTDSEENARLYRYESDIKTAF
DAIVPTLKQVSAMQHQADFETRAQQLAREQLGYELPAEMLADAWIDQLDMRRLFAWCLFETYRRFCDEFFSD
DPMGKSDVDFQRLLQECGFHTLDISPCADGRLAHVIRYVLRLPYRAVRRKSYAGALFDIEDSLEKWVETELL
RFREGRPNTADEPTRYLKTVVYHYSSVDPQHEGCAAHGSDTRRAASAGLERLQAFQQAVENTYCCGASIDRL
LIGLDTDTDVIRIHIPDADGAIKLDKYIDTREIYDATQPMAASIAEEWIGDYVIGANPDMADGMARFITYLV
INNLSQIEYVRHHHGDHYPDIGHAERFIGAGIGFEEVQLRNLTYFAYLNTVEEAAPDLDVGIKIFSQLNIAH
GLPVPVVVRYDYHGNVPGARKRAEAHCRRVADALHTRYADLTDQGLLHTLQAVRDVNAASRIEILDSSVKAQ
AAQEAH
>637964854
MDTRKRLQALQRAASPVASASMALDAAAVPDHPACMIGSGQRCEHALVDRDLNRLLFDYEQKVRSRFTRIVD
VLKRISTYQHDENFTERAQQHAREQLGFDLPSQVLEDAWVCGLDLSALHSRCTFSSLKSCVENAQAEQAGWR
QRMPLDENFLRSCGYHTVDISPCSDGRLQGVSPYVLRILPGPNVWVKAYAGALFDVEVDVSDWAQREVERLS
GAMVDGERLNYLKIAVYHFSSSSPNGQGCAAHGSNDRQATEAALQRLQHELREAIDRTFGAGAAPDVLLIGV
DTDLDALRIHLPDGFGEVNPHRYFETAQIYRDTVGLSPEAARARIAEIVADAEGMGGWGQGNGSMREGMRRL
VLALAEANLSQIEYVIKHHTGRYATIGHDEECIVAGEAVRVLQLRNLFYFAHLDTIEEGTNDMDVGINIFRK
LNIAHGLPVPVLVHFEYDARIPEARERAIARGRRVRDAIQARYSDLVAPGLLNCAIAVSDRTGGECCAFVTD
DVGGHH
>646616420
MRIKPKPQPRRRVRPASWTNTPAAPVGTTQVAPESTGSLDGIGRTGTHPLTRLDENQRLWAYEQRIKDAFAR
IVPTLKSIAARVPDAGFEDWAQAEARQKLGFELPESRLADAWVAGLDRRALFAHATFETVRAMSDDYFTTDP
LDDRGQSDEFRRFLLDCGFHAMNVTPCSDGRLAHAIRYVLRLPMGAVQRRANAGALFDVEEALDRWSSVELG
RFREGVPNTADAPTRYLKVVVYHYSSRDPEHHGCAAHGSDTRQAAAAGRERLHAFREAVENSYCCGASIEGL
LVGIDTDTDRLRLHLPDARGDADLDRFVDAGALHRETARLDPEAARALIRERVANPSGGGLAPAPGMQRLIA
RLIEHNISQLDYVRDYHNGHYTDIGHEERFIGVGMDFAEIHLRNLTYFSFLRTLEEGACNLDVGIKIFKQLN
VDHGLPVPIVIRFEYSGQVPGARERAIERCERLAEAITQRYPDLAEHGLLHTYWTVRDSQGHGRLEPVGGSL
LGGRTA
>640519950
MRGPALYAARRASVGPHHRLRIQPRGWDGLSLADDAPIARYHPLADRAISQALRRRADEIEAAFGEIAPTLQ
ELAPRQFAPEFAQVAAETMRARLKLEIPHAALTASWTAPLDMRALHARCVLGTFCRLIERAFDRGLANLSDG
EPADALICRWGFHAVDITPCADGRLSGVTDYILRVPSSIVAFRESYAGAMFDVDNAVRHWESVELRRWRDAW
PNAADAPTRYLKIGVYHYSSVAPQHEGCAAHGSDETRAASALLERLNAFEQAVRALHGAPASVATLLVGVDT
DTDAIRVHVPDASGRMDIRRHVDSGSLYDATSRLPRESAKEAIRDAVAACAGASADDLETEGMRWFCGYLLK
NNIGQVEAVRDWHQGRYADAGHTERLIVVGDPVDDVQLRNLAFQAQMRTVEEGADDLDVGIRILRAHHAPHR
LPVPVLVHIRFDPRIPGAFAAAGQHARRLAAAITARHGVLAAQGELVVAAVVRAADGSVLTPIDLTASQDDA
PPEAHR
>2618856189
MRRRPAPTVRPLGPSAPRRRPSTPSSADLSRRLAAVRLGQDTLSLHPLTDPAANEALAAYDRDVKDAFDRIV
PVLKRLSALQHEDDFVERAQAVARAELGYNLPEMILEKAWVSQLDMRSLFAWCVFETYEQTSERFFRDDPLG
GQPGSPAAEAFDGFLLSCGFHLLDVTPCADGRLAHAIAFALRLPFSSVRRRPHAGALFDVENTVNRWVKTEH
RRYREGVPNPAHADTRYLKVVLYHFSSRDPSHEGCAAHGSDDALAASCGRQRLMEFQQAVENSFCCGASVDL
LLLGIDTDTDTIRIHVPGMDGSTRLDHWLDAATVYEATRHLAPEEARERIPALVEAAAASAPDPGMVRLIAR
LLEHNISQIDYVRRYHDGHYADAGHAERFIGVGIGFKEIHLRNLTYFAYMDTVEEGAPDMDVGVKIFKGLNV
SRGLPVPVVIRFDYNGKVPGARDRAVRHARRVQEAIQNRYPDLFSQGLLHALLTVRDQERHAPAEAVGSTLS
LAPAGGH
>2786712558
MMSSRRKQSRSIAWVPTAPVGRPGARGVDADKPATQGTARANLASVQSGRHPLSNATENTRLFDYEQRTKAA
FDAIVPTLKQISGLQHEADFERRAQALAQEQLGFALPATILADAWVTQLDMRRLFAWCVFQTYQRFCDDFFT
NSFLSRLETEFQTFLIECGFHTLDISPCADGRLAHVISYVLRLPHKAVRRKSYAGAMFDIEDSIEKWTETEL
QRFREGIPTTADMPTRYMKTVVYHFSSSDPEHEGCAAHGSDAGRAAQGGLERLKAFQTAVENSFCCGASIDL
MLIGLDTDNDTIRIHMPDRHGEIDLKRYLDAGDLYDATLSMQAAQAQEYVSEQVRQAGGEMSNGMQRLMGYL
LVNNFSQIEYVRQYYDGRYRDIGHAERFIGAGIGFEEVQLRNLTYFAYMQTVEEAAADLDVGIKIFSKLNVS
HGLPIPLVVRFDYHGQVPGARERAVGHCQRVDAALNDRYADLASNGLLHTLQVVRDCHAGGRIEVIGTSVMD
EVTEEAH
>2596635202
MPTGRNRHNRSSTRRPDAGYGRPMELRPERGEPRAAPDRRARVGARVAGHALVPAGDNERLLAHEAQVKEAF
DRIEPFLRRLSALQHEADFTDRAQAMARAELGFELPRRILDNAWIQQLDIRHLYAWCVFETYRAYADDFYRH
QPLAPDPAEADRFQAWLQECGFHTVDVSPCSDGRLAHVIRYVLRLPHGLVRRKSFAGANFDVETSLRRWVET
ELSRYREGAPNTADAPTRYLKIAVYHFSSGEPATQGCAAHGSDTAVAAAAARDRLRDFQEAIENSFCCGASI
DLLLVGLDTDTDAIRVHPPDAEGEPDPARYVESEALFDRTQGLGAEAVRERVGEEVAAVAGGSEPGMQRFVA
GLLENNFAQIAYVRANHGGRYGDIGHNERFMGVGMGFEEVQLRNLTYFAYLQTVEEGAPDLDVGVKIFSGLN
VERGLPVPVVLRFDYHGQVPGARERAEARTRRVAEALRGRFPRLAEQGLLHTLLAVRDCARNGTLEVIGSSL
EPTGETH
>640545762
MRARRGNVQRPMAPTAPRRRPAMVSSLADRAGGNAAARRPSSAVWPRDQHPLSDPTRNAELQRYEQEVKGAF
DRIVPVLQQLSFQQHEPRFPEVAQALAHAELGFALPQPILENAWVGQLDMRTLYAWCVFETYQRISDQFFSD
DPLAGNQGDAFEQFLFDCGFHLLDITPCADGRLAHAIAYALRIPLSCVRRRPHAGALFDIEDTVERWVKTEH
RRSREGYPNAAHDPTRYLKCVVYHFSSIDPSHEGCAAHGSDDGLAVSAGMARLKAFREAVEKGFCCGASVDL
LLIGLDTDTDAIRVHVPDRDGEASLDQWVDARELYAETLGLDSAAARAHIAAAVQAGCSGPTDLGMNQFIAR
LIENNISQIDYVKQFHGGNYSDAGHAERFIGVGIGFKEIHLRNLTYFAHLDTVEEGAPDLDVGIKIFSGLNV
TRGLPIPVVVRFDYRGSVPGARERAIANGERVMAAMQNRYSDLFEKGLLHLLLSVRDRNHFVPSETVRSTIT
IPTPGGH
>2684603740
MAYRRNLANSAEGVKGPTAPRKRYLSIQESEVSFDGFLRDNSSGQHPLTDEKANKHLQAYESQVKGRFERIV
PLLMKISSLQHEEDFVSRAQKLTASELGFELPTHVLEKAWVSPLNMRALFAWCVFQTHQETSNSFFNSDPLH
GAEKSNEAKAFQSFLNDCGFHLLDITPCSDGRLAHSVAYVLRIPFSAVRRRSHAGALFDIEQTVNRWVKTEH
QRYRENLPTPATAPTRYLKVVTYHFSSLDPLHQGCAAHGSNDSVAAAEGLNRLLGFRKAIENSFCCGASVDL
LLIGLDTDTDAIRVHVPSFDTTIDLDNWICTSEIYRETQSMSADLALDEITRRVQESAKTRPDEGMVAFIAR
LIANNISQIDYVRQNHGGHYPDAGHAEKFIGVGIGFKEVHLRNLTYFSHLDTVEEGSPDLDVGIKIFKGLNV
SRDLPIPVVIRFDYSGTVPGARDRAMADCRRVDEAISARYRDLVDEGLLHTFLTIRDRDEKSPAEPVGSSLD
PSLKEAH
>2607031878
MAYKKLARNKDRILGPTAPRKSYLSAQSSQSFAQVRGASPLLNESHPLTDLSSNKKLQQYEEEVKGKFDQIV
PLLKKISTIQHEDNFIDSAQKLAKSQLGFELPEEILEKAWVRPLDMRALFATCVFQAHQLSSNQFFNSDPLG
GSEGSHDANLFESFLSKCGFHLLDVTPCADGRLAHSISYALRIPFSAVRRRSHAGALFDVENTVNRWVKTEH
RRYRESLPNSPHEPTRYLKVVVYHFSSINPSTQGCAAHGSDDSLAASEGLQRLLDFKKSVENSFCCGASVEL
LLIGLDTDTDAIRVHVPNSEGQILLDEWVSAIDIYEETKLLSREEAIRKINEKVNSSVPGNIEKGMVDFVVK
LIVNNLSQIDYVRQLHNGPYPDEGHAERFIGVGIGFKEVHLRNLTYFAHLDTVEEGAPDLDVGIKIFKGLNV
SRDLPIPVVIRFDYSGQVPGARERAILDCKRVDSAISFRYRKLVDDGLLHTCLTIRDRNTKSPAEVVGSSLD
PVLQEEH
>2508550399
MPRRPAPTIRPLAPRAPRRRPDAPSGADLSRRLAAVRLGQGATGSPHPLTDHAANAALESYDRGVKDAFDRI
VPVLKRLSALQHEDDFVERAQALAQAELGFSLPLPILEKAWVSQLDMRSLFAWCVFETYEQTSDSFFRDDPL
RGQPGSAAAEDFNAFLLSCGFHLLDVTPCADGRLAHAIAFALRLPFSSIRRRPHAGALFDVENTVNRWVKTE
HRRYREGVPNPAHDDTRYLKVVLYHFSSLDPTHEGCAAHGSDDALAASCGRQRLIDFQQAVENSFCCGASVD
LLLLGIDTDTDAIRVHVPGMDGSTRLDQWLDAATVYEATRHLHPEEARRRIAELAEAAAASVPDPGMVRLIA
RLLEHNISQIDYVRRYHDGHYADAGHAERFIGVGIGFKEIHLRNLTYFAYMDTVEEGAPDMDVGVKIFKGLN
VSRGLPVPVVVRFDYNGKVPGARERAVRHAQRVQEAIENRYADLFAQGLLHALLTVRDQERHTPAEAVGSTI
SLTTAGGH
>2788398041
MPRRPAPTIRPLAPRAPRRRPDAPSGADLSRRLAAVRLGQGATGSPHPLTDHAANAALENYDRGVKDAFDRI
VPVLKRLSALQHEDDFVERAQALAQAELGFSLPLPILEKAWVSQLDMRSLFAWCVFETYEQTSDGFFRDDPL
HGQPGSAAAEDFNAFLLSCGFHLLDVTPCADGRLAHAIAFALRLPFSSVRRRPHAGALFDVENTVNRWVKTE
HRRYREGVPNAAHEDTRYLKVVLYHFSSLDPSHEGCAAHGSDDALAASCGRQRLMEFQQAVENSFCCGASVD
LLLLGIDTDTDAIRVHVPGMDGSTRLDQWLDAATVYEATRHLAPEEARRRIAELAEAAAASAPDPGMVRLIA
RLLEHNISQIDYVRQYHDGHYADAGHAERFIGVGIGFKEIHLRNLTYFAYMDTVEEGAPDMDVGVKIFKGLN
VSRGLPVPVVVRFDYNGNVPGARERAVRHARRVQEAIENRYSDLFAQGLLHALLTVRDQERHAPAEAVGSTI
SLTTAGGH
>2684599668
MAYRSLAKNVERLRRGPTAPSKRSMAVQTLALEPEASPKCTPLRDSGSHALTDELSNKHLQAYEIEIKEKFD
RIVPFLKKLSEIQHEQDFANRAQKLSRSELGFKLPDHFLEKAWVRPLDMRALFAWCVFQSHQQTSDQFFDTD
PLKGSESSDQAKTFESFISECGFHLLDITPCADGRLAHSIAYALRIPFSAVRRRSHAGALFDVENTVNRWVK
TEHNRYRAGLPNPPEVPTRYLKVVIYHFSSIDPSHQGCAAHGSNDSLAAAAGHARLLDFRKAVEKSFCCGAS
VDLLLIGLDTDTDAIRIHVPSSGSEIPLDKWISALDIYQQTKSMSADQAIQEIARQVQAVASTADPGMVSFV
TRLIANNISQIDYVRQLYGGSYPDAGHAERFIGVGIGFKEVHLRNLTYFSHLDTVEEGAPDLDVGVKIFKGL
NVSRDLPIPVVIRFDYSGDVPGARERAIADCRRVDSAIASRYQRLVADGLLHTFLTIRDRDQKKSAEVVGSS
LDPSFQEEH
>2684596975
MAYRSLANNRKRFLGPTAPRKHFPSATETKNEQKSADLNRGLSSPNSHPLTDLVENKKLQFYESEIKGNFDR
IVPFLKKISALQHEQDFVERSQVLAKAELGFELPIHILEKAWVQPLDMRALFAACVFKAHELSSEKFFQTDP
LNASAESEAAKSFQSFLYECGFHLLDVTPCADGRLAHSIAYALRIPFSSVRRRSHAGAMFDVENTVNRWVKT
EHKRYRENHPNSPKDQTSYLKVVLYHFSSVDPSHQGCAAHGSDDKLAASSGYQRLLDFQKSIENSFCCGASV
DLLLIGLDTDTDAIRVHVPNSKNQINLEDWICAADIYEQTKYLPVDQAMSKISERINSSTADQVNSGMVKFI
RKLIVNNISQIDYVRHFHNGSYPDAGHAERFIGVGIGFKEVHLRNLTYFSHLDTVEEGAPDLDVGIKIFKGL
NVSRDLPIPIVIRFDYSGKVPGARQRALSDCQRVDSAISSRYRDLVDKGLLHTCLTIRDRDKKDSAEVVGSS
LDPVLQEEH
>2684590900
MAYRNRNLASQTQRPLAPTAPRRRPVVTPQISDRSRLRGFANVGSGPCHPLTDRAANQHLQTYEANVKGSFE
LIVPFLKRISALQHDQDFVSKSQSLARSELGFDLPSHLLEKAWVRALDMRALFAWCVFQSHQQVSDRFFQED
PLQGGEGSIQAKHFQSFLVDCGFHLLDVSPCADGRLAHTIAYALRIPFSSVRRRSHAGALFDVEKTVNRWIK
TEHRRYREGVPNSADSPTRYLKVVTYHFSSLDPSHQGCAAHGSDDALAASAGQQRLLDFRESVENSFCCGAS
VDLLLIGLDTDTDAIRVHVPAADGSIVLDEWLSAEDLYHETLALNSDEAMQHIAERVEASAPKKPDEGMVAF
IAKLIANNFSQIDYVKQSHAGPYPDAGHAERFIGVGIGFKEVHLRNLTYFAHLDTVEVGAPDLDVGVKIFKG
LNVSRDLPIPVVVRFDYSGQVPGARDRAVTDCYRVNQAIAERYSDLFDQGLLHTFLTIRDRDKKDTSEVVGS
SLEPVHQEAH
>2608215855
MAYRNRNLASQTQRPLAPTAPRRRPVVTPQISVGSTPRGIARGLQGQCHPLTDRAFNQHLQAYEGNVKGCFE
LIVPLLKRISALQHDQDFVSKSQSLARSELGFDLPSHLLEQAWVRALDMRALFAWCVFQFHQQVSDRFFQED
PLQGGEGSPQAKEFYSFLVDCGFHLLDVSPCADGRLAHTIAYALRIPFSSVRRRSHAGALFDVEKTVNRWIK
TEHRRYREGVPNSADSPTRYLKVVTYHFSSLDPSHQGCAAHGSDDALAASAGQQRLLDFRESVENSFCCGAS
VDLLLIGLDTDTDAIRVHVPAADGSIVLDEWLSAEDLYQETLSLTSAQAMQHIAERVEASAPKKPDQGMVLF
ITKLIANNFSQIDYVKQLHAGPYPDAGHAERFIGVGIGFKEVHLRNLTYFAHLDTVEVGAPDLDVGVKIFKG
LNVSRDLPIPVVVRFDYSGQVPGARDRAMSDCYRVNQAIAERYSDLFDQGLLHTFLTIRDRDKKDTSEVVGS
SLEPVHQEAH
>637447896
MAYRNRNLASQTQRPLAPTAPRRRPVVTPQISDRSRLRGFANVGSGPCHPLTDRAANQHLQTYEANVKGSFE
LIVPFLKRISALQHDQDFVSKCQSLARSELGFDLPSHLLEQAWVRALDMRALFAWCVFQSHQHVSDHFFQED
PLQGGEGSIQAKHFQSFLVDCGFHLLDVSPCADGRLAHTIAYALRIPFSSVRRRSHAGALFDVEKTVNRWIK
TEHRRYREGVPNSADSPTRYLKVVTYHFSSLDPSHQGCAAHGSDDALAASAGQQRLLDFRESVENSFCCGAS
VDLLLIGLDTDTDAIRVHVPAADGSIVLDEWLSAEDLYHETLSLTSDEAMQHIAERVEAIAPKKPDEGMVAF
IVKLIANNFSQIDYVKQSHAGPYPDAGHAERFIGVGIGFKEVHLRNLTYFAHLDTVEVGAPDLDVGVKIFKG
LNVSRDLPIPVVVRFDYSGQVPGARDRAVTDCYRVNQAIAERYSELFDQGLLHTFLTIRDRDKKDTSEVVGS
SLEPVHQEAH
>2599278882
MLNARNKRRRSGSLSRIAAPRSHPRENTRQASTQGRAQSVSNYSPVTAKTSHVLTDAQENTKLYAYESGVRE
SFDTIIATLKKISALQHEEDFERQAQQLASKFLGYELPALLLSDAWVDQLDMRSLFAWCVFETYRRFCDEVF
TQDPLGQNSTDVAFQTFIQDCGFHMVDVSPCADGRLAHVIRYVLRMPYKEVRRRSYAGAMFDIDDSLEKWVK
TELVRYREGKPNTADAPTRYLKAVVYHHSSVDPEHQGCAAHGSDTQKAAQGGLDRLMGFQQAVQNTHCCGAS
IDCLLIGMDTDTDGIRIHMPDANGSIDLENYIDSLQVFDTTAAMSASQAEQWIADFIKQKGGSRLAEGMARF
MAYLLKNNMSQVEYVRGYYGGCYSDIGHAERFIGAGIGFEEIQLRNLMFFAYLNTVEEAATDLDVGVSIFTG
LNVSHGLPVPIVVRFDYHGNVPGARERAEEHCQRVAGAFHDRYSDLTDRGLLHTLQVVRDINGAGQIEILDC
SVKTKVAGGH
>2836987481
MNTRNAYALRARAAQRGRPPLGNVPYGLGTPAGALPARPAAEPGGDLAGRPCRHPLADRRTNARLAHCEDSV
KGRFEAIAPTLKAISALQHLDDFAGRAQALARQQLGYELPQGILDDAWVAGLDLKALYAHCAFSALKASAAQ
FADDLKNQLEQLQDARNFFLDCGFHAIDISPCADGRLKGLSRYILRLPLTSFSWRKAYAGALFDVETDVRHW
VSTELRRFREGVPTTAAAGSRYLKVAVYHTSSSNPCHEGCAAHGSNEHKAIEAALERLVQFRQAIENAFCCG
ASTDILLIGVDTDTDAIKVHVPDARGELSAHRYVEAMALYRETARLSADSARLAVYEAISRASAASGWGTGQ
GEPHEGMRRLIAHLLINNFSQIEYVAELYGERYPDIGHAERFISVGDGFEEVQMRNVAYYAHLHTLEEGAAD
MDVGIKIFKGLNVKHGLPIPVAIHYRYDARVPGSRERAAAKARRVRDAIRARYPELAAQGFLACHLSVQDQP
TGSPIETVEA
>2691254494
MNPARVRQKSMFWRKVAAPVKTGATPGQMQKSSVTSVHSAPMGRSDHALVNTRRNQLLRDYELNTKAGFDDL
EGILKRVASWQNEEDFVVKAQALVQSEFGWQWPESLLTDAWKTGLNVKALYAYGIFKQFERLSQDFYQLNPL
QDEQEAVAKQAFMAAGFHAVGVAPCADGRLAHTVSYVLRLPHNMVRRKAHAGVMFDVSESVRHWVFVEHDRF
REGIPNPATESTRYLKIAVYHYSDKDPNHQGCAAHGSDEKKAAAAALQRLEDFQQAIENRFGCGSRVEPMLL
GLNTDNDSLKVHLPNQEGQLCLARYIKTETLFDQTAGWPADQARAYLKEAMQQLAEQAGSSAPNDSMQDLLA
WLIEQNFSQIAYVRQYEKGLYADIGHAERFIGLGNGFEEVQLRNLSYYGFLDTLEEGAPDVDVGIKIFKGLN
VHRGLPAPVIIRCDYDGRVPGSRTRALEKARRIEQALHQRYSELSEKGELTSLCTLRDHQRAVPCEMVSMRL
SPTWAEQYEV
>2593281922
MLARRDPYQLPGPTAPRRRPPRRDGRPSVGALTSPDISTPRPGDPVAATGPLHPLTNRERNQQLRTYDSHVK
GGFDKIVDVLKRISALQHEQGFEQKAQALALDALGFPLPEHILSRAWVTQLDMRSLFAWCVFETYKRTSAAF
FTSNPLGGQEDTAFDAFIRECGFHLLDVSPCADGRLAHAISYALRLPFSSVRRRPYAGAMFDVERTVARWIK
TEHRRHREGVPNQAHEDTRYLKAVIYHFSSLDPRHQGCAAHGSNDAQAARSGLNRLHDFRQAVENSFCCGAS
VTLLLLGLDTDTDAIRIHVPTADGATNPDHWLDAREVYGQTVAMAPEAAREVIGERVRQDAGGSIEEGMVRF
ISQLLENNISQIDFVRQFHNGAYGDAGHAERFIGVGIGFKEIHLRNLTYFAHMETVEEGATDLDVGIRIFKG
LNISRGLPVPVVIRYDFHSSVPGSRERAVRSCERIAAAVHGRYRTLSRQGLLHTLLTVRDGDHYKPPEVLGS
SLQSPVVEVH
>2517788636
MVRGRRKNSPFGSRFVKPRVGAARSTVTEPGPVAPVPAPSVPRTEAVGELRPGHPLADAAMNDRLHAFEQGF
RERFAQLVPVLKEVHALQHERDFQERAQRIVLDRLGYQLPEKALEDAWINDLDTRELYLHGTFELFDQVVNE
YWAGRDDLVAEAESAIAYFLDCDFHEVDISPCSDGRLLGLRRFILRLPDLAVRVKSYAGAQFDIEEDVRHWT
KRELLRFREGRPTTADVPSRYLKIAAYHYSGADPLHQGCAAHGNSERDAADGALHQLRAFRQAIENTYCCGA
SVDTLLIGVDTDTDAVKIHIPDGDTRMSLYRFVDSAALYRETQGLDEQSASLRVYQAIQDAIHQQGWGRGNG
APHEGMLRLISRLLLNNISQLEYVARYHGGHYADVGHRERVIIVGQEIEEMQVRNFAYFAHLETMEEGSDGI
DVGVNKIFRKLNVERGLPVPVVIHYRYDRKVPGSRERVEARCRRIRRTIMERYRDLAEKGLIGCHMVIRDKR
SGSRLEPLVA
>2838751427
MAYRNRNLASQTQRPLAPTAPRRRPVVTPQISDRSRIRGVANVGSGPCHPLTDRAANQHLQTYEVNVKGSFE
LIVPLLKRISALQHDQDFVSKSQSLARSELGFDLPSHLLEQAWVRALDMRALFAWCVFQFHQQVSDLFFQED
PLQGGAGSPQAKEFHSFLVDCGFHLLDVSPCADGRLAHTIAYALRIPFSSVRRRSHAGALFDVEKTVNRWIK
TEHRRYREGVPNSADSPTRYLKVVTYHFSSLDPSHQGCAAHGSDDALAASAGQQRLLDFRESVENSFCCGAS
VDLLLIGLDTDTDAIRVHVPAADGSIVLDEWLSAEDLYQETLALTSAQAMQHIAERVEASAPKKPDQGMVLF
ITKLIANNFSQIDYVKQLHAGPYPDAGHAERFIGVGIGFKEVHLRNLTYFAHLDTVEVGAPDLDVGVKIFKG
LNVSRDLPIPVVVRFDYSGQVPGARDRAISDCYRVNQAIAERYSDLFDQGLLHTFLTIRDRDKKDTSEVVGS
SLEPIHQEAH
>646383304
MNTRNTRSKQRAPFGVSSSVKPRLDLIEQAPNPAYDRHPACITLPERTCRHPLTDLEANEQLGRCEDSVKNR
FDRVIPFLQVVAGIPLGLDYVTRVQELAQSSLGHTLPEELLKDNWISGHNLKGIFGYATAKALTAATEQFSR
KIMSEKDDSASAIGFFLDCGFHAVDISPCADGRLKGLLPYILRLPLTAFTYRKAYAGSMFDIEDDLAQWEKN
ELRRYREGVPNTADQPTRYLKIAVYHFSTSDPTHSGCAAHGSNDRAALEAALTQLMKFREAVENAHCCGASI
DILLIGVDTDTDAIRVHIPDSKGFLNPYRYVDNTVTYAQTLHLAPDEARVIIHEAILNANRSDGWAKGNGVA
SEGMRRFIGQLLINNLSQIDYVVNRHGGRYPPNDIGHAERYISVGDGFDEVQIRNLAYYAHLDTVEENAIDV
DVGIKIFTKLNLSRGLPIPIAIHYRYDPNVPGSRERTVVKARRIYNAIKERFSSLDEQNLLQFRLSVQAQDI
GSPIEEVASA
>2518406267
MRRHRNKTPLGSRYVASREPGPEQEAEPQDGDHEGEVAHACSGEMSALEPYLPGHPLADQEANAALYEYERG
FREKFSRLIPVLKEVHALQHEADFELRAQELVQRKLGYQLPEHLIADAWIKDLDTRALYLHGMFRKFDQVVN
EHWQGRDDLIADAERAIAYFLDCDFHEVDITPCSDGRLLGLRRFILRLPALAVRVRSYAGALFDIEEGVQHW
TRRELIRHREGVPTSADVPSRYLKIAAYHYSSSKPNQEGCAAHGSNERDAAEAALLQLRAFRQAIENTYSCG
ASVDTLLIGVDTDTDAIKVHVPDADTRMSLYRFVDCGELYRETLEMDAQSASLRVYEAIQEAINTQGWGKGN
GPPHEGMLRLVSRLLLNNISQLDYVARYHGGRYADVGHQERMIIVGDHFSEMQVRNFAYFTHLETMEEDAKN
MDVAVNQIFRPLNIARGLPIPVVVHYRYNRNVPGSRERVEAHCRRVKAAIMERFRDLAEKSLIGCHMVIRDK
KSGSRLELLED
>2517561101
MVRGRRKNSSMGSRFAKSRIAAARAAAPSSAVPVSAVPACGSSSPDMARELTAGHALADVPMNERLHAFEQG
FRERFAQLVPVLKEVHALQHERDFEARAQAIVEERLGYQLPQKALEDAWINDLDTRELYLHGTFELFDQVVN
EYWAGRDDLVAEAESAIAYFLDCDFHEVDISPCSDGRLLGLRRFILRLPDLAVRVKSYAGAQFDIEEDVRHW
TKRELLRFREGRPTTADVPSRYLKIAAYHYSGADPLHQGCAAHGNSERDAADGALHQLRAFRQAIENTYCCG
ASVDTLLIGVDTDTDAIKIHIPDADTRMSLYRFVESAELYRATQGLDEQTASLRVYQAIQDTIHQQGWGRGN
GAPHEGMLRLISRLLLSNISQLDYVARYHGGHYADVGHRERVIIVGQEIEEMQVRNFAYFAHLETMEEGAEG
MDVGVNKIFRKLNVERGLPIPVVVHYRYDRKVPGSRERVEARCRRIRNTIMDRYRDLAEKGLIGCHMVIRDK
RSGSRLEPLAA
>2569961557
MLARRDPYQPQGPTAPRRRPPRPDGRAPVGQPSSPGLGAPRPQDPLAATGPLHPLANRERNQQLRTYDSQVK
GSFDNIVEVLKRISALQHEPDFEQKAQALAMDELGFPLPEDILANAWVTQLDMRSLFAWCVFETYKRTSEAF
FTSDPLGEPEDHAFDAFVREDCGFHLLDVTPCADGRLAHAISYALRLPFSSVRRRPYAGAMFDVERTVTRWI
KTEHRRHREGAPNQAHEDTRYLKVVVYHFSSLDPHHQGCAAHGSDDAQAARSGLNRLQDFRQAVENSFCCGA
SVTLLLLGLDTDTDAIRIHVPTADGATDLNRWLDAREVYSQTASMAPEAARAAIGERVRQEAGGGIEEGMVR
FISRLLENNISQIDFVRQFHQGAYGDAGHAERFIGVGIGFKEIHLRNLTYFAHMETVEEGAADLDVGIKIFK
GLNISRGLPVPVVIRYDFHSSVPGSRERAVRSCERIAAAVHGRYRDLSRQGFLHTLLTVRDGDHHKPPEVVG
SSLQAPAREAH
>2747897702
VNTRKRLAAMRKAGVIHDAGVAHDAGVSHDTKSLASSVCVIGPDRRCEHPLVDQDLNQRLYAYEQLIRGRFA
VIIDTLKTLSAFQHELDFVTRAQQMSLDHLGYELPVNLLTEAWVSGLNLRALHSYCIFRSFKECIDKAGADQ
SLWRKRIALDSNFLRSCGYHTVDISPCADGRLQGLIPFVLRLVPDEAVNVKAYAGALFDIEGDVADWAHREL
ERLTGGLSNDDEERNYLKIAVYHFSSSNPSQQGCAAHGSNDLKAIEAALMRLKELRSAIDNTYGRGAAPDIL
LIGVDTDIEAIRIHAPDANGDVNPHRYIDSGDLYRNTLSKTTEASRRYITEAVSATECATGWAQGNGKMAEG
MRRLVLGLLEANLSQIEYVIQYHAGRYAVIGHNERFICVGEAMSELQLRNKFYYAHLDTVEEGATDLDIGIK
IFTELNIKHGLPVSVLVHFHYSSRVPGSRERVIERCRRVKAAVEARYSHLHEKGLLYCQIAISDHDIAERCT
FIDDEIKQTVH
>640086321
MAYRNRNLASQTQRPLAPTAPRRRPVVTTPQISDRSRLRGFTNVGSGPCHPLTDRAANQHLQAYEANVKGCF
ELIVPLLKRISALQHDQDFVSKSQSLARSELGFDLPSHLLEQAWVRALDMRALFAWCVFQFHQQMSDRFFQE
DPLQGGEGSIQAKHFQSFLVDCGFHLLDVSPCADGRLAHTIAYALRIPFSSVRRRSHAGALFDVEKTVNRWI
KTEHRRYREGVPNSADSPTRYLKVVTYHFSSLDPSHQGCAAHGSDDALAASAGQQRLLDFRESVENSFCCGA
SVDLLLIGLDTDTDAIRVHVPAADGSIVLDEWLSAEDLYHETLALNLDEAMQHIAERVEASAPKKPDEGMVA
FIAKLIANNFSQIDYVKQSHAGPYPDAGHAERFIGVGIGFKEVHLRNLTYFAHLDTVEVGAPDLDVGVKIFK
GLNVSRDLPIPVVVRFDYSGQVPGARDRAVTDCYRVNQAIAERYSDLFDQGLLHTFLTIRDRDKKDTSEVVG
SSLEPVHQEAH
>2518265324
MSPGRVRQRSMFWRKVPAPGQTRTAPGLVKNASVDAPGVPQAVGRSDHPLVDARRNQLLRDYEVGTKTGFDQ
LETTLKRLAGWQTQDDFVIRAQALAESEFGWPWPEALLTDAWKTGLNVKALYAYGIFKQFERLSQDFYQRDP
LKDDREAVARQAFMAAGFHAVGIAPCADGRLAHTVSYVLRLPYAMVRRKAHAGVMFDVSESVRHWVFVEHDR
FREGVPNPATESTRYLKIAVYHYSDKDPTHQGCAAHGSDEKKAAAAALQKLEDFQQAIENRFGCGSRVEPML
LGLNTDNDSLKVHLPNQDGRLCLARYIKTETLFDQTAGWSAEQARAYLKEALVAQAEQAGSTPPRASMRDLL
VWLMAQNFSQIAYVRQFEKGLYPDIGHAERFIGLGNGFEEVQLRNLSYYGFLDTLEEGAADVDVGIKIFKGL
NVGKGLPVPVVIRCDYDGRVPGSRTRALEKAKRIEQALHQRYSDLSNSGDLTSLCTLRDHQRAVPCEVVTMR
LSPTWAEQYEV
>643618099
MLRNRDKTPLGSRYVATREMGAGEPEAEQQDQVAEGEHEHACGGDASMLQSYLPGHPLADQEANEALYGYER
GFRERFARLVPVLKEVHALQHEPDFELRAQDLVQRTLGYQLPESMLADAWIRDLDTRALYLHGMFEMFDQVV
NEHWQGRDDLIADAERAIAYFLDCDFHEVDITPCSDGRLLGLRRFILRLPALAVRVRSYAGALFDIEEGVQH
WTRRELIRHREGVPTSADVPSRYLKIAAYHYSSSKPNQEGCAAHGSNERDAAEAALLQLRSFRQAIENTYSC
GASVDTLLIGVDTDTDAIKVHVPDADTRMSLYRYVDCGELYRETLEMDAQSASLRVYEAIQEAINTQGWGKG
NGPPHEGMLRLVSRLLLNNISQLDYVARYHGGRYADVGHQERMIIVGDHFSEMQVRNFAYFTHLDTMEEGAK
NMDVAVNQIFRPLNISRGLPIPVVVHYRYNRNVPGSRERVEAHCRRVKAAIMERFRDLAEKSLIGCHMVIRD
KKSGSRLELLED
>2719777208
MRTRAQQRQLAQRTRQPHALGMPAGTLLSGSAGRAAARVVLANPACDLNGRQPCEHALVDRALNQALHGYEA
MLQARFDDVEAVLRGIAELPRGEGFAAQAQELAHARLGCELPEALLQGSWMAGVDMAALYAHGLFAACRRSV
AQAPREQADWLAGMAIDDAFIGDCGYHTLDITPCADGRLQGVLPFVFRIAPTSEAVLLKAYAGALFDIEIDM
TDWTQRELMQRLNGRQGTRYLKMAVYHYSSSAPSSEGCAAHGSNEDAARDAAAARLNQLRTGIMQAFGVGLG
PDVLLLGIDTDLDAIRVHLPGAQGEPLTTLTVEAAQVYRETLGMAVEQASKHIADTIEQAAAGVRSSASVGL
KRLIARLLEANLSQIEYVIQHHEGRYERLGHGERFICVGDPIDELQMRNLYYFAHLDTLEEGAACVDVGVHI
FEKLNLSRGYPVPVIVHFSYASVIPGARERAVERCERVMRGITARYRGQVPEGALKFGLCVSDATGDERLGL
VRECGTGTQAVN
>2521835159
MVRGRRKNSPLGSRFAKSRAVAARAASPAPSAPVSAVPPAKSGASDSDLTRELQPGHPLADVAMNERLHAFE
RGFRERFAQLVPVLKEVHALQHERDFEERAQAIVQEQLGYRLPEKALEDAWINDLDTRELYLHGTFELFDQV
VNEYWAGRDDLVAEAESAIAYFLDCDFHEVDISPCSDGRLLGLRRFILRLPDLAVRVKSYAGAQFDIEEDVR
HWTKRELLRFREGRPTTADVPSRYLKIAAYHYSGADPLHQGCAAHGNNERDAADGALHQLRAFRQAIENTYC
CGASVDTLLIGVDTDTDAVKIHIPDADTRMSLYRFVDSAELYRATQGLDEQAASLRVYQAIQDAIHQQGWGR
GNGAPHEGMLRLISRLLLNNISQLDYVARYHGGHYADVGHRERVIIVGQEIEEMQVRNFAYFAHLETMEEGS
EGTDVGVNKIFRKLNVERGLPVPVVIHYRYDRKVPGSRERVEARCRRIRDQIMDRYRDLAEKGLIGCHMVIR
DKRSGSRLEPLAA
>2785481403
MDTRKRQLALQRRHAAALPRQGLTAAAQVLPTAHGVLPNPACVPGAGQPCRHALVDVELNARLHAYEQTLRG
RFEAIEDTLRTMSAWQHERDFVERAQALAQQRLDLQWPLAALESAWVAGVDMAALHAHAMFETIRRCVRLSD
QDSAPWRARLPIQADTLRACGVHTLDVSPCADGRLQGVLPFVLRTAPSEGVVVKAYAGALFDVELDVQDWTQ
RELERVTGLLPGGEALDYLKVAVYHFSSSHPQQEGCAAHGSHDARAVAAAIERLHALRAAVDNTFGAGAAPL
VMLVGVDTDLDAIRIHLPDARGQLHAERFLDAATLYRETLGLDAAQARQRVHDAVAAHVRDLGGVLMRAPGD
DGLARLAALWLQANLSQIEYVITYHAGRYAVVGHDEAFVCVGDALPPLQLRNQYYHAHLDTVEEGAADLDVG
VKIFTGLNLRRGLALPVLVHFSYSGRVPGARQRAIERGQRVVAAIRARYPSWDGRGQLHCRVAVSDRHGSET
VALIDDDVVLAGH
>2571817161
LDTRKIRRMRGIGTPDSMPMARQFSQAVHVQVPQQADGKPAVHPACASLPAHQCHHALVNKTENDRLARFES
SIKRRFDEIVPVLKEVAALGASRDFTEQANRLAEQHLGHPFPEGVLERSWIHGVDVPTLYSSSIFSALAAGV
EQFSQRIHQEVADAQSLDALLVDCGFHAINVSACADGRLKGLFTYILRLPASDLLRYSTFAGTLFDVEDDIL
DWQAAELRRFREGYPSTSDSGTRYLKVAVYHRSSLDPMHQGCAAHQSNEKLAMEAALERLQQFRHGIENAFC
CGASTDILLIGLDTDTDAIRIHVPDSHGDLSLFRSVDNAELYKKTLGMNADQARLAIYEAIANVSDVGGWGQ
GDGKPHDGMRRLIANLLINNLSQIEYVIENFGGWYPDRGHGERFMSIGDGFQELQVRNLSYYAHLDTVEEGA
ADLDVGVKIFRHLNVEQGLPIPMAINYRYDANVPGHRERIIIKLQRVAAAIQARYSDLLSEGMLYLHGSVQN
QKLGSPLEEVPLT
>2633092946
MDTRKRQLALQRSARAHLPRHGMAVGARPTLEARTAPPNPACVPGAGQPCRHPLVDAALNAALLAYEQTVRG
RFEAIEDVLRSLSARQHDRDFVEQAQALARQRLDTEWPLSLLEHAWVAGVDMAALQAHALFATIERCVRLAD
QDRAPWMGRLPVQAQALRACGIHTLDVSPCADGRLQGLLPFVLRTAPSEAVAVKAYAGALFDVELDVAEWTQ
RELERLSGALPGAEGADYLKVAVYHFSSSHPQHEGCAAHGSHDARAVAAAIERLHALREAVDNTYGDAAPLV
MLLGVDTDLDALRVHLPDARGRLHADRFLDAATLYRETLGMSADAAHRHIEAAVAAHVQDLGGVLTRQPGED
GLARLAQRWITANLSQIEYVIQHHAGRYAVIGHDEHFICVGDALPSLQLRNQYYHAHLDTVEEGAADLDVGV
KIFTALNLRRGLALPVLVHFTYSSRVPGSRQRAIERGHRVVAAIRARYAHWDERGRLHARVAVSDRYGRERV
AFVDEAVVAPAGH
>2684684526
MDTRKRQLALQRSALAHLPRHGMAVGARPTLEARTAPPNPACVPGAGQFCRHPLVDAALNAALLAYEQTVRG
RFEAIEDVLRSLSARQHDRDFVEQAQALARQRLDTEWPLSLLEHAWVAGVDMAALQAHALFATIERCVRLAD
QDRAPWMDRLPVQAADLRACGIHTLDVSPCADGRLQGLLPFVLRTAPSEAVAVKAYAGALFDVELDVAEWTQ
RELERLSGALPGAEGADYLKVAVYHFSSSHPQHEGCAAHGSHDARAVVAAIERLHALREAVNNTYGEGAAPL
VMLLGVDTDLDALRVHLPDACGRLHADRFLDAATLYRETLGMSADAAHRHIETAVVAHVQDLGGVLTRQPGD
EGLARLAQRWITANLSQIEYVIQHHAGRYAVIGHDEHFICVGDALPSLQLRNQYYHAHLDTVEEGAADLDVG
VKIFTALNLRRGLALPMLVHFTYSSRVPGARQRAIERGHRVVAAIRARYAHWDERGRLHARVAVSDRYGRER
VAFVDEAVAAPAGH
>2515665332
MNTRNAYALRARKATGTRPAAAAAVASSAPPARSVPVVDAGASASVGGSSALGSHALTDRAANARLAYCEES
VKGRFDAIVPALQAIAGLPRDADFPERAQALAQARLGYALPAAVLASAWIAGPDLRALFAHCTFGALRAAIA
QFTQDLLAQRETARDASNFFLECGFHAVDISPCADGRLKGLLRYILRLPLSSFTWHKAYAGALFDIETDVRH
WMAAELRRYREGVPSTADANTRYLKVAVYHISSSAPGHEGCAAHGSNEHRAIDAALERLNQFRQAIENSFCC
GAGTDLLLIGVDTDTDAIRIHTPDAQGALNAYRYVDNAQVFRDTQGLSADQARLAVHEAIRAAAATTGWGAG
TGEPHEGMRRLIANLLINNLSQIDYVQELYDGCYPDVGHAERYISVGDGFEEVQLRNISYYSHLHTVEEGAA
HLDVGIKIFKGLNLKRGLPIPVAVHYRYDSQVPGARERTIEKVRRVAAAIGARYPDLSGQGLLICQLSVQDR
PAGSPLELVDGGTL
>2599844377
VNSRQAQQALRVTRQTQGKGHTPRKVTHPATPVALRVETGTRLTPVNAVAVGSHRHPLANQHANARLAHCEE
TVKGRFEAIAPALQAIAGLHLGAGFSAQAQAIAEAQLGYRLPERILNDAWVSGADMKALYAYCTFQALKLAT
EQFANDLRQQVEAVQDTRNFFLDCGFHAVDISPCADGRLKGLMRYILRLPLTSFTRRKAYAGALFDVETDVR
HWMATELRRFREGVPTTVDAGTRYLKIAVYHTSSSSPCHEGCAAHGSNDHQAVAAALDRLNQFRQAIENSFC
CGASTDILLIGVDTDTDAIRVHIPDGEGELSPQRFVDNKVLFHATLGLSADQAGLAVHEAVEAAVNQHGWGT
GKGAPHDGMRRLVTNLLINNLSQMDYVMDLHNGQYADIGHAERYISVGDGFEEVQIRNVAYYAHLHTLEEGV
ADMDVGIKIFKGLNVKHGLPVPVAIHYRYDAGVPGSRERTVAKAQRVAAAIRNRYAALVEQGLLLCQLSVQD
TPTGSPVEVVEDVA
>2519153302
MVRGRRKNSTPGSRFAKSRAVAARAAAPAPAAPVSAVPPAAPTGSSGMEATRELRPGHPLADVAMNERLHAF
ERGFRERFAQLVPVLKEVHALQHERDFEERAQAIVQEQLGYRLPEKALEDAWINDLDTRELYLHGTFELFDQ
VVNEYWAGRDDLVAEAESAIAYFLDCDFHEVDISPCSDGRLLGLRRFILRLPDLAVRVKSYAGAQFDIEEDV
RHWTKRELLRFREGRPTTADVPSRYLKIAAYHYSGADPLHQGCAAHGNSERDAADGALHQLRAFRQAIENTY
CCGASVDTLLIGVDTDTDAVKIHIPDADTRMSLYRFVDSAQLYRETQGLDEQAASLRVYQAIQDAIHQQGWG
RGNGAPHEGMLRLISRLLLNNISQLDYVARYHGGHYADVGHRERVIIVGQEIEEMQVRNFAYFAHLETMEEG
SEGTDVGVNKIFRKLNVERGLPVPVVIHYRYDRKVPGSRERVEARCRRIRDQIMDRYRDLAEKGLIGCHMVI
RDKRSGSRLEPLAA
>2517799734
MVRGRRKSSALGSRFAKTRAVAARNSAAVSTAPTALVSPVPAGDTTSAGDPRELLPGHPLADVAMNERLHAF
EQGFRDRFAELVPVLKEVHALQHEMDFERRAQAIVEQRLGYRLPEKALEDAWINDLDTRELYLHGTFELFDQ
VVNEYWAGRDDLVAEAESAIAYFLDCDFHEVDISPCSDGRLLGLRRFILRLPDLAVRVRSYAGAQFDIEEDV
RHWTKRELLRFREGRPTTADVPSRYLKIAAYHYSGADPMHQGCAAHGNNERDAADGALHQLRAFRQAIENTY
CCGASVDTLLIGVDTDTDSVKIHIPDADTRMSLYRFVDSAQVYRETQGMDEQAASLRVYQAIQDAIHQQGWG
RGNGAPHEGMLRLISRLLLNNISQLDYVARYHGGHYADVGHRERVIIVGQEIEEMQVRNFAYFAHLETMEEG
AKGMDVGVNKIFRKLNVERGLPVPVVIHYRYDRKVPGSRERVEARCRRIRNTIMDRYRDLAEKGLIGCHMVI
RDKRSGSRLEPLAA
>2677845564
VNTRNAYALRARASQRQHPPMSVVVPRTAQPNGVSAAAPFGLGTRQGSLPARSGGERHVLADRMANARLAHC
EESVKGRFARIVPALQRVVGLQATADFAERAQGVVRDALGCELPARLLDDAWATGFDVKAAYAHCVFQALAA
ATDQFARDIREQVEVVQDTRNFFLDCGFHTVDISPCADGRLKGLSRYILRLPLSSFTWRKAYAGALFDVEVD
VRNWTATELRRFREGVPSTVDAGTRYLKVAVYHFSSSDPAHEGCAAHGSNDHQAIDAALGRLKQFRQAIENA
FCCGASTDILLIGVDTDTDAVRIHVPDSRGDLSAYRFVDNAELYAQTRASTADAARLAVYESVRAASRMGGW
ASGQGEPHDGMRRLIVNLLINNLSQIDYVEELHGGRYADIGHAERYISVGDGFEELQMRNVAYYAHLHTLEE
GAADMDVGIKIFRKLNLAHGLPIPVAIHYRYDARVPEARERATEKARRVRDAIRNRYPALTAGGDLQCRLSV
QDLPTGSPIEIVVD
>2684588748
MAYRNLAKKSLRGPTAPMKRFVDLENQSFNSKVIKTTNSFSDEIKTISSFSTDHPLTNSQENQKLNQYEKKV
KGRFDNIVPLLKRVSSLQNDLNFVESAQNLCRSELGYELPLHILEKAWVGNVDISSLFAWCVFQSHQLTSNE
FFNSDPIEGSEDSQYAKSFQSFLYQCGFHLLDITPCADGRLAHAISYALRIPFSSVRRRSHAGALFDIEKTV
NRWIKTEHSRYRESTPNSATEPTRYLKSVIYHFSSVDPTHQGCAAHGSNDELAASEGLQRLLDFREAVENSF
CCGASVDLLLIGIDTDTDAIRVHTPSKTNEVDLKSWVCANEIYKETQFLNAEEALQKIQENVKRVCPGKTDP
NMVTFITKLISNNISQIDYVKNFYSGSYQDAGHAERFIGVGIGFKEVHLRNLTYFAHLETVEQGAPDLDVGV
KIFTGLNISRSLPIPIVIRFDYSGSVPHARNRALSDCRRINDAIKSRYRDLIDDGSLHTFLTIRDRDKKAPA
EVVGSSLDPVTQEAH
>2607819924
MAYRNLAKKSRRGPTAPMKRFDDLETQNLNSGVIKTIKSFSDEIKTISSLSTDHPLTNSQENQKLNQYEDKV
KGRFDNIVPLLKRVSSLQNDLNFVERAQTLCHAELGYELPLHILEKAWVGSVDISALFAWCVFQSHQLTSNE
FFDSDPLEGSGDSQNAKSFQSFLNKCGFHLLDITPCADGRLAHAISYALRIPFSSVRRRSHAGALFDIEKTV
NRWVKTEHSRYRESIPNPATETTRYLKSVIYHFSSVDPTHQGCAAHGSNDELAASEGLQRLLDFREAVENSF
CCGASVDLLLIGIDTDTDAIRVHTPSKTNEVDLKSWVCANEIYKETQFLNSEEALQKIQENVKSVCPGETDP
NMVTFITKLISNNISQIDYVKNFHSGSYQDAGHAERFIGVGIGFKEVHLRNLTYFAHLETVEQGAPDLDVGV
KIFTGLNISRNLPIPIVIRFDYSGSVPHARNRALSDCHRINEAIKSRYRGLIDNGSLHTFLTIRDRDKKTPA
EVVGSSLDPVTQEAH
>637688775
MAYRNLAKKSRRGPTAPMKRFIDLETKNLNSEVIKTTNSFSDEIKTISSFSTDHPLTNSQENQKLNQYENKV
KGRFDNIVPLLKRVSSLQNDLNFVERAQNLCRSELGYELPLHILEKAWVGSIDISALFAWCVFQSHQLTSNE
FFNSDPIEGSENSQYAKSFQSFLYQCGFHLLDITPCADGRLAHAISYALRIPFSSVRRRSHAGALFDIEKTV
NRWIKTEHSRYRESTPNSATEPTRYLKSVIYHFSSVDPTHQGCAAHGSNDELAASEGLQRLLDFREAVENSF
CCGASVDLLLIGIDTDTDAIRVHTPSKTNEVDLKSWVCANEIYKETQFLKAEEALQKIQENIKRVCPGETDP
NMVMFITRLISNNISQIDYVKNFHSGSYQDAGHAERFIGVGIGFKEVHLRNLTYFAHLETVEQGAPDLDVGV
KIFTGLNISRSLPIPIVIRFDYSGSVPHARNRALSDCHRINEAIKSRYRDLIDNGSLHTFLTIRDRDKKAPA
EVVGSSLDPVTQEAH
>2617294650
VNSRQAQQALRVTRQIQGKGHALHKVTHPATPVAAVVDTGTRLTPVANAAAVGSHRHPLANQHANARLAHCE
ESVKGRFEAIPPALQAIAGLHLGAGFSTQAQAIAETQLGYRLPERILNDAWVSGVDMKALYAYCTFQALKLA
TEQFANDLRQQVEAVQDTRNFFLDCGFHAVDISPCADGRLKGLMRYILRLPLTSLTRRKAYAGALFDVETDV
RHWVTTELRRFREGVPTTVDAGTRYLKIAVYHTSSSSPCHEGCAAHGSNDHQAVAAALDRLNQFRQAIENSF
CCGASTDILLIGVDTDTDAIRVHIPDGEGALSPQRFVDNKVLYHATLGLSADQAGLVVHKAVETAINQHGWG
TGQGAPHDGMRRLVTNLLINNLSQMDYVMDLHNGQYADIGHAERYINVGDGFEEVQIRNVAYYAHLHTLEEG
VADMDVGIKIFKGLNVTHGLPVPIAIHYRYDARVPGSRERTVAKAQRVAAAIRNRYAALVEQGLLYCHLSVQ
DAPTGSPVEVVEDVA
>2682093351
MAYRNLAKKSRSGPTAPMKRFKDLETQNLNSRVIKTTNSFSDEIKNISSLSTDHPLTNSLENQKLNQYENKV
KDRFDNIVPLLKRVSSLQNDLNFVERAQSLCQAELGYELPQHILEKAWVGSVDISALFAWCVFQSHQLTSNE
FFDSDPMEGSENSQYAKSFQSFLYQCGFHLLDITPCADGRLAHAISYALRIPFSSVRRRSHAGALFDIEKTV
NRWIKTEHSRYRESTPNSATEPTRYLKSVIYHFSSVDPTHQGCAAHGSNDELAASEGLQRLLDFREAVENSF
CCGASVDLLLIGIDTDTDAIRIHTPSKINEVDLKSWVCANEIYKETQFLNAEEALQKIQENVKSVCPGETDP
NMVKFITKLISNNISQIDYVKNFHSGSYQDAGHAERFIGVGIGFKEVHLRNLTYFAHLETVEQGAPDLDVGV
KIFTGLNISKSLPIPIVIRFDYSGSVPHARNRALSDCHRINQAIKSRYRDLIDDGSLHTFLTIRDRDKKAPA
EVVGSSLDPVTQEAH
>2744906518
MTQQPFRRSSLGAPRLGQRRAPFGLGAPKGRRSPLGSPQVAHPACPSLPERSCHHPLTDHEGNRQLAYCEDS
VTERFDRIVPFLKDVAALPRDGQLGERIQEMAQDRLGHGFNEALVNDSWINGPDLRGLFASATFEALNAATK
QFGRKLEDQKNDALSTSNFFLDCGFHAIDISPCSDGRLKGLMPFILRLPAWSFTYRKAYAGALFDVEEDLQL
WSEVELRRFREGVPSRADEGTRYLKIAVYHGSSSDPNHEGCAAHGSDERKAAEAALDRLQAFRQAVENTYCC
GASTDILLVGVDTDTDAIRVHVPDANGDLSVHRYVDNAYLYQETLNLDREAARRAVYDAIRSVNETDDWGRS
TGGEPHDGMRRFIATLLVNNLSQIDYVTERHQGRYPAESIGHAERYISVGDGFEEVQMRNIAYYAHLHTVEE
NTNDLDVGIKIFRKLNVSHGLPIPIAIHFRYDGRVPGGRDRAVARAQRVCNAIRERHHALDEQNMLFFQLTV
QDRPSGSEIEEVSQA
>2812749167
LDTRKIRRMRGIGMPDSMPMPMARQFSQAVHVQVPQQADGKPAVHPACASLPAHQCHHALVNKTENDRLARF
ESSIKRRFDEIVPVLKEVAALGASRDFTEQANRLAEQHLGHPFPEGVLERSWIHGVDVPTLYSSSIFSALAA
GVEQFSQRIHQEVADAQSLDALLVDCGFHAINVSACADGRLKGLFTYILRLPASDLLRYSTFAGTLFDVEDD
ILDWQAAELRRFREGYPSTSDSGTRYLKVAVYHRSSLDPMHQGCAAHQSNEKLAMEAALERLQQFRHGIENA
FCCGASTDILLIGLDTDTDAIRIHVPDSHGDLSLFRSVDNAELYKKTLGMNADQARLAIYEAIANVSDVGGW
GQGDGKPHDGMRRLIANLLINNLSQIEYVIENFGGWYPDRGHGERFMSIGDGFQELQVRNLSYYAHLDTVEE
GAADLDVGVKIFRHLNVEQGLPIPMAINYRYDANVPGHRERIIIKLQRVAAAIQARYSDLLSEGMLYLHGSV
QNQKLGSPLEEVPLT
>2620013480
MNSRQAQQALRMASRTQGKPQTLRKATRQATPIALAVEPGTRLTPVANGAAVSSHRHPLANQYANARLAHCE
ESVKGRFDAITPALQAIAGLHLGEGFSAQAQAIAQAQLGYRLPERILNDAWVSGVDMKALYAYCTFQALKLA
TEQFANDLRQQVEAVQDTRNFFLDCGFHAVDISPCADGRLKGLMRYILRLPLTSFTRRKAYAGALFDVETDV
RHWMATELRRFREGVPTTVDAGTRYLKIAVYHTSSSSPCHEGCAAHGSNDHQAVAAALDRLNQFRQAIENSF
CCGASTDILLIGVDTDTDAIRVHIPDGEGELSPQRFVDNKVLFHATLGLSADQARLAVHEAVEAAINQHGWG
TGKGSPHDGMRRLVTNLLINNLSQMDYVMDLHNGQYADIGHAERYISVGDGFEEVQIRNVAYYAHLHTLEEG
VADMDVGIKIFKGLNVKHGLPVPVAIHYRYDARVPGSRERTVAKAQQVAAAIRSRYAALVEQGLLLCHLSVQ
DTPTGSPVEVVEDVA
>2682084747
MAYRNLAKKSLRGPTAPMKRFVDLENQGLNSEVIKTTNSFSDEIKTISSFSKDHPLTNSQENQKLNQYEKKV
KGRFDNIVPLLKRVSSLQNDLNFVERAQNLCRSELGYELPLHILEKAWVGSVDISALFAWCVFQSHQLTSNE
FFDSDPLEGSGNSQYAKSFQSFLYQCGFHLLDITPCADGRLAHAISYALRIPFSSVRRRSHAGALFDIEKTV
NRWVKTEHSRYRESIPNAATEPTRYLKSVIYHFSSVDPTHQGCAAHGSNDELAASEGLQRLLDFREAVENSF
CCGASVDLLLIGIDTDTDAIRVHTPSKTNEVDLKSWVCTNEIYKETQFLKAEEALQKIQENIKGVCPGETDP
NMVMFITKLISNNISQIDYVKNFHSGSYQDAGHAERFIGVGIGFKEVHLRNLTYFAHLETVEQGAPDLDVGV
KIFTGLNISRSLPIPIVIRFDYSGSVPHARNRALSDCHRINEAIKSRYRDLIDNGSLHTFLTIRDRDKKAPA
EVVGSSLDPVTQEAH
>2831560133
LPRPRRYGSAERPLAPTAPARRPATSPSLSGSALGRASRITAVRNRHPLSDAAANERLQAYDSQVKQSFDRI
VPVLKRLSALQHDDDFVEQAQRHALRELGHALPATILESAWVNQLDMRSLFAWCLYEAYEQVSASFFRDDPL
QGQEGSESAEAFNAFLLSCGFHLLDVSPCADGRLAHAIAYALRLPFGSVRRRPHAGAMFDVENTVDRWVRTE
HLRYREARPNGAHEPTRYLKVVVYHFSSRDPRHEGCAAHGSNDSAAAAGGLLRLQEFQQAVENSFCCGASVD
LLLVGLDTDTDAIRVHVPDVSGHTDQERWLDALDVYSATQDLPAEAARDRVLALVLGARSGNGDGVPDGAVD
PGMGRLIARLIEHNISQIDFVRTYHDGAYADAGHAERFIGVGIGFKEIHLRNLTYFAHMDTVEEGAADLDVG
VKIFKGLNVSRGLPIPVVIRFDYHGSVPGARERAVLYCQRTDDAIRNRYPDLMGSGLLHTLLSVRDRDRHVP
AETVGSSIKLEQAGGH
>2681977279
MLRSTRQSGRLRTRQGTRSTQPAPLRRPGAVEQLAVGSRTRGPSGRSPARAGTVSHPLCRSEENQRLFGYER
DVKAAFDNIVPTLKQISALQHEADFEQQAQKIARAQLGFELPQEILADAWVTQLDMRRLFAWCVFSTYRHFC
DDYYRNDPLAVDAGRGADDFDSFLQACGFHTLDVSPCADGRLAHLVRYVLRLPQQSVRRKSYAGALFDIEDS
IQKWTEVELGRFREGQPNTADAPTRYLKAVTYHYSSVDPEHQGCAAHGSDTAKAAQAGRERLYAFREAIENS
FCCGASIDLLLIGLDTDTDAIRVHVPDAEGAIDLDTAVDALSLFDATARSSASEATHAIADAIRACTPDVQP
GMAQLVERLIENNLSQIAYVRSNHGDHYADIGHAERFIGAGVGFEEIQLRNLMYFAYLNTVEEATADLDVGI
KIFTGLNVAHGLPVPVIVRFDHHGQVPGSRERAEQHCARVSEALQARFDSLAEQGLLHVLQVTRDCDAAGSI
DLLACSVNAHKQAGGH
>638959725
MPRPRRYGSAERPLAPTAPARRPASSSPLSSSSLGRTCRFTTVLEQHPLSDAAANERLQTYDSQVKRSFDRI
VPVLKRLSALQHDDDFVEQAQRHALRELGHGLPPMILESAWVSQLDMRSLFAWCLFEAYEQVSASFFRDDPL
QGQEGSESAEAFNAFLLSCGFHLLDVSPCADGRLAHAIAFALRLPFGSVRRRPHAGAMFDVENTVDRWVRTE
HLRYREARPNSAHEPTRYLKVVVYHFSSRDPGHEGCAAHGSNDAAAAAGGLLRLQEFRQAVENSFCCGASVD
LLLIGLDTDTDAIRVHVPDVNGHTDLERWLDALDVYTATQDLTAEAARDRVLALVLAARSGNGDTVADGAVD
PGMARLIARLIEHNMSQIDFVRAYHDGAYADAGHAERFIGVGIGFKEIHLRNLTYFAHMDTVEEGAADLDVG
VKIFKGLNVSRGLPIPVVIRFDYHGSVPGARERAVLYCQRTDDAIRNRYPDLVGSGLLHTLLSVRDRDRHVP
AETVGSSIKLESDGGH
>2753021252
MLSRVQQRQAQRRVRSHASHLPGGTLLRGCADAVTPARVVMANPACDLDGRQPCEHALVDGGLNKALYDYEA
VLQARFDSVEQTLQAVARLPRDETFPAQAQQLTRARLGFELPAEMLKRSWIEGLDMAALYAHCLFEAVRVSA
KQAPQEQDDWLHGMVIDDEFIAECGYHTLDITPCADGRLQGLLPFVLRIAPTSESVLLKAYAGALFDIDLDL
SDWTQRELAQRLSARLGARYLKMAVYHYSSSAPSKEGCAAHGSDEGAARSAAITRLEQLRYGVAHAFGAGLG
PDILVLGLDTDLDAIRVHLPDAQGEPSEAVAVEAAQIYRETLGMPVAQARAHIMQSVDRAAASVGSSASAGL
KRLVTQLIEANLSQIEYVIQHHEGRYAHLGHGERFICVGDSIDELQMRNLYYFAHLDTLEEGAACVDVGLNI
FEKLNLSRGFPVPIMVHFHYASVIPGARERAAERCKRVMRGIQARYAGRVPDGALKFALCVSDVTGAESLCL
IGEYCVRSVRQEGYDA
>2772987125
MNTHKRMAALRASGAYLPSQDAPAAHLHAVRPAFHAQADSDNPACVIGPGQRCEHGLVDPELNRRLSDYERS
VRGRFSGIVDTLKDISALQHETDFAQRAQGLAQTRLGYALPQELLDDAWVSGLDMKALHTHCIFQSFKSCID
HTDADQAPWLTRMALTPEFLAACGFHTVDITPCADGRLQGLVPFVFRMAPNRNVYVKAYAGAMFDVEADMAD
WAHRELERLTGGIPGGESQNYLKIAVYHFSSSHSHDQGCAFHASNDKQAVESAKQRLDELRVAIERTYGVGA
APAVLLVGLDTDLDALRIHLPDADGDVNPYRYVDTAELYRETVGLAAETARAHIAQRVDETQHMDGWAQGRG
VMDAGMRSLVLALAEANLSQIEFVIHHHQGRYSVLGHDEEFICAGEATHYVQMRNKYYYAHLDTVEEGAADM
DVGIKIFTGLNVRHGLPVPVLVHFYYSSRVPGSRERALKRAKRVKAAIESRYPALVARDLLICRMALSDRFD
TERCVFVDEAVADAGH
>2716999356
MDTRDRQKRMRKVSPVAPVGMAMPSWPQRVSFCVPGMVEDGRGGCVSALCAAHAHPLVDQAGNERLANYERM
VQERFDDIVPTLKRISALQHETDFETQAQQIARERLGFELPAAVLADAWVTTLDMRRLYGTSVLRTFLELAQ
EACTQTYDSDAEVEAMTRFFIECGFHEVDVSACADGRLKGLLQYILRLPQQAVPRHKSYAGTLFDVELNVKQ
WAETELHRFREGLPTLPDSGTRYLKIAVYHFSSSDPLHEGCAAHGSDDREAARAALDRLDAFSTAIENGFCC
GASVATLLIGVDTDNDAIRVHVPDALGDMSLDCYVDNMALYQATAECAQSEAQWRLGATVEEAAQRHGRGTP
ETGMRRLIERLLTHNLSQIDYVCTHHQGRYADIGHAERFISIGDGFDKVHLRNLAYIGHMHTVEEGAADLDV
GIKIFTRLNVARGLPVPVAIHYRYDGQVPGSRERTVTRCRRVKAAIEARYPDLMRAGWLVCGMTVQAKKPGS
ELETVADNDNDMDRHGH
>2517559474
MRRGRRKTSAFGTRYATPRGSAVRSPVAQGANSAAAQPLVSAVPPKAPAPMDVPSVLKPGHPLADVADNERL
YAFESGFRDRFANLVPVLKEVHALQHERDFEEKAQRIVEDNLGYRLPERVLEDAWINDLDTRELYLHGTFEL
FDQLVNEYWAGRDDLVDEAERAIAYFLDCDFHEVDISPCSDGRLLSLRRFILRLPDLAVRVKSYAGAQFDIE
EDVRHWTKRELLRFREGRPTTADVPSRYLKIAAYHYSSADPHHQGCAAHGNSERDAADAALRQLRAFRQAIE
NTYCCGASVDTLLIGVDTDTDAVKIHIPDADTRMSLYRFVDSAKVYRETQDLDGRDAELRVYQAIQDAIHQQ
GWGHGNGGPHEGMLRLISRLLLNNISQLDYVARYHNGHYADVGHRERVIIVGQEVEEMQVRNFAYFAHLETM
EEGAHGMDVGVNKIFRQLNVERGLPVPVVIHYRYDRKVPGSRERVEARCRRIRDQIMARYRELAEKGLIGCH
MVIRDKRSGSQLEPLAG
>2520489514
MVRRGRRKTSPFGTRYATPRGSAVRSPATPGSSTGTAQPLVSAVPPKAKAPVEPTVLKPGHPLADVADNERL
YAFESGFRDRFANLVPVLKEVHALQHERDFEEKAQRIVEDNLGYRLPERVLEDAWINDLDTRELYLHGTFEL
FDQLVNEYWAGRDDLVDEAERAIAYFLDCDFHEVDISPCSDGRLLSLRRFILRLPDLAVRVKSYAGAQFDIE
EDVRHWTKRELLRFREGRPTTADVPSRYLKIAAYHYSSADPHHQGCAAHGNSERDAADAALRQLRAFRQAIE
NTYCCGASVDTLLIGVDTDTDAVKIHIPDADTRMSLYRFVDSAKVYRETQDLNGRDAELRVYQAIQDAIHQQ
GWGHGNGGPHEGMLRLISRLLLNNISQLDYVARYHNGHYADVGHRERVIIVGQEVEEMQVRNFAYFAHLETM
EEGAHGMDVGVNKIFRQLNVERGLPVPVVIHYRYDRKVPGSRERVEARCRRIRDQIMARYRELAEKGLIGCH
MVIRDKRSGSQLEPLAG
>2649217121
MRTRTQQRQPARRIRRPASTLPGGTLVAGADAWVAARVTLANPACNLGENQHCEHALVDRELNKALYGYEAM
LQARFDGVADTLQAVAALPRERGFVAQAQQLARSRLGCELPTSMLEQPWIAGLDMPALYAHCLFEMCRRSVA
QARDEQRGWLKGMAIDDDFITGCGYHTLDVTPCADGRLQGVLPFVLRIAPTSDAVVLKAYAGALFDVELDMA
DWTQRELAQRLGGRRDARYLKMAVYHYSSSKPSSEGCAAHGSDELAARDAAIDRLKQLRGGIAQAFGEGLGP
DLLLLGVDTDLDAIRVHLPDAKGEPTSAPTVDAARLYRETLAMPAEQARAHIAAAVDAAAGQLRSTASAGMK
TLVARLIEANLSQIEFVIQHHEGRYESLGHGERFVCVGDPIDDLQMRNLYYFAHLDTLEEGAACVDVGVHIF
EKLNLSRGFPMPVIVHFSYASVVPGARERAIERGERVLAAIQSRYRERIPAGMLKFALCVSDATGTERLALV
RECGTVAKVAHGEGMDS
>651255111
MNTLKRRTALQASGAYLPTQEGSAPHLHAVRPALHAGEHAIDNPACVIGPGQRCEHALVDSELNCRLSDYER
IVRGRFSGIVDVLKEISALQHERDFAERAQRLAQERLGYALPQQLLDDAWVSGLDMKALHTHCIFQSFKVCV
DRTDADQSLWLNRMALTPEFLAACGYHTVDVTPCADGRLQGLLPFVFRMAPNRNVYLKAYAGAMFDVEADMV
DWGHREIERLSGGIPGGESQNYLKIAVYHFSSSHSHEQGCAFHASNDKQAVESAKQRLDELRIAIERTYGVG
AAPDILLVGLDTDVDALRIHLPDADGDVNPYRYVDTAELYRETVGLTAQAARAHIAQRVDEAQNMDGWAQGR
GVMIPGMRQLVLALAEANLSQIEYVIHHHQGRYTVLGHDEEFICAGEATQYVQMRNKYYFAHLDTVEEGAAD
VDVGIKIFTGLNVRHGLSVPVLVHFYYSSRVPGSRERALNRAKQVKAAIEARYPALVARELLTCRMALSDRF
DTERCVFVDEAEADSGH
>2722617638
MRTRTRQRQPTRRATRSVSPLPGGTLLSGADALMPARVMLANPACNLGESQHCEHVLVDRELNKALYGYEGM
LQARFDGVDETLKAVAELPRDEGFVARAQQLACTRLGCELPAFMLQGPWIAGLDMPALYAHCLFEMCRHSVA
QAPQEQQSWLKGMAIDDAFLTECGYHTLDITPCADGRLQGVLPFVLRIAPTSDAVVLKAYAGALFDIELDMA
DWSQRELAQRLSGRRETRYLKMAVYHYSSSKPSSEGCAAHGSDEQAARDAAIDRLRQLRNGIAQAFGAGLGP
DVLLLGVDTDLDAIRVHFPDANGEPTATATVDAARIYRETLGMTAEQARAHIASAVEQVADKLRSTGRAGMK
ALIARLLEANLSQIEYVIQHHEGRYESLGHGERFICVGDPIDDLQMRNLYYFAHLDTLEEGAACVDVGMHIF
EKLNLSRGFPIPVIVHFSYASVIPGARERVIERGERVMSAIQARYRDRMPSGMIKFALCVSDATGAERLALV
RECVTNAQAGNSEGMVS
>2518369117
MVRRGRRKTSPLGARYAKPRGSAVRSSATPVVAQAPQVPVSPVPPIASRPVEPAATLKPGHALADLADNERL
YAFESGFRDRFANLVPVLKEVHSLQHERDFEEKAQRIVEENLGYRLPERVLEDAWINDLDTRELYLHGTFEL
FDQLVNEYWAGRDDLVDEAERAIAYFLDCDFHEVDISPCSDGRLLSLRRFILRLPDLAVRVKSYAGAQFDIE
EDVRHWTKRELLRFREGRPTTADVPSRYLKIAAYHYSSADPHHQGCAAHGNSERDAADAALRQLRAFRQAIE
NTYCCGASVDTLLIGVDTDTDAVKIHIPDADTRMSLYRFVDSAKLYRETQELDAHNAELRVYQAIQDAIHQQ
GWGHGNGAPHEGMLRLISRLLLNNISQLDYVARYHNGHYADVGHRERVIIVGQEVEEMQVRNFAYFAHLETM
EEGAHGMDVGVNKIFRQLNVERGLPVPVVIHYRYDRKVPGSRERVEARCRRIRDQIMARYRELAEKGLIGCH
MVIRDKRSGSQLEPLAG
>2517792765
MVRRGRRKTSPFGTRYATPRGSAARAPAAQASTGVASQPLVSAVPPKAAAALETPAGLKPGHPLADVADNER
LYAFESGFRDRFANLVPVLKEVHALQHERDFEEKAQRIVEDNLGYRLPERVLEDAWINDLDTRELYLHGTFE
LFDQLVNEYWAGRDDLVDEAERAIAYFLDCDFHEVDISPCSDGRLLSLRRFILRLPDLAVRVKSYAGAQFDI
EEDVRHWTKRELLRFREGRPTTADVPSRYLKIAAYHYSSADPHHQGCAAHGNSERDAADAALRQLRAFRQAI
ENTYCCGASVDTLLIGVDTDTDAVKIHIPDADTRMSLYRFVDSAKLYRETQDQDAHNAELRVYQAIQDAIHQ
QGWGHGNGAPHEGMLRLISRLLLNNISQLDYVARYHNGHYADVGHRERVIIVGQEVEEMQVRNFAYFAHLET
MEEGAHGMDVGVNKIFRQLNVERGLPVPVVIHYRYDRKVPGSRERVEARCRRIRDQIMARYRELAEKGLIGC
HMVIRDKRSGSQLEPLAG
>2520435623
MVRGRRKSNALGSRFAKARALAASKSAAVAAVTAPQPAPALAPRAAGGSGAAHRGRDLLPGHALADVAANER
LHAFEQGFRDRFSELVPVLKEVHSLQHEVDFEQRAQAVVEQRLGYRLPEKALEDAWINDLDTRELYLHGTFE
LFDQVVNEYWAGRDDLIAEAESAIAYFLDCDFHEVDISPCSDGRLLGLRRFILRLPDLAVRVRSYAGAQFDI
EEDVRHWTKRELLRFREGRPTTADVPSRYLKIAAYHYSSADPTHQGCTAHGSNERDAADGALHQLRAFRQAI
ENTYCCGASVDTLLIGVDTDTDAIKIHIPDADTRMSLYRFVDSADVYRATQGLDEQTASLRVYQTIQEAIHQ
QGWGRGNGAPHEGMLRLISRLLLNNISQLDYVARYHGGHYADVGHRERVIIVGQEIEEMQVRNFAYFAHLET
MEEGSEGMDVGVNKIFRKLNVERGLPVPVVVHYRYDRKVPGSRDRAEARCRRIRNTIMDRYRDLAEKGLIGC
HMVIRDKRSGSRLETLAA
>650128521
MLRQRELANAARTGQSRSSRMKAAAPVVAPASTSSARRVRPVATQVVIKPAATGGLHPLTNGQANAALRAYE
ERTLGSFDHIVPVLKRLSALQHEPDFIAQAQRLALAELGHELPQPVLETAWTSQLDMRTLFAWCVFEAYEQT
SLTFFNDDPLAAQDGSNDAEAFNAFLLECGFHLLDITPCADGRLAHAIAYALRLPFSSVRRRSHAGAMFDVE
NTVDRWVKTEHRRYREGLPNPAHSDTRYLKVVVYHFSSKDPCHEGCAAHGSDDKAAAAQGLQRLKDFQQAVE
NSFCCGASVDLLLVGMDTDTDAIRVHVPGRDGSTDLETWLDAQAVYDATRNLTADQARTTIQELVHGAAAAT
PDAGMVQLIARLIEHNLSQIDYVRQYHGGSYSDFGHAERFIGVGIGFKEVHLRNLTYFAYMDTVEEGAPDLD
VGVKIFKGLNVSRGLPIPVVLRFDYHGAVPGARERAIAHCERVKRAIEARYSDLCAQGLLHTLLTVRDRDRH
VPAETVSSSITFNTGGGH
>2522555556
MVRRGRRKTSPFGTRYATPRGSAVRSPVAQGANSVAAQPLVSAVPPKAPEPLDVPSVLKPGHPLADVADNER
LYAFESGFRDRFANLVPVLKEVHALQHERDFEEKAQRIVEDNLGYRLPERVLEDAWINDLDTRELYLHGTFE
LFDQLVNEYWAGRDDLVDEAERAIAYFLDCDFHEVDISPCSDGRLLSLRRFILRLPDLAVRVKSYAGAQFDI
EEDVRHWTKRELLRFREGRPTTADVPSRYLKIAAYHYSSADPHHQGCAAHGNSERDAADAALRQLRAFRQAI
ENTYCCGASVDTLLIGVDTDTDAVKIHIPDADTRMSLYRFVDSAKVYRETQDLDGREAELRVYQAIQDAIHQ
QGWGHGNGAPHEGMLRLISRLLLNNISQLDYVARYHNGHYADVGHRERVIIVGQEVEEMQVRNFAYFAHLET
MEEGAHGMDVGVNKIFRQLNVERGLPVPVVIHYRYDRKVPGSRERVEARCRRIRDQIMARYRELAEKGLIGC
HMVIRDKRSGSQLEPLAG
>2833649399
MDTRRSSTMRRARSGPQGQLAGGMARGRARPGWLRAGAARAEALGVEHPACGTLPERGCRHALVDRNENARL
FECEQGIKDRFDRIVPTLQEIAALGRGVDFPGRAQDWARERLGFELPAAVLERAWVRGPDMGALYAQAVFSA
LAGAVARFGDRIREELAAGQGWDALLVDCGFHAMNVSACADGRLKGLFPYVLRIPAANLVRRSAFAGTLFDV
EEDVRHWEHTELRRYREGFPTTADVPTRYLKVAVYHGSSLDPKHQGCAAHGSNERAATEAALERLYEFRRAI
ENAFCCGAGTDILLIGVDTDTDAIRVHVPDGNGDVSAYRYIDSAELYRQTLALDADRARLAVYEAIRTASAT
EGWGKGEGAPHDGMRRLIATLLINNMSQIEYVGEYHGGWYGDMGHGERFVSVGDGFPEVQVRNIAYYARLDT
VEEGAADLDVGVKIFRHLNVERGLPIPVALHYHFNEQVPGSRARMEDKIRRIAEGIRGRYAQLAKEGLLYLH
GSVQDMAPGSVLEEVALT
>2837059815
MNTRNRPGRNLSPQPPVSRPPYGLGTPAGALQVRPRPAVFALNAETIPNPACATDTGRPCQHPLTNEAENQR
LLAHELAVKGAFDAIVPVLKRIAGLQHETDFSERAQTIAREQLGFELPAQILADAWIADLDMRALYGECVMR
TLGLMAERAEMNNPHQGTDEAVAFFLDSGYHAVDISPCSDGRLKGLVRYILRLPDGAVRSRKAYAGAMFDVD
ANVKRWIETELMRFREGRPVTADAGTRYLKVAVYHWSSSDPTHEGCAAHCSNVTAAAEAGLARLTEFRQAIE
NSFCCGASVDILLIGVDTDTDAIKVHVPDANGDMSLHRYVDNIELYRASVNDDASGARLKVYQAIQSASSST
GWAEGRGEPHEGMRRLIATLLINNLSQIEYVCSNWGGRYADIGHAERFISVGDGFEEFQLRNLAYFAHLHTV
EEGAPDMDVGIKIFTKLNISHGLPAPVAIHFRYDSRVPGCRERTVERCQRVKAAIEGRYQSLAQKGLLVCGM
TVQDKRPGSPIELVETGVK
>2656391560
MLRTARKQNALNSRARGTAPLRRPGAIALRESADGNSADGNTDVGTNVYGNNSVTRLNIGAQHPLCRNDENA
RLLSYEDEIKQAFDSIVPTLKMISAIQHESDFEDQAQRIARERLGFELPTGILEDAWVEQLDMRRLFAWCVF
NTYKRFCDEFFVSQTSSDTAVEDFDAFLQSCGFHTMDVTPCADGRLAHLIRYVLRLPPRAVRRKSYAGAMFD
VEDSLEKWMEIELQRFREGKPNTVDAPTRYLKVVAYHFSSGNPDHEGCAAHGSDTQKAAQAGLERLINFRQA
IENSYCCGASIDLLLIGVDTDTDSMRVHIPDGNGQMELDRYVDTKAIYAETTRLDATSAMRSIESAIQKCSP
EVTKGMAQLVIRLIENNLSQIAYVLGRHGGCYPDIGHAERFIGAGVGFEDIQLRNLMYFAYLNTVEEGAADL
DVGIKIFKGLNVSHSLPVPVVVRFDYHGHVPGARERAEQRCGRVAQALSERYEDLYQQGLLHVLQVARDCDG
NSPLEIFACSVITPEVGGH
>2718173696
MNTRNRPGRNISPQPPVSRPPYGLGTPAGALQVRPRPAVFALDAEVMPNPACATDTGRPCRHPLTNEAENQR
LLAHELAVKGAFDAIVPVLKRIAGLQHETDFSERAQTIAREQLGFELPERILADAWIADLDMRALYGACVMR
TLRLMAERAKMNNPHQATDEAVAFFLDSGYHAVDISPCSDGRLKGLVRYILRLPDGAVRSRKAYAGAMFDVD
ANVKRWIETELMRFREGRPVTADAGTRYLKVAVYHWSSSDPTHEGCAAHCSNVTAAAEAGLKRLSEFRQAIE
NSFCCGASVDTLLIGVDTDTDAIKVHVPDAAGEMSLHRHVDNIELYRASVNADASTARLKVYQAIQAASSST
GWGGGHGEPHEGMRRLIATLLINNLSQIEYVCSNWGGRYADIGHAERFISVGEGFEEFQLRNLAYFAHLHTV
EEGAPDMDVGIKIFRKLNASHGLPVPVAIHFRYDSRVPGCRERTVERCQRVKGAIEARYTELVQKGLLVCGM
TVQDKRPGSPVELVEADAT
>2572249265
MNSTKKNYRQKSLFWKPIPSNPLWQQKKPTAHGSTVATEAIDEIGRQDRVDTTQAMTGTHVLVNEAQNELLR
RYEMDIKARFDDIEAVLKDILTQQGKPGFVAWANQALFAKLGVKLTEDDWQSELNFQPQKAFQKLYAKTLFA
QFIRMSEDFYINDPLMGQRKQEAERIFKEAGFHAVGIAPCADGRLAHVVSYVLRLPYDAVRRKAHAGSLFDI
SESVRNWVFIEHTRFREGKPNAAEEPTRYLKIAVYHFSKADPTHQGCAAHGSDDQKAAEAALTKLKDFRQAI
ENRFGCGASVQTLLIGMNTDDDSLKIHIPNEQGKVCLQRFVETDQLYQQTADLSADQAKQAIEHAIDDCNLN
RSSTAPQPGVNTLIAWLIANNFSQLAYVNRYENGCYSDIGHAERFIGVGNGFEEVQLRNLSYYSFLDTVEEG
VNDVDVGIKIFKGLNVKKGRPIPIIIRCDYDGRVPGSKDRAQAKAVRIEKALHNRYQELSASGLLQTMPTLR
DFTGCQPAERLPSLADFSA
>2722111397
MNTRQRLDAMRARQPAPAGMAMRTAPAASSLPSWPQRVSFCPPGMQERGSECVSSVCAPQAHPLIDAARNAE
LAEYERTVRQRFDAIVPALREIAAQQHETGFEQRAQQVARERLGFELPQDVLADAWVTTLDMRTLYGHSVLQ
TYHALARDFIARWNGHAEAEAMQRFFIECGFHELDISPCADGRLXXXXXHQAVRRRKSYAGAMFDVELNVRQ
WTETELRRFREGVPTLSDAGTRYLKIAVYHFSSSDPHHEGCAAHGSDDRKAAQAALDRLAAFRTAIENGFCC
GASVATLLIGVDTDNDAIKIHVPDANGEMNTECFVDNLAVYHQTTGMAASEARWRLDAAIDEAVRGHGRSAP
EAGMRRLIERLLTNNLSQIDYVCVQHNGRYADIGHAERFINIGDGFDEVHLRNLAYFGHLYTIEEGAADMDV
GIKIFSGLNVARGLPIPIAIHYRYDEQVPGSRERAVARCRQVKAAIETRYPTLAKEGLLYCGMTVQGKAPGS
AQEAVMDINTKPHGHEVKA
>651042196
MDTRKAFALRQARANGARQPAPIGMGMGRPTPSWFPSGAAHALAHGLEHAACPSLPERGCRHALVQPSENAR
LAEIEKSVKGSFDAIVPALKSMAALGRGPDFPEQAQQLARQELGFEFPQEVLERAWVRGPELGRLYAEGTFM
ALERAVCEFGARIQTELRAAQNLDAFLVDCGFHALNVSACADGRLKGLFPFILRLPDSPLVSRSAFAGTLFD
IEEDVRHWQAAELRRFREGYPTTADAQTRYLKIAVYHGSSVDPQHQGCAAHGSNLHAAIEAALERLYQFRMA
IENAFCCGASTDLLLIGVDTDTDAIRIHIPDAHGDLSPHRYVDNAELYRHTLGLDADQARLAVYEAIRAASA
SDGWGKGEGMPHDGMRRLIATLLINNMSQIEYVGEYYGGWYGDGGHAERFIGVGNGFQEVQVRNLAYYAHVD
TVEEGAADLDVGIKIFRKLNLEKGLPIPMALRYRFDSRVPGSRERVERKVQRMAAALRNRYASLVETDRLIL
WGGIQDLPLGSPMEEVDLR
>2628004661
MNTRQRLEAMRARQPAPAGMAMRTAPAATTLPSWPQRPSFCPPGMQARGGECVTSACAPQAHSLIDVARNAE
LADYERTIRARFDAIVPALKEIAAQQHEAGFEQRAQQIARERLGFELPETVLADAWVTTLDMRKLYGHSVLQ
TYHALARDYAARWNGRAEADAMQRFFIECGFHEVDISPCADGRLKGLLQFVLRLPNQAVRRKSYAGAMFDVE
LNVKQWTEIELRRFREGVPTLSDAGTRYLKVAVYHYSSSDPHHEGCAAHGSDDRKAAQAALDRLAAFRTAIE
NGFCCGASVATLLIGVDTDNDAIRIHVPDSAGEMSVDCFVDNQAIYQQTAGMAASEARWRLGAAIDEAVREA
GRSAPETGMRSLIERLLTNNLSQIDYVCAQHGGRYADVGHAERFINIGDSFDVLHLRNLAYFGHLHTIEEGA
ADMDVGIKIFSKLNVVHGLPIPIAIHYRYDEQVPGSRERAVARCRRIKAAIETRYPVLAREGLLFCGMTVQA
KQPDSMQEDVTDIETNSHGH
>2509050236
MAESVMPAPAKIEPTGKTRGQRMRPRPSPRPAGAAAERSARQTKRTVVAAAEARPNRGPSGHHPLTDLDGNA
RLQGYEERIKTAFDRIVPVLKQISALQHESDFERQAQSIARAELGFDLPEHMLADAWVTQLDLRRLFAWCVF
ETYRRMSDDFFANDPLGGRETGDFERFLQDCGFHQLDVTPCADGRLAHAISYVLRLPFGAVRRKPYAGGLFD
VENTVSKWGEVELGRFREGVPNTADAPTRYLKAVIYHYSSVDPHHQGCAAHGSNDAAAAQAALDRLLAFRQS
VENGFCCGASVSLLLIGMDTDTDAIRIHVPDGEGHMDLAQSIDAIKVHAITRDLEPGAARARVSELVKAHAP
TTADSGMLRLVARLIENNLSQIDYVREVHGGQYADVGHAERFMGVGIGFEEIQLRNLTYFAYLYTVEEGAAD
LDVGRKIFGGLNVSHGLPIPIVIRFDYHGGVPGARERAVTRCRRLDAALAGRFADLADRGLLHRLLVVRDSD
AGAGIEVVGSSLDAVTAGGH
>2774842394
MQRTHSRTLSRARTTGTAPLRRPGAVGVGVGANGAGAGAGVGTGVAGPRPAAGLATRHVLAHAEENARLHDY
EQGVKSAFDAIVPTLKRISALQHETDFEAQAQAIAQRALGFTLPEDILANAWVAQLDLRRLYAWCTFATYRR
FCDDFYTRDPLVVDDETLFNGGFEGFLQTCGFHTLDLSPCADGRLAHLVRYVLRLPHRAVRRKSYAGALFDI
EDSIQKWVEVEMLRMRRGLPNTADAPTRYLKAAVYHHSSVAPDQEGCAAHGSDDARAAAAGLERLRGFQQAI
ENSFCCGASIDLLLMGLDTATDAIRVYVPDADGAIDLGRSVDALALYRSTARLDASAALREVQEAVRRTSPG
VAAGMARLIERLIVNNFSQIAYVGTYQGEHYDDIGHAERFIGAGVGFEEIQLRNLMYFAYLHTVEEATVDLD
VGLKIFTGLNVCRGLPTPVVVRFDYHGQVPGARERAVGHCRRVTEALKTRYGELFGRGLLHILQVVRDCNAD
APIEMLSCTVNAERMAGGER
>2515447371
MNTRQRLEAMRARQPAPAGMAMRTAPAASRLPSWPERPSFCPPGMQERSGECVSTVCAPQAHPLIDAARNGE
LAEYERTVRQRFDAIVPTLKEIAAQQHETGFEQRAQQIARERLGFELPEAVLADAWVTTLDMRALYGHSVLQ
TYHALARDFTARWNGHAEAEAMQRFFVECGFHEVDISPCADGRLKGLLQFVLRLPLQAVRRKAYAGAMFDVE
LNVKQWIETELRRFREGLPTLSDAGTRYLKIAVYHFSSSDPQHEGCAAHGSDDGKAAQAALDRLAAFRTAIE
NGFCCGASVATLLIGVDTDNDAIKVHVPDANGEMDTACYVDNLAVYRQTAGMAASEARWRLGTAIDEATREA
GRSAPEPGMRQLIERLLTNNLSQIDYVCAQHSGRYADIGHAERFINIGDSFDVLHLRNLAYFGHLHTIEEGA
ADMDVGIKIFSKLNVTHGLPIPIAIHYRYDEQVPGSRERAVARCRRIKAAIETRYPILAKEGLLFCGMTVQG
KQPGSTQEEVLDIDINSHGH
>2824032230
MDTRDRQKRMRKAGPTAVSPVAPVGMAIPSWPQRVSFCVPGMVADGNGSCVSALCAARIHPLANQAGNASLA
DYERMVQARFDDIVPTLKQISALQHETDFETQAQQIARTRLGFELNETVLADAWVTTLDMRRLYGTSVLRTF
LELAREVCTQSYSSGAEAEAMTRFFIECGFHEVDVSACADGRLKGLLQYILRLPQQAVPRHKSYAGTLFDVE
LNVKQWAETELHRFREGLPTLPDSGTRYLKIAVYHYSSSDPHHEGCAAHGSDDDRAAQAALDRLEAFGTAIE
NGFCCGASVATLLIGVDTDTDAIRVHVPDARGGVSLDCCVDNMALYQATAECAESEARWRLGSVVEETARRY
GRSAPEPGMRRLIERLLLNNLSQIDYVCENHQGRYADIGHAERFISIGDGFDKVHLRNLAYIGHMHTVEEGA
ADLDVGIKIFTRLNVVRGLPVPVAIHYRYDSHVPGSRERTVTRCRRVKAAIEARYPDLTRNGWLVCGMTVQA
KKAGSELETVEDNDLNRHGH
>2616225509
MNTQKRMAALRASGAYLGGQDASQAHQHIMRPAFRPAFHAQADGGNPACNIGAGQRCEHALVDAELNQRLYD
YERTVRGRFRGIVDTLKAISAVQHESDFAERAQRLAQDRLGYALPQELLDDAWVSGLDMRALHTHCIFQSFK
NSVDHTDADQAPWLDRMAITPEFLAACGYHTVDITPCADGRLQGLVPFVFRMAPNRNVYLKAYAGAMFDVEA
DMIDWAHRELERLTGGIPGGESQNYLKIAVYHFSSSHSHDQGCAFHASNDKQAVESAKQRLDELRVAIERTY
GVGAAPAVLLVGLDTDHDSLRIHLPDADGDVNPYRYVDTAELYRETVALSAQAARAHIAQRVDEAQHMDGWA
QGRGNMDAGMRSLVLALAEANLSQIEFVIHHHQGRYSVLGHDEEFICAGEATHYVQMRNKYYFAHLDTVEEG
AADMDVGIKIFTGLNVRHGLPVPVLVHFYYSSRVPGSRDRALKRAKRVKAAIESRYPALVARNLLTCRMALS
DRFDTERCVFVDEAVADAGH
>2518376097
MVVRRRRKTSPLRPRGSVTGRPGASAPRSDHTPAVGPDSSVAPALGEVGRYAPVDTGGGVRPGHPLADERGN
ERLHAFEQGFRDRFSELVPVLREIHSLQHEKGFSERAQSLAERQLGIRLPEQVLEDAWINHLDTRRLYLEGS
FRLFDRLVNEYWSGRDDLAAEAESAIAWFLDCDFHEVDISPCSDGRLLGLRRFILRLPDMAVRVKSYAGALF
DIEEDVRHWTKRELLRFREGRPTTADVPSRYLKVAAYHYSSADPNHQGCTAHASCEREAADAALRQLRAFRQ
AVENTYCCGASVDTLLIGVDTDTDAIKVHVPDGETRMSLYRFVDSAALYRETQGMNEQDASLAVYRAIQDTV
HQQGWGTGNGAPHEGMLRFISRLLMNNLSQLDYVARYHGGHYADVGHRERMIIVGQEVEEMQVRNFAYIAHL
DTMEEGAESMDVGVNKVFRKLNVERGLPVPVVVHFRYDRKVPGSRERVEARCRRVRDEIMKRYRDLSEKGLI
GCHMVIRDKRSGSQLEPLEA
>2519143803
MVVRRRRKPTSLRPRGNVSGRGSASAPQAQPAPLVGTEPAGGPELGEVGRYAPVDDGSGVRPGHPLADVRGN
ERLQGFEQGFRDRFAALIPVLREIHAMQHEKDFAERAQSVAERRLGVSLPRQVLEDAWINHLDTRRLYLEGS
FRLFDRMVNEYWAGRDDLVAEAESAIAWFLDCDFHEVDISPCSDGRLLGLRRFILRLPDMAVRVKSYAGALF
DIEEDVRHWTKRELLRFREGRPTTADVPSRYLKVAAYHYSSADPDHQGCTAHASCEREAADAALRQLRAFRQ
AVENTYCCGASVDTLLIGVDTDTDAIKVHVPDGETRMSLYRFVDSAALYRETQDMNEQDASLAVYRAIQDTV
HQQGWGTGNGAPHEGMLRFISRLLMNNLSQLDYVARYHGGHYADVGHRERMIIVGQEVEEMQVRNFAYIAHL
DTMEEGAESMDVGVNKVFRKLNVERGLPVPVVVHFRYDRKVPGSRERVEARCRRVRDEIMKRYRDLSEKGLI
GCHMVIRDKRSGSQLEPLEA
>2541029954
MNRLKQTHRQRSLFWKPIAPNPQWQQPQGQQKTAHGAPAIIAEDSVVASKTLIDTHALVNQAQNELLRRYEV
DIKARFDDIEPVLKEILTQRGQTDFIGWANQQLFAKLGVKLTEEEWLSGLNLQSQQTFQALYAKTLFAQFLR
MSEDFYINDPLMGQRKQEAEHIFREAGFHAVGVAPCADGRLAHLISYVLRLPYDAVRRKAHAGALFDISESV
RNWVFIEHTRFREGKPNAAEEPTRYLKIAVYHFSKADPTHQGCAAHGSDDQKAAEAALTKLKDFRQAIENRF
GCGSTVQTLLIGMNTDDDSLKIHIPNEQGKVCLNRFVETDKLYQQTAGLSADQAKQTIENAIDDCNLKQSST
MPQPGVNQLIAWLIANNFSQIAYVNRYENGCYSDIGHAERFIGVGNGFEEVQLRNLSYYSFLDTVEEGVNDV
DVGIKIFKGLNVKKGLPIPIIVRCDYDGRVPGSKDRAEAKAIRIEKALHNRYQELSASGLLQTLPTLRDFIG
CQPAEKLPSLADFSASQRTA
>2518386186
MVVRRRRKPTSLRPRGSVSARGVAAAPRADRVASAGAEPVAGPELGEVGRYAPVDSGGGVRPGHPLADMRGN
ERLHAFEQGFRDRFAELVPVLREIHAMQHEKDFAERAQSVAEGRLGIRLPEQVLEDAWINHLDTRRLYLEGS
FRLFDRMVNEYWAGRDDLVAEAEAAIAWFLDCDFHEVDISPCSDGRLLGLRRFILRLPDMAVRVKSYAGALF
DIEEDVRHWTKRELMRFREGRPTTADVPSRYLKVAAYHYSSADPDHQGCTAHASCEREAADAALRQLRAFRQ
AVENTYCCGASVDTLLIGVDTDTDAIKVHVPDAETRMSLYRFVDSAALYRETQHMNEQDASLALYRAIQDTV
HQQGWGTGNGAPHEGMLRFISRLLMNNLSQLDYVARYHGGHYADVGHRERMIIVGQEVEEMQVRNFAYIAHL
DTMEEGAESMDVGVNKVFRKLNVERGLPVPVVVHFRYDRKVPGSRERVEARCRRVRDEIMRRYRDLAEKGLI
GCHMVIRDKRSGSQLEPLEA
>2520433393
MVVRRRRKPTSLRPRGSVSGRGVASAPQMDRAAAAGMEAATGPELGEIGRYAPVDGGSGVRPGHPLADVAGN
ERLQAFEQGFRDRFAELVPVLREIHAMQHEKDFAQRAQSVAERRLGIRLPGQVLEDAWINHLDTRRLYLEGS
FRLFDRMVNEYWAGRDDLVAEAESAIAWFLDCDFHEVDISPCSDGRLLGLRRFILRLPDMAVRVKSYAGALF
DIEEDVRHWTKRELLRFREGRPTTADVPSRYLKVAAYHYSSADPEHQGCTAHASCEREAADAALRQLRAFRQ
AVENTYCCGASVDTLLIGVDTDTDAIKVHVPDGETRMSLYRFVDSAALYRETQGMNEQDASLAVYRAIQDTV
HQQGWGTGNGAPHEGMLRFISRLLMNNLSQLDYVARYHGGHYADVGHRERMMIVGQEVEEMQVRNFAYIAHL
DTMEEGAESMDVGVNKVFRKLNVERGLPVPVVVHFRYDRKVPGSRERVEARCRRVRDEIMKRYRDLSEKGLI
GCHMVIRDKRSGAQLEPLEA
>2581737106
MNKLKQTHRQRSLFWKPIAPNPQWLQKQAQPQTAHGATEIVAEDRVQASMTLAGTHALVNEAQNELLRRYEV
EIKARFDDIEGVLKEILAQQGKTDFAGWANQQLFAKLGVKLTEEEWLSGLNMQSQKAFQTLYAKTLFAQFLR
MSEDFYINDPLAGQRTQEAERIFKQAGFHAVGVAPCADGRLAHLISYVLRLPYDAVRRKAHAGALFDISESV
RNWVFIEHTRFREGKPNSAEEPTRYLKIAVYHFSKADPTHQGCAAHGSDDQKAAEAALTKLKDFRQAIENRF
GCGSTVQTLLIGMNTDDDSLKIHIPNEQGKVCLNRFVETDKLYQQTAGLSAEQAKQAIEKVIDDCNLNQSST
TPQPGVNALIAWLIANNFSQIAYVNRFENGCYSDIGHAERFIGVGNGFDEVQLRNLSYYSFLDTVEEGVNDV
DVGIKIFKGLNVKKGLPIPIIVRCDYDGRVPGSKDRAEAKAIRIEKALHNRYQELSVSGLLQTMPTLRDFTG
CKPAEKLPNLADSSASQRTA
>2520554809
MVVRRRRKPTSLRPRGSVSGRGAVSGSPAQRAPLVGTESEAGPELGEVGRYAPVDDGSGVRPGHPLADVRGN
ERLQAFEQGFRDRFADLIPVLREIHAMQHEKDFAERAQSLAERRLGVRLPRQVLEDAWINHLDTRRLYLDGS
FRLFDRMVNEYWAGRDDLVAEAESAIAWFLDCDFHEVDISPCSDGRLLGLRRFILRLPDMAVRVKSYAGALF
DIEEDVRHWTKRELLRFREGRPTTADVPSRYLKVAAYHYSSADPDHQGCTAHASCEREAADAALRQLRAFRQ
AVENTYCCGASVDTLLIGVDTDTDAIKVHVPDGDTRMSLYRFVDSAALYRETQDMNEQDASLAVYRAIQDTV
HQQGWGTGNGAPHEGMLRFISRLLMNNLSQLDYVARYHGGHYADVGHRERMIIVGQEVEEMQVRNFAYIAHL
DTMEEGAESMDVGVNKVFRKLNVERGLPVPVVVHFRYDRKVPGSRERVEARCRRVRDEIMKRYRDLSEKGLI
GCHMVIRDKRSGSQLEPLEA
>637711355
MNTRQRLEAMGARRPAPVGMAMRTAPAAQSLPSWPQRASFCPPGMEARGGECVSSACAPQAHPLIDAVRNAE
LAEYERTVRERFDAIVPTLKEIAGLQHEAGFEQRAQQIAGERLGFTLPEAVLADAWITTLDMRALYGHSVLQ
TYHWLARDFTARWDGHAEAQAVERFFIECGFHEVDISSCADGRLKGLLQFVLRLPHQAVHRRKSYAGALFDV
ELNVKHWTETELRRFREGVPTTSDAGTRYLKIAVYHFSSSDPEHEGCAAHGSDDTRAAQAALDRLAAFRTAI
ENGFCCGASVATLLIGVDTDTDAIRVHVPDADGAMRTDCAVDNLAVYRQTAGMAASEARWRLDTAIDEAARE
HGRSAPESGMRRLIERLLTNNLSQIDYVCAQHNGRYADIGHAERFINIGDGFDEVFLRNLAYFGHLHTIEEG
AADMDVGVKIFSGLNVARGLPIPIAIHYRYDAQVPGSRERAVARCRRVKAAIETRYPHLAKEGLLYCGMTVQ
GKGPGSAHEAVTDCDGNSQGH
>2837054262
MNTRNRPGRNPGLQPAARRPPYGLGTPAGALPARHGLALYGSAAQTAIECNTNCLVENGRLRHHPLSNQEEN
QRLLAHELSVKGRFDNIVPVLKRIAGLQHEVDFSDRAQQIAREQLGFELPAQILADAWIADLDMRALYGECV
MQTVSLMAAQAELNNPHRGTDEAVAFFLDSGYHAVDISPCSDGRLKGLVRYILRLPDGAVRSRKAYAGAMFD
VDANVKRWIETELMRFREGRPVTADAGTRYLKVVVYHWSSSDPTHEGCAAHCSNVTKAAEAGLKRLGEFRQA
IENSFCCGASVDTLLIGVDTDTDAIKVHIPDAKGEMSLHRFIDNMELYQSSANDDPSAARLKIYRAIQAASA
VGGWGSGEGEPHEGMRRLIATLLINNLSQIDYVCSYRGGRYADIGHAERFISVGDGFEEFQLRNLAYFAHLY
TVEEGATDMDVGISIFGKLNIKHGLPAPVAIHYRYDSRVPGCRERTVERCRRVKMAIESRYTSLSQKGLLVC
GMTVQDKRPGSPIERVDAETP
>2639306181
MNTRNRPGRHTSPQFAASRPPYGLGTPNGALQGRQPETLAASLALESNPGCAMQGGRLCSHPLTNQMENRRL
LAYEKTIKERFANIIPVLKRIAGLQHAAEFVAQAQAIANQELGFDLPSRILADAWVTGLDMSALYGETVMRT
LRLLAEQARTSNPPEAVDVDEAVSFMLDCGYHAVDISPCSDGRLKGLVRYILRLPTGAVRSSKSYAGAMFDV
EANVKRWIETELMRFREGRPVTPDAGTRYLKMVVYHTSSSDPAHEGCAAHGSNEVRAAEKGLERLREFRQAI
ENSFCCGASVDTLLIGVDTATDAIKVHVPDADGEMSLYRAVDNLALYEQTVNDDGNTARLKVYQAIQAASAQ
GGGWGRGNGEPHEGMRRLIATLLINNLSQIEYVCGNWGGRYPDIGHNERFISVGDGFEEFQLRNLAYFAHLH
TVEEGAPDMDVGINIFKKLNVNHGLPIPLAIHFRYDSRVPGCRERTVERCQRVQAALELRYGELARQGLLVC
GMTVQDKRPGSPIESIEANGA
>2758513972
MQASRTPASPAASRPVGRRSSRPASPAPGLARPSTRPAGGFRRSAPAAAARSPITTEAQLHPLTDGAANEAL
HAYDTAVKLAFDRIVPVLKRLSALQHEDDFVRRAQAIALEELGYPLPEPVLETAWVSQLDMRTLFAWCVFET
YEQASEAFFRDDPLQGQPGSPSAESFDAFLLDCGFHLLDITPCADGRLAHAIAFGLRLPFSSVRRRPHAGAL
FDVENTVNRWVKTEHRRYREAQPNPAHADTRYLKVALYHFSSLDPEHEGCAAHGSNDVLAASCGLSRLKDFQ
QAVENSFCCGASVDLLLMGIDTDTDAIRVHMPGMDGSTRLDRWLDAREVYAATLGLPPDQARQRARAMVQEA
AASVPDPGMVTLVARLLEHNISQIDYVRQFHGGAYDDAGHAERFIGVGIGFKEIHLRNLTYFAYMDTVEEGA
ADLDVGVKIFKGLNVSRGLPVPVVVRFDYHGQVPGARDRAVRHCQRVQAAIESRYAELFQQGLLHALLTVRD
QDRHTPAEAVGSTIVFATGGGH
>2719826266
MNTRNSRQMQRSRLGGTSAKNRAPVGLGSKTQPRLDLAETVQPNPAYDRHPACRTLPDRGCQHPLTDVAANE
QLGRCEDTVKNRFDRIVPFLRAVAGIPLGVEYVTRVQELAQSSLGHTLPEHLLADNWINGHNLKGIFGYATA
KALTAATEQFSRRLKSEQDDAASAIGMLLDCGFHAVDISPCADGRLKGLLPYILRLPLSAFTYRKAYAGALF
DVETDLQQWQSTELRRFREGVPNYADSPTHYLKIAVYHFSTSDPTHAGCAAHGSNDRAALEAGLARLMQLRQ
AVENAFCCGASLEILLIGVDTDTDAIRVHIPDGDGFLNPHRYVDNADLYANTLNMTPDAARMAVHEAILAAS
ASEGWAKGHGAPHEGMRRFIAHLLINNLSQIDYVVQRAGGRYPQDDIGHAERFISAGDGFDEVQIRNLAYYA
HLQTVEENTADIDVGIKIFKKLNVARGLPIPIAVHYRYDSGVPGARDRMVERARRVHRAIAARFPELNDAGM
LQFRLSVQDREIGSPIEEVAPA
>2765557869
MNTRQRMEALRSRAQTAPVGMAVQHAQPAARLPGWPQRPSFCPPGMHGNGAGECVSSQCVPRAHPLADQVQN
ARLADYERKVRARFDAIVPTLKAIAALQHEAGFEEEAQRLARERLGFELPPKVLADAWITTLDMRSLYGYSV
LRTFHELANEAALLERNGNGEADTMLRFFIDCGFHEVDVSACADGRLKGLLQYILRLPKQAVRRHKSYAGTL
FDVEANVKQWVETELRRHREGVPTYADAGTRYLKIAVYHYSGSDPAHEGCAAHGSDEKKAAQAALDRLAAFG
TAIENGFCCGASVATLLIGVDTDNDAIRVHLPDAKGEMSLDCHVDNMALYQATADCSASDARRLLAAGIDEA
ARRHGRSQPEPGMRRLIERLLTHNLSQIDYVCHHHRGRYADIGHAERFISIGDGFDEVHLRNLDYFGHMYTV
EEGAADMDVGIRIFTGLNVSRGLPVPVAIHYRYDGHVPGSRERSIERCRRVKAAIEARYPALKKEGLLHCGM
SVQAKQPGSPLETVEDEDNTHGH
>2506751870
MNTRNAYNIRSGNTQANRNILRRTGATAPVGLAVAKLAPLPVASDAPAKPHPACASLPAAVCRHPLTDGHMN
ARLAHCEDSVKGRFDMIAPTLKNIAGIPRGAGFAAQAREIAAQWLDYELPESLLDDAWISGPDMKALYAHCV
FSALKTSAAQFVDDIRRQVESVQDTRNFFLDCGFHAVDISACSDGRLKGMSRYILRLPISSFTRRKSYAGTL
FDVETDVHHWEETELRRFREGVPTTVDAGTRYLKIAVYHTSTSSSCHEGCAAHGSNERKAMEAALERLYQFR
EAIENSFCCGASTDLLLIGVDTDTDAIRVHVPDANGDLSTHRLIDNAELYRDTLHLSADEARLAVYEAIRKT
ALETDGWGAGKGEPHDGMRRLVANLLINNLSQIEYVADVYGGRYPDIGHAERFISVGDSFEEVQMRNVAYYA
RMETLEEGVADMDVGIKIFKGLNVKHGLPVPVAIHFRYNAKVPGSRERAVAKAQRVRDAIKTRYAELDKNGL
LFCHLSVQNQPTGSPIETVEDGL
>2788623411
MNTRNRPERMRNQQPSASRLPYGLGTAGGVLQARPIQPVFAPQGIALNTLVEPNPACSTGGGRVCRHPLTNE
AENKRLLEHEQTIKGSFDAIVKVLKRIAGLQHEADFTERAQVIAREQLGFELPARILDDAWIADLDMRALYG
ECVMQTLRQKAEQAQLKNPQKDTDAAIAFFLDSGYHAVDISPCSDGRLKGLVRYILRLPEGAVRSRKAYAGA
MFDVDANVKRWIETELMRFREGRPVTADAGTRYLKVAVYHWSSSDPTHEGCAAHCSNVTVAAEAGLKRLNAF
RQAIENSFCCGASVDTLLIGVDTDTDAIKVHIPDAAGEMNLHRFVDNIELYRSTVNDDANTARLKVYQAIQA
ASEATGWGASSGEPHEGMRRLITSLLINNLSQIEYVCSNWGGRYTDIGHAERFISVGDGFEEFQLRNLAYFA
HLHTVEEGAPDMDVGIKIFTKLNVNHGLPAPVAIHFRYDNRVPGCRERTVERCQRVKEAIEARYADLAKKGL
LVCGMTVQDKRPGSPIELVEVDAA
>2627925306
MNTRNRPGQRISPLHITTRPPYGLGTPAGVLQARAQRQVFSAHELLHDSDVSGNPACSTDSGRPCRHPLTNE
SENQQLLAHELKIKNSFDAIVQVLKRIASLQHEPDFEQRAQVIALEQMGFELPADILADAWVSDLDMRVLYG
ESVMRMLRLLAAQARHNNPQQDTDEAMSFFLDSGYHAVDISPCSDGRLKGLVRYILRLPDGAVHSRKSYAGA
MFDVEANVKRWIETELMRFREGRPVTADAGTRYLKVAVYHWSSSNPKQEGCAAHGSNAADAAEAALQRLNEF
RQAIENSFCCGASVDSLLIGVDTDTDAIKVHIPDADGQMSLYRFVDNIDLYRATVNDDASTARLKLHRAILE
ASAITGWGAGNGEPHEGMRRLIASLLINNLSQIEYVCSNWGGRYKDIGHAERFINVGEGFEEFQMRNLAYLA
HLHTIEEGAPDMDVGIKIFKKLNIKHGLPIPIAIHYRYDSRVPGCRERSADRCKRIREAIEKRYFDLAEKGL
LVFSLTVQDKRSGSPIELVEAIAA
>2583194610
MNTRNRPGRHSSTLGQAPKPPYGLGTGQRALPSRPVGHFVAFEAVKQRSEIPPNPACVNSHGQPCRHPLTNT
AQNHDLMACEAMVRGHFAAIEPTLRKIASLQREESFVESAQSIARAELGFELPARPLKDAWVNGLDVRALYG
ASVMRTIRLVIDKTQAIVNQDNEDDVAFFLDCGYHAVDITPCSDGRLKGLIRYILRLPGATIRSKKAYAGAM
FDVEDNVARWIETELMRYREAIPVPADAGTRYLKIVVYHYSSSDPDHEGCAAHGSDERLAAKAGLDRLSEFR
QAIENSFFCGASVDTLLIGVDTDTDSIRVHIPDANGEMTLDRWVCNLRLYQDTVNLDPTSARVKVFEAISDA
TVADAVEGPHEGMRRLIATLLINNLSQVEYVCGRYGGRYPDIGHNEQIISVGDGFGEFQVRNLAYFVYLHTV
EESVQDLDVGIKIFTRLNVERGLPIPVSIHFRYDRRVPGSRERSIERCRRVGDAIKSRYKELYQQGLLICGA
TVQDMASGSPIEPIELDNILIGRV
>637785561
MNRLKKSHRQKSLFWRPIAPNPRWQKENPTAHGSTDTGGFGYNGGNEEVKTSSTMMNGIHALVNERQNEWLR
GYEVDIKSRFDNIESVLKDILAQQSQLNFVSWANQQLFAKLGVSLTEQDWQSGVQLQSQKGFQFLYGKTLFA
QFMRMSEDFFVNDPLSGQRKQEAERMFKEAGFHAVGIAPCADGRLAHILSYVLRLPYALARRKAHAGVMFDV
SESVRNWVFIEHTRFRDGQPNLADEPTRYLKIAVYHFSKADPTHQGCAAHGSDDHKAAQAALQKLKDFKQAI
ENRFGCGSTVQTLLLGLNTDDDSMKVHIPNASGEVCLDRYVETEQLYQATMNLPDSEAKQALENAIVTCNQA
LGSTAPQPELVKLLSWLIGNNFSQIAYVNQYENGCYSDIGHAERFIGIGNGFEEVQLRNLSYYSFLDTVEEG
VNDVDVGIKIFKGLNVKKGLPIPIIIRCDYDGRVPGSKDRAEAKALRIEKALHNRYQELSAPGLLQTLPTLR
DFTSCKPAERLPGLADLSAKQRTA
>644951269
MNTRNRRGRYGGPTPSHGPYGLGTAQGRLSGQDAHRDHGEAAGVSRRSRNAHPLTDHAANERLARFERLVRG
RFDAVVPTLKAIGTLAPTDDLAERAASMARAELGVALPAELFESAWITGLDMRRLYAVTMAETIHAVAAETH
AFAGTESDTMTGFLLECGFHAVDISPCSDGRLKGVIRSILRLPDDAVRSRKAYAGAMFDVEANVRRWIETEL
LRFREGSPVPPSAGTRYLKIAVYHWSRSDPDYEGCAAHGSDQRAAAAAALSRLRELREAVENSFFCGASIDL
LLIGVDTDTDAIRVHVPDALGDMDLDRYVDNLDLYRQTIDDDVTTARMRVHRAIEAASADHPGGPPHEGMRR
LIATLLINNLSQIDYVRSTWGERYPDVGHAEAFISVGDGFEEFQVRNLAYFVFLQTVEEAATDLDVGIGLFQ
RRPERRGLPIPIAIHFRYDRRVPGSRERAIERCVRVRSAIRARYRDLCAAGLLACDMSIQERTFSSPIEVIE
APSDGPANEDPLRLEQRTGREGGRR
>2523765253
MNTRNAYALRARAAAPSGGRHRSALPQMSGGSAAARPAVAAVPSPRQPVAATSAQPAPASQPERVGQHALVD
RAANARLAFCERSVKGRFDIIVPTLKEVSALQHEPDFPARAQALAMKQLGHTLPADILENAWVAGLDLKSLY
AYCTFAALKNSAARFAEDLKSQAESVQDAQNFFLDCGFHAVDISPCADGRLKGLMRYILRLPVTSLTRRTAY
AGAMFDVESDVSHWVATELSRFREGVPTTADAGTRYLKVAVYHTSSSQPASEGCAAHGSNEHKAMEAALERL
YQFRQAIENAFCCGASTDLLLIGVDTDTDAIKVHVPDADGNLSAHRFVDNAKLFRDTQGLDANAARLAVYEA
VRQASQASGWGAGNGEPHDGMRRLIINLLINNFSQIEYVKEQYNGRYPDLGHAERYVSVGDGIEEVQMRNVA
YYAHLNTVEEGAADLDVGVKIFKGLNVKRGLPIPVAIHYRYDHRVPGSRERAVAKAQRVRAAIQARYAALHA
SGMLACHLTVQDLPTGSPIEDVEGER
>2638791584
MGSRARHVRRLREAFGGAIGHGTLPRAVTDPYYALFGRAPVLRFAAQSPGIGAHPLHDATHNRCLLEREAEI
VAAFEAIEPALKEIAAMQWQDGFAERAQSLALQRLGFTLPQAWLVASWTAPLDMRRLYAYAVFRTFRMLAER
NFDRSLANHNEGEPADALIRRWGFHAIDITPCADGRLSGVVDYILRVPPAVVVHRKSYAGSMFEIEESMRHW
AEVELRRHREGVPNRADEPTRYLKIGVYHTSGSDPSHEGCAAHGSDERRAAGALLERLDAFRKAIENSFCCG
ASVATLLIGVDTDTDAIRVHVPDAEDRMSLERYVDNARLYEATRALEREAAKEAIRLAVAECAGVPSDDAAT
EGMRWFCAYLLKNNMAQIEYVRAYHNGRYTDLGHTERFITVGDSFDDVQMRNLAYQAQMDTVEEGASDLDIG
IKIFTKLNVARGLSIPVIVHFRYDAKVPGSRERAVKRGQRLEAAIRERYARLVREGLLYTFVTVKDSAVASR
LEDVGGPNGAAEDHCACGCDGMEARS
>650132301
MSKVLRQRELANASRFGSSRASRVRGKTSAVAEIKSKLSNPRRVRPVATQVVLDRRSSGPVHSGGLHPLSNG
QANAALRAYEEQTLGSFDRVVPVLKRLSALQHENNFVEQAQQLAVAELGHELPQPVLETAWTSQLDMRTLFA
WCVFEAYEQASLSFFNDDPLAAQAGSAEAEAFNTFLLECGFHLLDVTPCADGRLAHAIAYALRLPFSSVRRR
SHAGAMFDVENTVDRWVKTEHRRYREGLPNPAHADTRYLKTVVYHFSSKDPCHEGCAAHGSDDTAAAAQGLQ
RLQDFQQAVENSFCCGASVDLLLVGMDTDTDAIRVHVPSADGKTNLESWLDARDVYAATRSMRADQARIEIE
NQVKAAAAATPDEGMVKLISRLIENNLSQIDYVRQYHGGSYSDFGHAERFIGVGIGFKEIHLRNLTYFAYMD
TVEEGAPDLDVGVKIFKGLNVSRGLPIPVVLRFDYHGAVPGARERAIQHCERVKAAIEARYSELCEQGLLHT
LLTVRDRDRHVPAETVSSSITFNTGGGH
>2684796750
MNTRNRPGRHVSPQPGVNRPPYGLGTPASTLQARLQKPVFAARDLVLSPKSAPNPACSSDPARPCRHPLTNE
LENHRLLAHEQAVKGHFAAIIPALKHLAAQQHEADFLERAQRVAHTDLGFLLPAGILEDAWIANLDMRALYG
ACVMHTIRLMAEQTQAVPQNSDEVTSFLLDCGYHAVDITPCSDGRLKGLVRYILRLPDDAVRSRKAYAGAMF
DVEANVKRWIETELMRYREGRPVSADAGTRYLKIAVYHWSSSDPAHEGCAAHHSSERDAAEAGLGRLREFRQ
AIENSFCCGASVDTLLIGVDTDTDGIKVHVPDADGEMSLYRCVSNLTLYKETVNDDASNARLKVYQAIQAAS
ATDGWGKGNGEPHEGMRRLIATLLINNLSQIEYVCGNWGGRYPDIGHNERFISVGDGFEEFQVRNLAYFVYL
HTVEEGGPDLDVGLQIFSTLNVLHGLPVPVAIHFRYDRRVPGSRERTVERCQRVKAAIEARYAELHRQGLLV
CGMTVQDKPPGSPIEPVEANGASALRSAR
>2840830230
MNTRNRPGRHISPQSGASRPPYGLGTPAGALQGRPRQPVLAPQDFALKPTVPANPACSTDPGRPCRHPLTNE
AENQRLLAHELTVKGRFDGIVPVLKRIAGQQHEADFVERAQAIARADLGFELPAGILGDAWIANLDMRALYG
ECVMRTVRLMAEEARTANPQQNVDEVVAFFLDSGYHAVDISPCSDGRLKGLVRYVLRLPDGAVRSRKAYAGA
MFDVDANVKRWIETELMRYREGRPVAADAGTRYLKVVVYHWSSSDPTHEGCAAHGSNVTDAAEAGLARLREF
RQAIENSFCCGASVDTLLIGVDTDTDAIKVHVPDADGEMSLYRAVYNLELYRATVNDDASSARLKVYQAIQA
ASAVTGWGAGKGEPHEGMRRLIATLLINNLSQIEYVCGNWGGRYPDIGHNERFISVGDGFEEFQVRNLAYFA
HLHTVEEGASDLDVGIRIFSKLNVLHGLPVPVAIHFRYDSRVPGCRERTMERCRRVRAAIEIRYAELSRSGL
LVCGMTVQDKRPGSPLEAVEANGASVLRSER
>2619157307
MNTRNRPGRHLSPQPGANRPPYGLGTPASALQARPPSRAFASHELLHSPMHAANPACAMDQGRPCRHPLSNE
SENRRLLAHEQAIKGHFAAIIPALKRLAAQQHEADFPERAQRLADADLGFTLPVGILEDAWIAKLDMRALYG
ACVMHTIRLMAEQTQVAPPLQNSDEMSSFLLDCGYHAVDITPCSDGRLKGLIRYILRLPDDAVRSRKAYAGA
MFDVEANVKRWIETELMRYREGRPVPADAGTRYLKIVVYHWSSSDPAHEGCAAHHSNERDAAEAGLGRLREF
RQAIENSFCCGASVDTLLIGVDTDTDGIKVHVPDADGEMSLYRWVSNLTLYKETLNEDASTARLKVYQAIQA
ASATDGWGKGNGEPHEGMRRLIATLLINNLSQIEYVCGNWEGRYPDIGHNERFISVGDGFEEFQVRNLAYFV
YLHTVEEGGPDLDVGIQIFSRINVLHGLPVPVAIHFRYDRRVPGSRERTVEHCQRVKAAIESRYAELHRQGL
LVCGMTVQDKASGSPIEALEANGAAALRSAR
>2510445633
MNTRNRPGRHLSPQPGANRPPYGLGTPASALQARPPSRAFASHELLHSPMHAANPACAMDQGRPCRHPLSNE
SENRRLLAHEQAIKGHFAAIIPALKRLAAQQHEADFPERAQRLADADLGFTLPAGILEDAWIAKLDMRALYG
ACVMHTIRLMAEQTQVAPPLQNSDEMSSFLLDCGYHAVDITPCSDGRLKGLIRYILRLPDDAVRSRKAYAGA
MFDVEANVKRWIETELMRYREGHPVPADAGTRYLKIVVYHWSSSDPAHEGCAAHHSNERDAAEAGLGRLREF
RQAIENSFCCGASVDTLLIGVDTDTDGIKVHVPDADGEMSLYRWVSNLTLYKETLNEDASTARLKVYQAIQA
ASATDGWGMGNGEPHEGMRRLIATLLINNLSQIEYVCGNWEGRYPDIGHNERFISVGDGFEEFQVRNLAYFV
YLHTVEEGGPDLDVGIQIFNRINVLHGLPVPVAIHFRYDRRVPGSRERTVEHCQRVRAAIESRYAELHRQGL
LVCGMTVQDKPSGSPIEALAADDGASALRSAR
>2698518374
MSVISRRVGKRSRRPLIWQSARNDSAAFATVAETPAATPLRRDVSGRGVNAGAQKPSIRPGVTHPLADAAQN
AKLHQYECSVKARFDLLRDAARQFVEQHDIERMRTDALNDAYFRIAQVNLSDRAWDGLKCAPQSLRAQLLYV
ESTFAEYIRTANDFYINDPLHGRSEARAFRQRLLDLGIHGIDMAPCADGRLAHVVSYVLRLPWSVVRRKAHA
GAMFDVSESVRNWVFTEYTRFAFNQPNPVNADSRYLTIAVYHYSKTDPGHLGCAAHGSDEHKAAQAALQKLQ
DYRTAIENRFGCGAAVRTLLLGLNTDDDTLRVHVPDETGQLDLDRYVDTGALYAATQGMSAEAAAERIEIEI
DSACIRDRAVPPAPEVRALLAMLIRNNFSQIAYVQDYEGGQYTDLDHAERFIGIGDVLEDVQLRNLCYYSYM
HTIEEGADDIDVGIKIFKKLNVKQGLPIPVIIRCTYDGRVPESRDRAIARANRLENALIARYKPLVDGLMLF
TLKTLRDHTQCHPPEVVGAEQEHLACYFRSAKE
>2582707628
MPRRPAISSRSLAPSAPRRRPIGDASGLRDRLATVRGDGLGANPTATASASLQSASAPLVRVGSRGRTTAGL
HPMSDGRTNARLQAYDNRVKEAFDRIVPVLKQLSALQHEDDFVVRAQQLARTELGYELPLPILERAWVTQLD
MRTLFAWCVFETFEQTSATFFQQDPLEGQRGSEAALAFESFLLECGFHLLDITPCADGRLAHAIAYALRIPY
SAVRRRPHAGALFDVENTVNRWVKTEHRRYREALPNPAHADTRYLKVVLYHLSSLDPAHEGCAAHGSDDALA
ASCGAQRLQDFQQAVENSFCCGASVDRLLIGIDTDTDAIRVHVPGLDGSTNLERWLDAREVYEATRHLGAAE
GRARLQAMVEQAAAASPDPGMVKLVCRLIENNISQIDYVREYHGGHYADAGHAERFIGVGIGFKEIHLRNLT
YFAYMDTVEEGAPDLDVGVKIFKGLNVSRGLPVPVVVRFDYSGKVPGARDRAVRHGERVLEAMRQRYSELFA
DGLIHALLTVHDQDRHAPAEAVGSSITFATGGGH
>2582757334
MPRRPATAPRLQAPTSPRRRWEITPEEFRERLAEVRGGQLPSKGHPGTERNGGGGSQPWERASSRSSASGSL
HPLTNGQANAALHAYDTRVKDAFDRLGPVLKRISALQHEDHFEERAQELARAELGFELPLPLLETAWVSQLD
MRTLFAWCLFETYELTSAVFFQEDPLDGRPGGPAAEAFDAFLLECGFHLLDITPCADGRLAHAVASALRIPF
SSVRRRPHAGGLFDVENTVNRWVKTEHRRYRESIPNSAHADTRYLKVVLYHFSSLDPSHEGCAAHGSKDELA
ASCGWHRLEDFQTAIENSFCCGASVDLLLMGIDTDTDAIRVHVPGRDGRTSLDTWLDATAVYDATRHLSAGE
AEQRIQGLVEQAAASTPDAGMVRFISRLLVNNISQIDYVRQFHGGHYADAGHAERFIGVGIGFKEIHLRNLT
YFAYLDTVEEGAADLDVGVNIFTGLNVSRGLPIPVVARFDYHGKVPGAKERAVLHAQRVQAAIENRYADLHR
QGLIHVLLTVRDQDRHIPAEAVGSTINFATAGVH
>2596270818
MLRRRTSGSPSNHFRSPVRRSGGNAPTPAPVPEAGGPAGAGSEAPVVPRPMPAQGRAKGRMATPERRRTERP
AAEADHPLARVAEDERLFTHEQGTREAFDRIEPVLRRIAGMREDADFQQRAQAEAEAGLGFRLPEGLLKDAW
IRSLDVPALYAHALFETYRRWAEAFFTEGPLAATEEEQAQFEEWLQECGYHALDLSPCSDGRLAHVIRYVLR
LPVETVRRKSFAGALFDIENGLQRWIRTELGRYRHNEPTGPEAGTRYLKVAVYHFSSRDPAGQGCAAHGSDT
DQAMRAAIERLRDLRATIDNSFCCGEAVELLLVGLDTDTDAVRIHPPAADGLPRPEVRVDAASLFDETRGLS
EEGARERVRDRVAAAEPAAPAGLQRLVAGLLENNLAQIAYVRRYHAGCYADIGHQERFVAVGRGFEEVQLRN
LTYFAYLNTVEEGAPDLDVGVKIFSGLNVQRGLPVPVVVRFDYDGQVPGARERAVEQCRRVEAALRQRYADR
VAAGELHTLTAVRELGGATIEVLGSSVEPETAGEAH
>2580492982
MNTLKRRQALTAPVHGGQALAAAPLGGAAPPRRPASALALQRAARHSAASASKTPARAARGAQAPAASGPLK
PQAHHQPAGHALVDAELNDCLHTYEQRVRGRFAAVLDVLRTLSSCQHERDFAAQAQALALQKLGFELPSDWL
ANAWVAGVDMAALHAHCLFQTVAQSVQQAGFDQSCWRARMPIGPQQWRDWGYHTLDFSPCADGRLQALLPFI
LRTTPAAHVWVKAYAGALFDVEHDVADWTQRELERLTGAIEGGAQLDYLKVAVYHYSSSAPCDQGCAAHGSL
DEQAVQAAIERLVALQMAVDNTFGLGAAPQVLLLGVDTDCDAIRIHLPDARGQIHPARYLDSAALYRRTQGM
SAAEAQQAVAQALQGYVAELGGLAAKGNEAGMVALAQAWLIANFSQIEYVNRHHAGRYAVIGHDEAFVCAGE
AVPLLHLRNQFYFAHLDTVEEGAADLDVGARIFQGLNVQRGLALPVLVHFTYNARVPGARERAVQRGLRVAQ
AIRVRFADLAERGLLHCRVAVSERQAGSVLEWAEHAVLAAAH
>2638209533
MPRRRRTADTRPLAPTAPLRGVFSLRGSGDSVTDQSQEAAAGLEPLSSLSKVVRQRELASAARAGRSLAPAG
RRVRPVATQVVHGRSGASSPQSGGLHPLTNAAANTRLRAYEQDTLGAFDRIVPVLKQLSALQHEADFVTQAQ
RLAEAELGYALPLPVLENAWTSQLDMRTLFAWCVFEAYEHTSRTFFNRDPLAGQADSAEAEAFNAFLLECGF
HLLDITPCADGRLAHAIAYALRLPFSSVRRRSHAGAMFDVENTVNRWVKTEHRRYREGLPNPAYADTRYLKA
VVYHFSSKDPCHXGCAAHGSDDRAAAAEGLQRLKDFQQAVENSFCCGASVDLLLIGMDTDTDAIRIHMPGSD
GSTDLESWLDARDVYDATAALNPAEARARIHDLVQQAAPTSPDAGMVALVARLIEQNISQIDYVRQFHRGSY
SDFGHAERFIGVGIGFKEIHLRNLTYFAYMDTVEEGAADLDVGVKIFKGLNVSRGLPDPGGAALRLPRRRAG
RPRACRASLRTGEGSDRKPLRRPLLPGAAPHAAHRARSGPPCAG
>2637636429
MNTLKRRQAQATPVRAGLAAAPDARVVEAAVAPRSPALALQRAARYRAAAAQKATAKSPARAAPATRAVQAA
PAARTHSTPQPGHALVDADLNDCLHTYEQRVRGRFAAVLDVLRTLSSCQHERDFAAQAQTLALQKLGFELPT
DWLANAWVAGVDMAALHAHCLFQTVAQSVQQAGFDQSCWRARMPIGPQQWRDWGYHTLDFSPCADGRLQALL
PFILRTTPAPHVWVKAYAGALFDVEHDVADWTQRELERLTGAIEGGAQLDYLKVAVYHYSSSAPCEQGCAAH
GSLDEQAVQAAIERLVALQMAVDNTFGLGAAPQVLLIGVDTDCDAIRIHLPDASGQIHRTRFLDSATLYRSS
FGMPAAAAQQAVQQALQRHVTELGGLAAKGNEAGLLALVQAWLIANFSQIEYVNRHHAGRYAVIGHDEAFVC
AGEAVPLLHLRNQFYFAHLDTVEEGAADLDVGARIFQGLNVQRGLALPVLVHFTYNARVPGARERAVQRGLR
VAQAIRARFSDLAERGLLHCRVAVSERQAGSVLEWAEHAVSAAAH
>2572681017
MIRRHAHRDNLIWASGAGAAPSPAATVGDARQASPRKPGGWEPAPAAPRTEDTVSRPSVQDTAPLAPSRERR
PPHRARRHVPGTVTQPHPLTNRSTNEQLRTYEQGVRAAFDQIVPTLKQISALHCEPDFTQRAQQLAQRELGF
ELPNGILDDAWIAGLDLRRLYAWSLFETYRRMADDFFARDPLRGRETTAFDEFLQSCGFHLMDITPCADGRL
AHAISYVLRLPIGAVRRKSYAGTLFDVEETVEKWVEVEHQRFREGRPNTADTSTRYLKVVMYHFSSLDPEHQ
GCAAHGSDDGLAARAGLERLHHFRQAIENSFCCGASVALLLIGLDTDTDAIRVHLPDERGEMDLNQSVDAQA
LYDQTHNLTPEAARQGILEAVCAAAPDTADEGMVRLVARLVENNLSQIEYVRTLQGGGYPDAGHAERFMAVG
IGFEEIQLRNLTYFAYLHTVEEGAPDLDVGCRIFDGLNVSHGLPIPVVVRFDYHGRVPGARERAVERARRLD
RALADRFRVRVQQGLLHRMLVVRDCDAGSGLEVVSTSVDPQPAGGH
>2676287839
MIRRHAHRNNLIWASGAGAAPSPAATVGDARQASPRKLGGWEPAPAAPRTEDTVSRPSVQDTAPLAPSRERR
PPHRARRHVPGTVTQPHPLTNRSTNEQLRTYDQGVRAAFDQIVPTLKQISALHCEPDFTQRAQQLAQRELGF
ELPNGILDDAWIAGLDLRRLYAWSVFETYRRMADDFFARDPLRGRETTTFDTFLQSCGFHLMDITPCADGRL
AHAISYVLRLPISAVRRKSYAGTLFDVEDTVEKWVEVEHQRFREGRPNTADTATRYLKVVMYHFSSLDPQHQ
GCAAHGSDDAQAARAGLERLHHFRQAIENSFCCGASVALLLIGLDTDTDAIRVHLPDERGEMDLNQSVDAQA
LYDQTHNLTPEAARQGILEAVCAAAPDTADEGMVRLVARLVENNLSQIEYVRTLQGGGYQDAGHAERFMAVG
IGFEEIQLRNLTYFAYLHTVEEGAPDLDVGCHIFDGLNVRHGLPIPVVVRFDYHGRVPGARARAVERVHRLD
RALADRFRTRVEQGLLHRMLVVRDCDAGAGLEVISTSVMPPPAGEH
>2687842897
MIRRHAHRDNLIWASGAGAAPTPAATVGDARQASPRKPGGWEPEPAAPHAGDTVSRPSLQDTAPLAPSVERR
LPHRARHHAPGTAAQPHPLTNRSANDQLRAYEQSVRAAFDRIVPALKQVSALHCEPDFTHRAQQLAQRELGF
ELPTGILEDAWIAGLDLRRLYAWSVFETYRRMADDFFARDPLRGRETTAFDEFLQSCGFHLMDITPCADGRL
AHAISYVLRLPIGAVRRKSYAGTLFDVEETVEKWVEVEHQRFREGRPNTADSSTRYLKVVMYHFSSLDPEHQ
GCAAHGSDDALAARAGLERLHHFRQAIENSFCCGASVALLLIGLDTDTDAIRVHLPDEGGEMDLNQWVDAQA
LYDQTHNLTPEAARQGILEAVCAAAPDTADEGMVRLVARLVENNLSQIEYVRTLQGGGYPDAGHAERFMAVG
IGFEEIQLRNLTYFAYLHTVEEGAPDLDVGCRIFDGLNVSHGLPIPVVVRFDYHGRVPGARERAVERARRLD
RALADRFRPRVEQGLLHRMLVVRDCDAGAGLEVVSTSVDLQPAGGH
>2507311742
MESVSDSTKTRDAALQRRRALTTAGKAAKLVQGSIGGGRVRTAVDQQRRTPQQQAVAQQPGWVRREKSQTSV
VPFNLSRSSLPLTHRQHPLTDSAGNARLQAYELEVKGRFDRIVPLLKRVSALQHEPDFIEQAQRLTRTELGF
DLPQHILERAWVRPLDMRALFAWCVFESHRLFSDRFFQDDPLDGASGSASSREFEQFLLDCGIHLLDVTPCA
DGRLAHTVAYALRIPFSAVRRRSHAGAMFDVENTVNRWVKTEHRRYREGMPNPATEPTRYLKVVTYHFSSLD
PEHQGCAAHGSNDELAASAGYQRLLDFREAVENSFCCGASVDLLLIGLDTDTDAIRVHPPSRDSEMVLDQWL
CARDLHAATASMSADQAMVQIAEAVESAAPGPMDPGMVTFLTRLIANNCSQIDYVQDLHGAPYPDAGHAERF
IGVGIGFKEVHLRNLTYFAHLDTVEEGAPDLDVGVKIFRGLNVSRDLPIPVVIRFDYSGRVPGARQRAIADC
TRVNQAIASRYSELVDQGLLHTCLTVRDRNQTAPAEVVGSTLAPPLQEAH
>2507116286
MQRQYRQSLSQATSLGRNRAIGTAPMRRPGAVGAEAGTPAASLWRHAAASASVRTADPTATAHASVGSAVRT
GPKAPDFRTASQTTHHVLARAEENARLNDYEQGVKTAFDSIVPTLKRISALQHEPDFESQAQAIARRELGFE
LPEDILADAWIDQLDMRHLYAGCTFATYHRFCDDFFTTDPLAVEDGEKNFNGGFEGFLQTCGFHTLDISPCA
DGRLAHLIRYVLRLPHRAVRRKSYAGALFDIENSVQKWVEVEMLRFRAGVPNTADAPTRYLKVVAYHYSSVD
PEHGGCAAHGSDTAKAASAGLERLLGFQQAIENSFCCGASIDLLLIGLDTDTDAIRVHVPDGEGAMALDRYV
DALELYAATARQDASRARHDIQDAVRQTSPGVAEGMARLIERLIENNFSQIAYVRDYHGDHYADIGHAERFI
GAGVGFEEIQLRNLMYFAYLDTVEEAASDLDVGIRIFTELNCRRGLPVPVVVRFDYHGQVPGARERAVTRCR
RVTEALQSRYRDLFGRGLLHVLQVVRDCNADAPIEILECTVNAERKAGGH
>2837001187
LASSRRYPSVERPLAPTAPRRRQDQTGIQAIAPESLMRAAPQELRSLAPEPILRAADPLSLARAKAGARGPF
RPARPMRGRRPLPAGALHPLTDSAANERLHAYDAQVKGAFDRIVPVLKRLSALQHEPDFIAQAQQHAAAELG
FELPLAILESAWVQQLDMRTLFAWCVFETYEQVSGAFFREDPLEAQDGTAAAEAFNAFLMACGFHLLDVTPC
ADGRLAHAITYALRLPFSSVRRRPHAGALLDVENTVDRWVKTEHLRYREGRPNPAHEPTRYLKVAMYHFSSR
DPLHEGCAAHGSNDVLAAASALARLRDFQQAVENSFCCGASVDLLLIGMDTDTDAIRVHVPAQDGTTDLERW
LDARQAYDDTQALTPEAARHKLLSLVRQAAPGEPDDGMVALVARLLEHNLSQIDYVRTYHEGAYVDAGHAER
FIGVGIGFKEIHLRNLTYFAHMDTLEEGSADMDVGVKIFKGLNVSRGLPVPVVVRFDYHGSVPGARDRAIQH
CRRTDAAIRSRYSQLCAEGLLQTLLTVRDRDQHAPAEAVGSSISFGTGGGH
>2510116605
MKPNTKSRRRARAPMWSGVNAHPRPAAQPGSAVAAPVDATWWETPSSPIDARPDEALRDQAFGTERRRDEGP
RDETGQDGERQDDARREPGALHSLTRAEQNRQLWAYETRVKGAFAQIAPTLRAIAARQHAPDFERSAQESAR
AALGFALPDDALADAWVDRLDMRALFAHATFETFRAMSTDYFTADPLETQPQAQDFHDFLLRCGFHAMNVTP
CADGRLAHTISYVLRLPMGTVQRRSSAGALFDVEEALQRWEAVELRRFREGLPNLADAPTRYLKVAAYHYSS
RDPDHQGCAAHGSDTRAAASAGLAQLRAFRLAVENTHCCGASIATLLIGIDTDTDRLRIHLPNDAGEPDLDR
LIDAGGLYRTTVQLDPESARARIREAIAQPRDGGPAPQPGLQDLMARLIENNLSQIDYVRTYAGEHYPDAGH
QERFIGVGTDFEEVHLRNLTYFAFMRTLEEGAHNLDVGIEIFRRLNVAHGLPIPIVLRFHYRGQVPGARERA
VQRCARVAEAILKRYPDLAERGLIQTYWTLRDTSRAGPIDCVGSSLPSTWREA
>647589080
MVEAQRGPAAAGAEAAEPAPPLRGTRARAAMQASRTPASPAASRPVGRRSSRPGTTARPASATVRPPRGFSR
SAPAASTPAAARSLRANRSRLHPLTDASANDALHAYDTAVKLAFDRIVPVLKRLSALQHEDDFVGRAQAIAL
EELGFPLPEPILDTAWVSQLDMRTLYAWCVFETYEQTSEAFFRDDPLQGQPGSPSAEAFDRFLLDCGFHLLD
ITPCADGRLAHAIGFGLRLPFSSVRRRPHAGALFDVENTVNRWVKTEHRRYREAQPNPAHADTRYLKVALYH
FSSLDPQHEGCAAHGSDDALAASCGLSRLKDFQQAVENSFCCGASVDLLLMGIDTDTDAIRVHVPGMDGSTR
LDRWLDARDVYDATLGLPPDQARQRVSALVQEAAASVPDPGMVTLVARLFEHNISQIDYVRQFHGGAYDDAG
HAERFIGVGIGFKEIHLRNLTYFAYMDTVEEGAADLDVGVKIFKGLNVSRGLPVPVVVRFDYHGQVPGARDR
AVRHCQRVQTAIESRYPELFQQGLLHALLTVRDQDRHTPAEAVGSTIVFATGGGH
>639886474
MQQERSDQTDRSPTSNTPTGSARSAALERRRALTTAGKAAVVVQGSLGAGRIRTGRDKRRPTPQQPGWVRRD
QAPSRSVPFNLSRSSLPLNSRQHPLTNQVANERLRTYEQDVKGRFDRIVPLLQQVSALQHEPDFLVQAQRLS
RAELGFDLPSHILERAWVRPLDMRGLFAWCVFESHRLFSDRFFQDDPLQGAEGSAAAQEFEQFLLDCGIHLL
DVTPCADGRLAHTVAYALRIPFSAVRRRSHAGAMFDVENTVNRWVKTEHRRHREGKPNPSTEPTRYLKVVTY
HFSSLDPHHQGCAAHGSNDALAASAGLQRLLDFREAVENSFCCGASVDLLLIGLDTDTDAIRVHPPNRDSEM
VLDRWVCARELHAATAGMSPDQAMAQLAEALESAAPGPMEPGMVTFVTRLLANNCSQIDYVQDLHGAPYPDA
GHAERFIGVGIGFKEVHLRNLTYFAHLDTVEEGAPDLDVGVKIFRGLNVSRDLPIPVLVRFDYSGRVPGARD
RAIADCWRVNQAIADRYSDLVKDGLLHTCLTVRDRHQATTAEVIGSTLDPQIQEAH
>2582760740
MPRRPSLPIPVLAPTAPRRRSGAAALSEGQPAAGDPAIEPRRRRRPQPAANPAPRPTGRIRPRPEALRPAGS
RPAMARVSSPRTTLASAAAGPSHPLTDAAANEALRAYDDQVKGSFDRIVPVLRQLSALQHEQDFIEKAQRLA
QAELGTSLPLPILETAWVTQLDMRTLFAWCVFQAYEQTSTRFFQDDPLRGGPGSPAAAEFEQFLLGCGFHLL
DITPCADGRLAHAIAYALRLPFSSVRRRPHAGALFDVENTVNRWVKTEHRRYREGVPNPAHADTRYLKVVLY
HFSSLDPAHEGCAAHGSDDALAARCGHQRLGDFQTAVENSFCCGASVDLLLMGIDTDTDAIRVHVPGLDGSV
HLERWLDARDVYEATRTLAPQEGRARIQALVEQAAAASPDPGMVRLIARLLEQNISQIDYVRQVHGGLYSDA
GHAERFIGVGIGFKEIHLRNLTYFAYMDTVEEGAPDLDVGVKIFNGLNVSRGLPVPVVVRFDYNGEVPGARE
RAIRHGERVVTALESRYGELFRQGLLHVLLTVRETGRHTPAETIASSIVLDSGGGH
>2792985507
MVTPAADPDQGSAGESLTSSSESTTRLSALQRRQALTVSGKAARLSSGSASAGRLRSKADQRRXVVHQQPGW
VRRGETKSRPAVNLSRTTXPWSQDLHPLTDQQSNQRLQAYELEVKGRFDRIVPLLKQVSALQHEPDFLTQAQ
RLARAELGFDLPDHILELSWVRPLDMRALFAWCVFQSHQLFSERFFQDDPLQGASGSAASDAFNAFLLECGF
HLLDVTPCADGRLAHTIVYALRIPFSAVRRRSHAGAMFDIENTVNRWVKTEHRRYREQHPNEAHAPTRYLKV
VTYHFSSLDPTHQGCAAHGSDDALAASSGLRRLHDFREAVENSFCCGASVDLLLIGLDTDTDAIRVHVPDAE
GEIRLDQWLCASALYESTAPLTRQQALEAVEAAVRTHASSSPDDGMVAFITRMLINNISQQDYVRSLHRGPY
PDAGHAERFIGVGIGFKEVHLRNLTYFAHLDTVEQGAPDLDVGVKIFKGLNVSRDLPIPVVVRFDYSGRVPG
ARERAIADCQRIQQAINERYASLVKDGLLHTLLTIRDRDQPLPAVAVGSTLDPVQQEAH
>2778329842
MSSQRRPTRASLIWASAPATAAPPYRPRSRGESGSGAPAATPEPVTAESAKPTPATTEPSTQARGQRMRPRP
PSRTAGADAAKRSARQPKRAVVPAAEPRQARDPSGQHPLTDRDGNARLQRYEERIKTAFDRIVPVLKRISAL
QHASDFERQAQSIARDALGFDLPEHMLADAWVTQLDLRRLFAWCVFETYRRMTDDFFANDPLGGHEIRDFDR
FLQDCGFHQLDVTPCADGRLAHAISYVLRLPCGAVRRKPYAGGLFDVENTVSKWGEVELGRFREGIPNTADA
PTRYLKSVIYHYSSVDPHHQGCAAHGSDDAAAAQGALDRLLAFRQSVENGFCCGASVALLLIGLDTDTDAIR
VHVPDGEGHMDLTQSVDALKVHAITRDLEPTAARARVAELVKAHAPASADPGMLRLVARLIENNLSQIDYVR
QVHGGHYADVGHAEHFMGVGIGFEEIQLRNLTYFAYLYTVEEGAADLDVGRKIFSGLNVSRGLPIPIVIRFD
YHGGVPGARERAVTRCRRLDAALAGRFADLADRGLLHRLLVVRDSDAGAGIEVVGCSLTAPTAGGH
>2685853275
MSKQRRPARASLIWASASATAAPAYQPRVQGESVPGASTAIAEPATQEPTTRGLAKPGPTERTATARAPRMR
PRPPAQVAGAAKRSARQTTRAVGAETMRGRVPGPNGLHPLTDLDGNARLQCYEDRVKAAFDRIVPVLKQISA
LQHESDFEQHAQSIARAELGFDLPEHMLADAWVTQLDLRRLFAWCVFETYRRMADDFFANDPLGGREVHAFD
RFIQDCGFHQLDVTPCADGRLAHAISYVLRLPFGAVRRKPYAGGLFDVENTVSKWGEVELGRFREGVPNTAD
APTRYLKTVIYHYSSVDPHHQGCAAHGSNDAAAAQAALDRLLAFRQSVENGFCCGASVALLLIGMDTDTDAI
RAHVPDGEGRMDLTQSVDAIKVYAITRDLEPTAARARVAELVKAHAPATADPGMLRLVARLIENNLSQIDYV
RQVHGGRYADAGHAERFVGVGIGFEEIQLRNLTYFAYLYTVEEGAADLDVGRKIFGGLNVSRGLPIPIVIRF
DYHGGVPGARERAATRCRRLDAALADRFADLDDRGLLHRLLVVRDSDAGTGIEVVGSSLDAQMSGGH
>2745779131
AAAMMPEALLSPIPVVHEVNVIPAAARPSTKHGPEIAMNTRNRPGRHVSPQPGATRPPYGLGTPASALQARS
PSRAFASREHPQSPMPAPNPACATDQGRPCRHPLSNESENRRLLAHEQAIRGHFAAIIPALKQLAALQHEAD
FPERAQRLADADLGFTLPVGILEDAWIAKLDMRALYGACVMHTIRLMAEQTQVALPPQNSDEMSAFLLDCGY
HAVDITPCSDGRLKGLVRYILRLPDDAIRSRKAYAGAMFDVEANVQRWIETELMRYREGRPVTADAGTRYLK
IVVYHWSSADPAHEGCAAHHSNERDAAEAGLERLREFRQAIENSFCCGASVDTLLIGVDTDTDSIKIHVPDA
DGEMSLYRWVGNLTLYQETVNDDANSARLKVYQAIQAASATDGWGKGNGEPHEGMRRLIATLLINNLSQVEY
VCGNWGGRYPDIGHNERFISVGDGFEEFQVRNLAYFVYLHTVEEGVPDLDVGLHIFNKLNVQHGLPVPVAIH
FRYDQRVPGSRERTVERCQRVKAAIEARYAELHRQGLLVCGMTVQDKPSGSPIETVEANSASALRSAR
>2688545746
MVRSMPLRGGRPQAPTAPTRWQLQNTVFAAESQNQPSASEAVVSSTRDAALQRRRALTTAGKAATLVQGSVG
GGRVRSARDQRQPGWVRRDKGATSGVPFNLSRSSLPITNRQHPLTDTAANARLRAYEQEVKGRFDRIVPLLQ
RVSALQHEPDFIEQAQRLTRAELGFDLPQHILERAWVRPLDMRALFAWCVFESHRLFSDRFFQDDPLDGAAG
SVAARDFEQFLLDCGIHLLDVSPCADGRLAHTVAYALRIPFSAVRRRSHAGAMFDVENTVNRWVKTEHRRHR
EGMPNPSTEPTRYLKVVTYHFSSLDPQHQGCAAHGSNDELAAAAGHQRLLDFREAVENSFCCGASVDLLLIG
LDTDTDAIRVHPPSRDSEMVLDQWLCARELHAATASMTADQAMAQIAEAIEAGASGPMEPGMVAFLTRLIAN
NCSQIDYVQDLHGAPYPDAGHAERFIGVGIGFKEVHLRNLTYFAHLDTVEEGAPDLDVGVKIFKGLNVSRDL
PIPVVVRFDYSGRVPGARERAIADCQRVNQAIADRYGELVNQGLLHTCLTVRDRNQTAPAEVVGSTLAPPLQ
EAH
>2792973714
MVRSMTSRGERPQAPTAPTRRQLQRDPSVAADLVSVVQSSSTRLAAQQRRRALTTSGKAAPLLQGSIGGGRI
RTLEDKRRPDSRQFESVGRQKPSISAVPFNLSRSSLPITHQQHPLVNSAANARLRSYEQEIKGRFDRIVPLL
KTLSVLQHEPDFIEQAQRLSRTELGFDLPGHILEKAWVRPLDMRALFAWCVFESHRLFSDRFFQDDPLQGAA
GSPAAVEFEQFLLDCGFHLLDITPCADGRLAHTVAYALRIPFSAVRRRSHAGAMFDVENTVNRWVKTEHRRH
REGMPNPATDPTRYLKVVTYHFSSLDPEHQGCAAHGSNDVLAASAGHQRLLDFREAVENTFCCGASVDLLLI
GLDTDTDAIRVHPPSSDSTIDLDNWLCARELHAVTAGMTPDQAMAQIADAVEAGAPGSMDAGMVTFLTRLLA
NNFSQIDYVQELHGAPYPDAGHAERFIGVGIGFKEVHLRNLTYFAHLHTVEEGAPDLDVGVKIFRGLNVARD
LPIPVVVRFDYSGRVPGARERAIADCRRVDQAIASRYGELLKDGFLHTCLTIRDRNQQAPAEVVASTLAPPI
QEAH
>2517172588
MVRSKPLRGGRPQAPSAPTRRQLQQLANSDDHAQTTQDTESSTRQAALERRRALTTSGKAAQLDHGSVAGGR
IRSSKDAQRPAPSQPAWVRREKAVTRAVPFNLSRTSLPITHRRHPLTDAAANGRLQAYEQEIKGRFDRIVPL
LKQVSALQHETDFIPQAQRLCRAELGFDLPDHILQRAWVRPLDMRALFAWCVFESHRLFSDRFFQDDPLEAS
SGSAASRGFEQFLLDCGIHLLDLTPCADGRLAHTVAYALRIPFSAVRRRSHAGAMFDVENTVNRWVKTEHRR
YREGNPNPSTEPTRYLKVVTYHFSSLDPSHQGCAAHGSNDELAAAAGHQRLLDFREAVENSFCCGASVDLLL
IGLDTDTDAIRVHPPSRDSEMMLDRWLCARELHAATASMTADQAMAQIAEAVESSAPAPMDEGMVAFLSRLL
ANNFSQIDYVQELHGGPYPDAGHAERFIGVGIGFKEVHLRNLTYFAHLDTVEEGAPDLDVGVKIFRGLNVSR
DLPIPVVVRFDYSGRVPGARERAIADCQRVNQAIADRYSSLVDEGLLHTCLTIRDRNQTAPAEVVGSTLDPQ
LPEAH
>2724644663
MVRSKPLRGGRPQAPSAPTRRQLQQLATTSDSVQTSSDVESSTRKAALDRRRALTTAGKAAQLGGGSVGGGR
IRSSKDVQRPAPSQPNWVRREKAATRAVPFNLSRSSLPITHRRHPLTDAAANARLQAYEQEIKGRFDRIVPM
LQQVSALQHETDFIPQAQRLCRAELGFDLPDHILQRAWVRPLDMRALFAWCVFESHRLFSDRFFQDDPLDAG
TGSAASREFEQFLLDCGVHLLDLTPCADGRLAHTVAYALRIPFSAVRRRSHAGAMFDVENTVNRWVKTEHRR
YREGSPNPSTEPTRYLKVVTYHFSSLDPSHQGCAAHGSNDELAAAAGHQRLLDFREAVENSFCCGASVDLLL
IGLDTDTDAIRVHPPSRDSEMVLDRWLCARELHAATASMSADQAMAQIAEAVESSAPGPMDAGMVSFLTRLL
ANNFSQIDYVQDLHGGTYPDAGHAERFIGVGIGFKEVHLRNLTYFAHLDTVEEGAPDLDVGVKIFKGLNVSR
DLPIPVVVRFDYSGRVPGARERAIADCQRVNRAIADRYAALVDEGLLHTCLTIRDRNQTAPAEVVGSTLDPQ
LPEAH
>2563725195
MVRSKPLRGGRPQAPSAPTRRQLQQLATTSDLAQTASEVESSTRQAALERRRALTTSGKAAQLGGGSVGGGR
IRSSNDVKRPAPSQPGWVRREKAATRAVPFNLSRSSLPITHRRHPLTDAAANARLQAYELEIKGRFDRIVPL
LQQVSALQHETDFIPQAQRLCRAELGFDLPDHTLQLAWVRPLDMRALFAWCVFESHRLFSDRFFQDDPLDAG
TGSAASRQFEQFLLDCGIHLLDLTPCADGRLAHTVAYALRIPFSAVRRRSHAGAMFDVENTVNRWVKTEHRR
YREGSPNPSTEPTRYLKVVTYHFSSLDPSHQGCAAHGSNDELAAAAGHQRLLDFRESVENSFCCGASVDLLL
IGLDTDTDAIRVHPPSRDSEMVLDRWLCARELHAATASMSADQAMAQVAEAVESAAPGPMDAGMVSFLTRLL
ANNFSQIDYVQDLHGGTYPDAGHAERFIGVGIGFKEVHLRNLTYFAHLDTVEEGAPDLDVGVKIFKGLNVSR
DLPIPVVVRFDYSGRVPGARERAIADCQRVNQAIADRYAALVHEGLLHTCLTIRDRNQTAPAEVVGSTLDPQ
LPEAH
>2507314453
MVRSKPLRGGRPQAPSAPTRRQLQQLSATSDSVQTTPEVEPSTRKAALDRRRALTTAGKAAQLAGGQVAGGR
LRSSKDVQRPSPSQPGWVRREKAATRAVPFNLSRSSLPITHRRHPLTDAAANARLQAYEQEIKGRFDRIVPL
LQQVSALQHETDFIPQAQRLCRAELGFDLPDHILQRAWVRPLDMRALFAWCVFESHRLFSDRFFQDDPLDAG
TGSAASREFEQFLLDCGIHLLDLTPCADGRLAHTVAYGLRIPFSAVRRRSHAGAMFDVENTVNRWVKTEHRR
YREGSPNPSTEPTRYLKVVTYHFSSLDPSHQGCAAHGSNDELAAAAGHQRLLDFREAVENSFCCGASVDLLL
IGLDTDTDAIRVHPPSRDSEMVLDRWLCARELHAATASMSADQAMAQIAEALESSAPGPMDAGMVSFLTRLL
ANNFSQIDYVQDLHGGTYPDAGHAERFIGVGIGFKEVHLRNLTYFAHLDTVEEGAPDLDVGVKIFKGLNVSR
DLPIPVVVRFDYSGRVPGARERAIADCQRVNRAIADRYAALVDEGLLHTCLTIRDRNQTAPAEVVGSTLDPQ
LPEAH
>2507317450
MVRSKPLRGGRPQAPSAPTRRQLQQLANSADHAQTTSDQETSTRSAALERRRALTTSGKAAQLDRGSVAGGR
IRSSSDAQRPAPSQPGWVRREKAATRAVPFNLSRTSLPITHRRHPLTDAAANGRLQSYEQEIKGRFDRIVPL
LQRVSSLQHETDFIPQAQRLCRTELGFDLPDHILQRAWVRPLDMRALFAWCVFESHRLFSDRFFQDDPLEAA
SGSAASREFEQFLLDCGIHLLDLTPCADGRLAHTVAYALRIPFSAVRRRSHAGAMFDVENTVNRWIKTEHRR
YREGTPNPSTDPTRYLKVVTYHFSSLDPSHQGCAAHGSNDELAAAAGHQRLLDFRESVENSFCCGASVDLLL
IGLDTDTDAIRVHPPGRDSEMVLDRWLCARELHAATASMTADQAMAQIAEAVESSAPAPMDAGMVAFLTRLI
ANNISQIDYVQDQHAGPYPDAGHAERFIGVGIGFKEVHLRNLTYFAHLDTVEEGAPDLDVGIKIFTGLNVAR
DLPIPIVVRFDYSGRVPGARERAIADCQRVDQAIAVRYDDLVKEGLLHTCLTIRDRNQTAPAEVVGSTLDPQ
LPEAH
>639019981
MVRSMPLRGGRPQAPTAPTRRQLFSQDDQPSSSPGSSIPLTRSETRSSALQRRQALTTAGKAAVLNSGSVAA
GRVRTQQDRPRPSTQQPGWVKKVSQPSRSTVNLSRSSLPWTVDLHPLTDQQQNRDLQAYETEIKGRFDRIVP
VLKQVAVLQHEPDFLSQAQRLARAELGFDLPDHILEKSWVRPLDMRALFAWCVFQSHQQFSDHFFQEDPLKS
AVGSSNAQAFDSFLLECGFHLLDVTPCADGRLAHTIAYALRIPFSSVRRRSHAGAMFDIENTVNRWVKTEHR
RFREQIPNEAHASTRYLKMVAYHFSSVDPLHQGCAAHGSDDGLAASSGLRRLLDFREAVENSFCCGASVDLL
LIGLDTDTDAIRVHVPDQQGEIRVDQWLCARALYDSTVSLTSEQAHEAVKAAVTTHVAAAPDPGMVRFVSQL
LVNNFSQQDYVRALHRGPYPDAGHAERFIGVGIGFKEVHLRNLTYFAHLDTVEQGAPDLDVGVKIFKGLNVS
RDLPIPVVVRFDYSGKVPGARDRAIADCHRIQSAINDRYEPLVSQGLLHTLLTIRDRDQPHSAVVVGSTLDP
VQQEAH
>637771802
MVRSMPSRSGRAQAPTAPSRRQLQQERSDQTDRSPASNSSTGSARSVALERRRALTTAGKAAVVVQGSLGAG
RTRTGRDKRRPTPQQPGWVRRDQAPSRSVPFNLSRSSLPLNSRQHPLTNQVANERLRSYELDVKGRFDRIVP
LLQQVSALQHESDFLVQAQRLSRAELGFDLPSHILERAWVRPLDMRGLFAWCVFESHRLFSDRFFQDDPLQG
AEGSAAAQEFEQFLLDCGIHLLDVTPCSDGRLAHTVAYALRIPFSAVRRRSHAGAMFDVENTVNRWVKTEHR
RHREGKPNPSTEPTRYLKVVTYHFSSLDPHHQGCAAHSSNDALAASAGLQRLLDFREAVENSFCCGASVDLL
LIGLDTDTDAIRVHPPNRDSEMVLDQWVCARELHDATAGMSPDQAMAQLAEALESAAPGPMEPGMVTFMTRL
LANNCSQIDYVQDLHGAPYPDAGHAERFIGVGIGFKEVHLRNLTYFAHLDTVEEGAPDLDVGVKIFRGLNVS
RDLPIPVLVRFDYSGRVPGARDRAIADCWRVNQAIADRYSDLVKDGLLHTCLTVRDRHQATTAEIIGSTLDP
QIQEAH
>640543033
MVRSMPFRGGRPQAPTAPTRRQLASQEGSASTSTGASIPLTRSATRSSALQRRQALTTAGKAAVVNSGSVTA
GRVRNQQDRPARSSQQPSWVKKSSQSTSTPVNLSRSSLPWTVEVHPLTDQQLNDQLQSYEHEVKGRFDRIVP
VLKQVSVLQHEPDFITQAQRLARSELGFDLPDHILEQSWVRPLDMRALFAWCVFQSHQQFSDHFFQEDPLHG
AAGSANAEAFEAFLLECGFHLLDVSPCADGRLAHTIAYALRIPFSAVRRRSHAGAMFDVENTVNRWVKTEHR
RFREQVPNEAHADTRYLKVVAYHFSSVDPLHQGCAAHGSDDSLAASSGLRRLLDFKEAVENSFCCGASVDLL
LIGLDTDTDAIRVHVPDQSGEIRLDQWLCAKALYDSTVSMTPQQAHEAVEASVKTHVASAPAAGMVRFISRL
LMNNFSQQDYVRSQHRGPYPDAGHAERFIGVGIGFKEVHLRNLTYFAHLDTVEQGAPDLDVGVKIFKGLNVS
RDLPIPVVVRFDYSGKVPGARDRAIADCHRIQSAIHDRYSPLVSQGLLHTLLTVRDRDQPHSAVVVGSTLDP
VQQEAH
>2823448219
MPSRGGRPLAPTAPTRRQLQASLAQDTAKAESFSPGEVSSPSGSTARQSALLRRQALTTSGKAALLNGGSVS
GGRIRSQADRRRPTPQQPGWVKRGESRTSVAVNLSRTSLPWSVESHPLTDQSANERLKVYELEVKGRFDRIV
PLLKQVSALQHEPDFLAQAQRLARAELGFDLPDHILEKSWVRPLDMRALFAWCVFQSHQLFSERFFQDDPLE
AASGSRASEEFNAFLLDCGFHLLDVTPCADGRLAHTIAYALRIPFSAVRRRSHAGAMFDVENTVNRWIKTEH
RRFREQVPNEAHAPTRYLKVVAYHFSSLDPTHQGCAAHGSDDALAASSGLQRLHDFREAVENSFCCGASVDL
LLIGLDTDTDAIRVHVPDQDGEIRLDQWLCARSLYESTAPLTVQQARDAVQAAVQTHVSSAPDEGMVRFITR
LLVSNISQQDYVRSLHHGAYPDAGHAERFIGVGIGFKEVHLRNLTYFAHLDTVEQGAPDLDVGVKIFKGLNV
ARDLPIPVVVRFDYSGKVPGARERAIADCQRIQKAIDERYSALVSEGLLHTLLTIRDRDQPLPAVAVGSTLD
PVQQEAH
>639889662
MAPTAPTRRQLQQASTIAVLGEASSSSDQASTQAVTSSTRSAALERRKALTTSGKAAVLNGGTVSGGRIRTG
RDTRRPVAQQPNWVRRKKDAGKSEPSCSPKSRFRSATASQRGVLGAHPLTNLEDNARLQAYELEVKGRFERI
IPLLQNVSALQHDADFLDQAQRLARAELGFDLPDHILEKSWVRPLDMRALFAWCVFQSHQAFSERFFLDDPL
EGSSGSARADAFNAFLLECGFHLLDVTPCADGRLAHSIAYALRIPFSAVRRRSHAGALFDVENTVNRWVKTE
HRRYRESLPNEAHAPTRYLKTVTYHFSSLDPHHQGCAAHGSNDAIAASAGLQRLHDFREAVENSFCCGASVD
LLLIGLDTDTDAIRVHVPSRDGEIQLDHWLCAQSLYESTAPLTAAQASEAVTAAVQTHCSQAPEPGMVRFIS
QLLINNISQQDYVRSLHQGPYPDAGHAERFIGVGIGFKEVHLRNLTYFAHLDTVEEGAPDLDVGVKIFKGLN
VSRDLPIPVVVRFDYSGKVPGARDRAIADCRRVQDAITTRYQDLVREGLLHLLLTVRDRDQPIPAEAVGSTL
EPVQQEAH
>2779837931
MVWSKPSSGGRPLFPTAPTRRQMQREKSEATLSSQADKGPVSARSASLERRRALTTSGKAAVLVQGTTGAGR
VRTSQDSRRLIPQQPGWVRRDQSQTVELSGPLNRSTPFSSNRSIANGNHPLTDQVANDHLRAYELEVKGRFE
RIVPLLQKVSALQHQSDFIDQAQLLARRELGFDLPSHILETAWVRPLDMRALYAWCVFESHRVFSDSFFQND
PLASSSGSEAARSFDHFLLDCGFHLLDVTPCSDGRLAHSIAYALRIPFSSVRRRSHAGAMFDVENTVNRWVK
TEHRRYRESTPNAASDDTSYLKVVTYHFSSLDPNHQGCAAHGSDDKLAASAGYQRLLDFRQAVENSFCCGAS
VDLLLIGLDTDSDAIRVHPPTNDSSTQLDRWVSAQDLYDATLLMPPDQALAQIAEAVETGASGTMSSGMISF
LTRLISNNISQIDYVRQLHGGPYPDAGHAERFIGVGIGFKEVHLRNLTYFAHLDTVEEGAADLDVGVKIFKG
LNVSRDLPIPVVIRFDYSGAVPGARERAISDCQRVDLAISNRYSKLVRDGLLHTCLTIRDRSQTSPAEVVGS
TLDPDLQEAH
>2792977021
VEQGADLLMVRSKPSRGGRAQAPTAPTRRQLQRMVSXISETPMASTSSARERALERRKALTTAGKAAVLPQG
SPAGGRVRTSQDNRRPVAQQPGWVKRKKGSSTTVPFNLSRSTLAVPKQHHALTDAAANARLRVYEDDVKGRF
DRIVPLLQQVSALQHQPDFIDQSQRLTRAELGFDLPHHILERAWVRPLDMRALFAWCVFESHRLFSDRFFQD
DPLQGGADQSSAVEFEQFLLDCGFHLLDLSPCADGRLAHSVAYALRIPFSAVRRRSHAGAMFDVENTVNRWV
KTEHSRYRAGLPNPATEPTRYLKVVTYHFSSIDPQHQGCAAHGSNDELAASAGHQRLLDFREAVENSFCCGA
SVDLLLIGLDTDTDAIRVHPPSRDCSMVLDHWVCARELHAATASMTADQAMSQIAEAVESSAPGPMEPGMVR
FITRLLANNFSQIDYVQDMHRGPYPDAGHAERFIGVGIGFKEVHLRNLTYFAHLDTVEEGAPDLDVGVKIFR
GLNVARDLPIPVVVRFDYSGRVPGARERAIADCHRVNNAIASRYADLLRDGLLHTCLTVRDRNQTTTAEVVG
STLDPQIPEAH
>2823441443
MVRSMPPRGGRPLAPTAPTRRQLQESLAQRAPAPEVSNPAESSSLLGSTTRQTTLQRRQALAASGKAALPNA
GAVSGSRIRSQADRRRPKPLKQARLKRGESGNAVAVNLSRTSLPWSVDTHPLTDQAANDRLRDYELDVKGRF
DRIVPLLKRVSALQHEPDFLAQAQRLARSELGFDLPDHILEKSWVRPLDMRALFAWCVFQSHQLFSERFFQD
DPLEAASGSQASEEFNAFLLDCGFHLLDVTPCADGRLAHTIAYALRIPFSAVRRRSHAGAMFDVENTVNRWI
KTEHRRFREQVPNEAHAPTRYLKVVAYHFSSLDPTHQGCAAHGSDDSLAAASGLQRLHDFREAVENSFCCGA
SVDLLLVGLDTDTDAIRVHVPDHNGEILLDQWLCARALYESTSPLTVQQARDAVQAAVQTHVSSAPDEGMVR
FITRLLVSNISQQDYVRSLHHGPYPDAGHAERFIGVGIGFKEVHLRNLTYFAHLDTVEQGAPDLDVGVKIFK
GLNVARDLPIPVVVRFDYSGKVPGARERAIADCQRIQKAIDERYSTLVNDGLLHTLLTIRDRDQPHPALAVG
STLDPVQQEAH
>2790330438
MVRVRSISSRGGPAQAVLPTAPTRRQLQQQRADVLVNQAESQPSSASISNAREAALARRRALTTSGKAAVLT
SGSKTAGRVRTLKDNRRATPQQPGWVRREKPTVHPIPFNLSRSSLPLTFQQHPLTDSSANTRLRTYEQEVKG
RFERIVPLLQKVSALQHEPDFIQQSQRLTREELGFDLPEHILERAWVRPLDMRALFAWCVFEAHRLFSDRFF
LDDPLQSAVGSESSQQFEQFLLDCGIHLLDLTPCADGRLAHTVAYCLRIPFSAVRRRSHAGAMFDVENTVNR
WIKTEHRRFSEAIPNPATDPTRYLKVVTYHFSSIDPGHQGCAAHGSNDELAASAGHQRLLDFRKAVENSFCC
GASVDLLLIGLDTDTDAIRVHPPGRNSDMRLDQWVCARELHAATVSMSADQAMAQIAEAVESAAPSPMDPGM
VRFISRLLSNNFSQIDYVQESHNGPYPDAGHAERFIGVGIGFKEVHLRNLTYFAHLDTVEEGAPDLDVGVKI
FKGLNVSRDLPIPVVIRFDYSGRVPGARERAIKDCHRVNQAIAFRYSDLIKEGLLHTCLTVRDRNKTSSAEV
VGSTLDPQIQEAH
>2792980537
MVRSRISRGGRPLAPTAPTRSQLQQANIPSLEVSTSDGEVSAADSSLLNSRDVALQRRRALTSSGKAALETT
SAIDGRRTRTLQDKRGPEQVRQPAWVRRSKPTVHPVPFNLSRSSLPITSRPHPLTDNAANAHLTAYEREVKG
RFDRIVPVLKQISALQHDQDFIPQAQRLVRAELGFDLPQHILERAWVRPLDMRALFAWCVFESHRLFSDRFF
QDDPLDSAAGSEASRQFEQFLLDCGFHLLDLTPCADGRLAHTVAYALRVPFSAVRRRSHAGAMFDVENTVNR
WVKTEHSRYREGRPNPATEPTRYLKVVTYHFSSIDPSHQGCAAHGSDDALAASSAHQRLLDFRQSVENSFCC
GASVDLLLIGLDTDTDAIRVHPPSRDGEMQSDAWLCARELHALTASMTSDEALLQISDAVEAAAPGPMDPGM
VRFITRLLVNNCSQIDYVQEMHGGPYPDAGHAERFIGVGIGFKEVHLRNLTYFAHLDTVEEGAPDLDVGVKI
FRGLNVSRDLPIPVVVRFDYSGRVPGARERAIADCQRVNQAIAARYADLVQDGLLHTCLTVRDRNKTTPAEV
VGSTLDPQTQEAH
>2646430556
MVRSVPSRGGRPLSPSAPTRRQLQQERADSLSPAEPKQADSNPLSARDASLQRRRALTTSGKAAVLTQGTLG
AGRVRTSQDSRRSVPQQPGWVRRDQKSSSALSSSSKRSTSNRSTSNRPAFNRLHPLTDSVANDHLRSYELEV
KGRFERIVPVLQKISALQHQADFIDQAQLLARRELGFDLPKHILERAWVRPLDMRALYAWCVFESHRVFSDC
FFQSDPLAASSGSEAAQTFERFLLDCGFHLLDVTPCADGRLAHSIAYALRIPFSSVRRRSHAGALFDVENTV
NRWVKTEHRRYRESIPNAASQDTRYLKVVTYHFSSLDPSHQGCAAHGSDDKLAASAGYQRLLDFRQAVENSF
CCGASVDLLLIGLDTDTDAIRVHPPASDSSTQLDRWVSAQDLYQATSTMSPDQALIQIAEAVESGAPGTMDS
GMVSLITRLMANNISQIDYVSDLHDGPYPDAGHAERFIGVGIGFKEVHLRNLTYFAHLDTVEEGAPDLDVGV
KIFKGLNVSRDLPIPVVIRFDYSSSVPGARERAISDCQRVNSAISNRYSDLVCDGLLHTCLTIRDRTQTSPA
EVVGSTLDPVVQEAH
>2792979408
MVRSKSKRSGRLQAPTAPTRLQMQHGHSPSTVTGSDQSLEPSGSESVQSSTRSAALERRKALTTSGKAALLT
SSSVSGGRIRSGQERRRSSAQQPVWVRRKXRSVTSVTSCSPETGFSTTLVSRRAPGALHPLTDRVENERLQA
YELEVKGRFERIVPLLQQVSALQHQPDFLPQAQRLTRAELGFDLPDHILEKSWVCPLDMRALFAWCVFQSHQ
AFSERFFLDDPLQGASGSSRSDAFNTFLLDCGFHLLXVTPCADGRLAHSIAYALRIPFSAVRRRSHAGAMFD
VENTVNRWVKTEHRRYRESIPNEAHAPTRYLKTVTYHFSSLDPTHQGCAAHGSNDSLAASAGLQRLHDFREA
VENTFCCGASVDLLLIGLDTDTDAIRVHVPDRDGGIQLDRWLCAQALYESTASLTAAQASEAVTASVQTHCP
QAPDPGMVRFISQLLINNFSQQDYVRSLHNGPYPDAGHSXRFIGVGIGFKEVHLRXLTYFAHLDTVEEGAPD
LDVGVKIFKGLNVTRDLPIPVVIRFDYSGKVPGARQRAIADCHRVQDAITTRYSDLVRDGLLHTLLTVRDRD
QSTPAEAVGSTLDPVQQEAH
>638115552
MVRSVPSRGGRSLSPSAPTRRQLQQERAESSPASESKQADVNPLSARAASLERRRALTTSGKAAVLAQGTLG
AGRVRTSQDSRRPVPQQPGWVRRDQKSSSALSSSSKLSRSNRSTANLSTSNRQSFNRLHPLTDSVANDHLRS
YELEVKGRFERIVPVLQKISALQHHADFIDQAQLLAQRELGFDLPKHILERAWVRPLDMRALYAWCVFESHR
VFSDCFFQSDPLAASSGSEAAQTFEGFLLDCGFHLLDVTPCADGRLAHSIAYALRIPFSSVRRRSHAGALFD
VENTVNRWVKTEHRRYRESIPNAAIQDTRYLKVVTYHFSSLDPSHQGCAAHGSDDKLAASAGYQRLLDFRQA
VENSFCCGASVDLLLIGLDTDTDAIRVHPPASDSSTQLDRWVSAQDLYKATSTMSPDQALIQIAEAVESGAP
GTMDSGMVSLITRLIANNISQIDYVSDLHGGPYPDAGHAERFIGVGIGFKEVHLRNLTYFAHLDTVEEGAPD
LDVGVKIFKGLNVSHDLPIPIVIRFDYSSSVPGARERAISDCQRVNSAISNRYSDLVRDGLLHTCLTIRDRT
QTSPAEVVGSTLDPVVQEAH
>2831889499
MPRRPTNSNQTRPTQLGPTAPRRRPGTPVVQSATEADPGLSPVRAFSKVLRQRELAQAARQGASRPRQRRNP
AAEALRSSVAEIRASGRPATPVDAAASASAAVPSRPAASAPAGRRVRPVAAQVIRTQVRSGAAVAGALHPLS
NPAANTALRAYEERTMGAFDRIVPVLKRLSALQHEPDFVAQAQRLARAELGYDLPLPILETAWTSQLDMRTL
YAWCVFEAYEQTSIGFFEADPLGAEAGSPEAEVFEAFLLDCGFHLLDVTPCADGRLAHAIAYALRLPFSAVR
RRPHAGAMFDVENTVDRWVKTEHRRYREAIPNPAHADTRYLKTVVYHFSSVDPCHEGCAAHGSDDKAAAAQG
LQRLQDFQQAVENSFCCGASVDLLLIGMDTDTDAIRVHVPGREGQTDLGRWLDARQVYEATRQLSPEAGREQ
IEQLVLQAAAASPDPGMVRLIARLIEHNLSQIDYVLQYHGGHYADAGHAERFIGVGIGFKEIHLRNLTYFAH
MDTVEEGAPDLDVGVKIFKGLNVSRGLPIPVVLRFDYHGAVPGARERAVRHCERVKSAIESRYADLCGQGLL
HTLLTVRDRDRPVPAETVSSSITFNTGGGH
>2507494302
MVRSMPSRGGRPLSPSAPTRRQLQQRRAESSASSDSNQDQSKQADPNPPSARAASLERRRALTTSGKAAVLA
QGTLGAGRVRTSQDSRRSVPQQPAWVRRDQKSSNAPLSRSNRSTQSTTTLPTSKRSISNRQTSNRQTSNRQT
SNRQTSNRQTSNRQTSKRSVAHRLHPLTDRVANDHLRSYELEVKGRFERIVPVLQKISALQHHADFIDQAQL
LACRELGFDLPKHILERAWVRPLDMRALYAWCVFESHRVFSDCFFQKDPLAASSGSEAAKTFESFLLDCGFH
LLDVTPCADGRLAHSIAYALRIPFSSVRRRSHAGAMFDVENTVNRWVKTEHRRYREAIPNAGSQDTRYLKVV
TYHFSSLDPSHQGCAAHGSDDKLAASAGYQRLLDFRQAVENSFCCGASVDLLLIGLDTDTDAIRVHPPSSDS
STQLDRWVSAQDLYETTSTMSPDQALIQIAEAVESGAPGSMDSGMVSLITRLIANNISQIDYVTELHAGPYP
DAGHAERFIGVGIGFKEVHLRNLTYFAHLDTVEEGAPDLDVGVKIFKGLNVSRDLPIPVVIRFDYSSSVPGA
RERAISDCQRVDSAISNRYSDLVRDGLLHTCLTIRDRSQTAPAEVVGSTLDPDVQEAH

## Sheet: CsoSCA NTD
>2721488703								Identifiers = IMG gene_oid
MRNWRPIAPAES
>2565944623
MRTGPKASGPRTASQIAH
>640080294
MKTFTENIHIQTKESNNLLNPVNL
>2676825239
MGEAPPPHGHRLSSPVKGARSQARL
>646625258
MAAQPLVSAVPPKAQAPLDVPSVLKPG
>2676374591
MNVSTNLSVENVPSPEPVCTVGPSQSCR
>2676374274
MDKTENSPVITEQFVDPVSIDGPEQACK
>2671880642
MSMAENFSVDTVPHIEPICTVGPNQSCR
>2508717137
MSGGRPGTQKARLGGDLSSRQPAFNQRL
>2752847266
MFNTRAKVRRTLPGPPPRRPLAAASGAGVGIGH
>2518172183
MAQGANSAAAQPLVSAVPPKAPAPMDVPSVLKPG
>2837685233
MNFTLGPTAPMKTFTENIHIQTKESNNFRNSGKS
>2676387416
MNTRKRLAAMRRAGAFPQAGSPLNPACVIGPDQRCE
>2504637621
MLQRSKSAQSSKLNRAPLGRPGARASVVSAVVEKQRGI
>2681990716
MNTRKRQAAMLRAGVVSAANVALPPNPACVAGPGQQCA
>2579719002
MFWKPIPWKVANEASQVEASQQPADLKKVGSTRSNTGT
>2836888135
MNARGGTRRQRKSELLKPIPYSRDLATKRPSTIVTAEK
>640557539
MRGAALHAARRAAATGPRHRPPPRGWDAWSARASEPVAGR
>640519950
MRGPALYAARRASVGPHHRLRIQPRGWDGLSLADDAPIARY
>2655751807
MPLRGLAKAKNFTLGPTAPMKTFTENIHLQTKESNLRNSGKS
>2582648448
MQQARSLTPTAAVLPTRQPRPRRAELGSPAVVRIPPRGPSAS
>638921389
MNTRKRRHALRREASPVAAATPEVSVTPDHPACMIGGGQMCE
>2833167694
MNTRKRLQALRREASPVAVAAPEAVAMPDHPACMIGGGQMCE
>637713548
MNTRKRLQALRREANPVAAAAPQVVAILDHPACMIGSGQSCE
>2684601652
MPLRGLAKAKNFTLGPTAPMKTFTENIHIQTRESNNFQDFGKS
>2684595519
MAYRNLARSSGRFLGPTAPRKRFLAGNDSSLEAKPLRTAATNS
>637449560
MPLRGLAKAKNFTLGPTAPMKTFTENVHSQNNEINNLKKIDKT
>2608232358
MPLRGLAKAKNFTLGPTAPMKTFTENIHSQTKESNNFRNSGKS
>2553548339
MVLRGLAKAKNFTLGPTAPLKSFSQNIKTVPDKNKLLNISNEK
>2636094009
MVLRGLAKAKNFTLGPTAPMKSFSEHIDPKIKTRKLRNRSGES
>2682088997
MAFRNLANNRKRFLGPTAPRKQFPPAKESISQVQDFSLTSPNS
>2655756091
MPLRGLAKAKNFTLGPTAPMKTFTENIHIQTKESNNFRNSGKS
>2843042232
MPLRGLAKAKNFTLGPTAPMKTFTENIHIQSKESNNFRNSGKS
>2837245562
MVRSTPSLRSGRSQAPTAPTRRQLQQPAWIRRQSASTARNTAV
>2684590739
MAYRRPLAKDIQRIKGPTAPRKRFENFEETRAIASETIESAVC
>638962071
MVRSTPSLRSGRPQAPTAPTRRQLQQPAWVRRQPASTARNTAV
>2607036070
MAYRKLAGNRGRLQGPTAPRKSYLSAQQIKPVLKEPSIFSNGL
>641284914
MAYRNSAKNKTRLLSPTAPSKRYMTIDQSPSESKTFQINNSEV
>647673567
MPLRGLAKAKNFTLGPTAPMKTFTENIHIQTKESNDLRNSGKS
>2607979459
MPLRGLAKAKNFTLGPTAPMKTFTENIHIQTKESNNSPNSGKC
>2648679465
MPLRGLAKAKNFTLGPTAPMKTFTENIHTQTKKSNDLGNSGKS
>2608234520
MPLRGLAKAKNFTLGPTAPMKTFTENIHIHTKKSNDIKNPGKS
>637797073
MPLRGLAKAKNFTLGPTAPMKTFTENIHIQTKESNDLRNPGKF
>2834118784
MPLRGLAKAKNFTLGPTAPMKTFTENIHIQNKDSNNLIDSGKS
>2640668911
MPLRGLAKAKNFTLGPTAPMKTFTENIHIQTKESNNFRNSGKS
>2651185826
MPLRGLAKAKNFTLGPTAPMKTFTENIQKQTKESNDLRNSGKS
>2607031409
MPLRGLAKAKNFTLGPTAPMKTFTENIHIQTKESNNSPNSGKS
>2775911574
MLNRTRNSHTARPAQPVAAPRRRPGARVVPPTAPGAPRVGGGV
>2631660951
MNTLQRRLALSARASSHPAPTARAGASARTRSAGAPLVPERPQ
>2506727680
MPGRRQSPRSLFWSQGPAPAPVPATSRRPTRPSFGRGGAARGL
>2628002666
MNTRQRMQALRRSGAGPVVMADAGNTAEVLEHPACVISSGQRCE
>2831799864
MNTRQRMQALRRSGVGPVGMADAGGIAAVPEHPACVIGSGQSCE
>2671657879
MNTRQRMQALRRSSVGPIDVANESGIAEVLEHPACVISSGQICE
>637964854
MDTRKRLQALQRAASPVASASMALDAAAVPDHPACMIGSGQRCE
>2671439572
MNTRQRMQALRRSSVGPMGMADAGSISEVLEHPACVIGSGQSCE
>637440967
MAYRHLARKKDRFLGPTAPRKRHPSAIDSIAELKSFPLTTDKRA
>2635168403
MMAAIRTSSGPNKAWRTAWMTNAVSADRVPSQRTAPALVALATS
>639000735
MLNDRNRSPADSVVHATAPRRRPGAVRAPFAGLRHATGWGQQGA
>2834710913
MGSRFAKSRIAAARAAAPSSAVPVSAVPACGSSSPDMARELTAG
>2510787997
MPDSMPMPMARQFSQAVHVQVPQQADGKPAVHPACASLPAHQCH
>2730884768
MAATRTSPRPSRTARRRAPLWRVAPPRQSLASAAPVSALSAAAGP
>2832226929
MAAIRTSPRPSRTARRRAPLWRAAPPRQPLTSATPVSAVSVAAGP
>2517375722
MLNAKTREKSLFWRTYPLPANVVKQIQGEASEGLNKASNDGKPGV
>2618856189
MRRRPAPTVRPLGPSAPRRRPSTPSSADLSRRLAAVRLGQDTLSL
>2510273263
MVATRTSPRPSRVARRRAPLWRAAPPRQSLASTAPVSAVSSAAAS
>2684603740
MAYRRNLANSAEGVKGPTAPRKRYLSIQESEVSFDGFLRDNSSGQ
>2731622590
MMSAIHTSSGPNKAWRASWVPMAQKARPRSTPSRPALSLSVGGGS
>2607031878
MAYKKLARNKDRILGPTAPRKSYLSAQSSQSFAQVRGASPLLNES
>2788398041
MPRRPAPTIRPLAPRAPRRRPDAPSGADLSRRLAAVRLGQGATGSP
>2691254494
MNPARVRQKSMFWRKVAAPVKTGATPGQMQKSSVTSVHSAPMGRSD
>638959725
MPRPRRYGSAERPLAPTAPARRPASSSPLSSSSLGRTCRFTTVLEQ
>2508550399
MPRRPAPTIRPLAPRAPRRRPDAPSGADLSRRLAAVRLGQGATGSP
>2831560133
LPRPRRYGSAERPLAPTAPARRPATSPSLSGSALGRASRITAVRNR
>2574262140
MQRAINQRTANRRQAGTAPLRRPGAVGVGASGTGRSGSTARAGRSAS
>646616420
MRIKPKPQPRRRVRPASWTNTPAAPVGTTQVAPESTGSLDGIGRTGT
>2684596975
MAYRSLANNRKRFLGPTAPRKHFPSATETKNEQKSADLNRGLSSPNS
>2518265324
MSPGRVRQRSMFWRKVPAPGQTRTAPGLVKNASVDAPGVPQAVGRSD
>2684599668
MAYRSLAKNVERLRRGPTAPSKRSMAVQTLALEPEASPKCTPLRDSGS
>2540299964
MKMLNAKYREKSLFWRPIPPPAHLKKQAFNGASDGLERGSLTSTEVGG
>2608215855
MAYRNRNLASQTQRPLAPTAPRRRPVVTPQISVGSTPRGIARGLQGQC
>2747897702
VNTRKRLAAMRKAGVIHDAGVAHDAGVSHDTKSLASSVCVIGPDRRCE
>2684590900
MAYRNRNLASQTQRPLAPTAPRRRPVVTPQISDRSRLRGFANVGSGPC
>637447896
MAYRNRNLASQTQRPLAPTAPRRRPVVTPQISDRSRLRGFANVGSGPC
>2838751427
MAYRNRNLASQTQRPLAPTAPRRRPVVTPQISDRSRIRGVANVGSGPC
>640545762
MRARRGNVQRPMAPTAPRRRPAMVSSLADRAGGNAAARRPSSAVWPRDQ
>2656421434
MLNARSKQTRSSARQQGYAAPLGRPGARLSQQPGVVATAATRATNSASH
>640086321
MAYRNRNLASQTQRPLAPTAPRRRPVVTTPQISDRSRLRGFTNVGSGPC
>2596635202
MPTGRNRHNRSSTRRPDAGYGRPMELRPERGEPRAAPDRRARVGARVAG
>646383304
MNTRNTRSKQRAPFGVSSSVKPRLDLIEQAPNPAYDRHPACITLPERTCR
>2786712558
MMSSRRKQSRSIAWVPTAPVGRPGARGVDADKPATQGTARANLASVQSGR
>644951269
MNTRNRRGRYGGPTPSHGPYGLGTAQGRLSGQDAHRDHGEAAGVSRRSRNA
>2633092946
MDTRKRQLALQRSARAHLPRHGMAVGARPTLEARTAPPNPACVPGAGQPCR
>2785481403
MDTRKRQLALQRRHAAALPRQGLTAAAQVLPTAHGVLPNPACVPGAGQPCR
>2684684526
MDTRKRQLALQRSALAHLPRHGMAVGARPTLEARTAPPNPACVPGAGQFCR
>2599278882
MLNARNKRRRSGSLSRIAAPRSHPRENTRQASTQGRAQSVSNYSPVTAKTS
>2569961557
MLARRDPYQPQGPTAPRRRPPRPDGRAPVGQPSSPGLGAPRPQDPLAATGPL
>2593281922
MLARRDPYQLPGPTAPRRRPPRRDGRPSVGALTSPDISTPRPGDPVAATGPL
>2607819924
MAYRNLAKKSRRGPTAPMKRFDDLETQNLNSGVIKTIKSFSDEIKTISSLSTD
>2682084747
MAYRNLAKKSLRGPTAPMKRFVDLENQGLNSEVIKTTNSFSDEIKTISSFSKD
>2682093351
MAYRNLAKKSRSGPTAPMKRFKDLETQNLNSRVIKTTNSFSDEIKNISSLSTD
>2836987481
MNTRNAYALRARAAQRGRPPLGNVPYGLGTPAGALPARPAAEPGGDLAGRPCR
>2638791584
MGSRARHVRRLREAFGGAIGHGTLPRAVTDPYYALFGRAPVLRFAAQSPGIGA
>2517788636
MVRGRRKNSPFGSRFVKPRVGAARSTVTEPGPVAPVPAPSVPRTEAVGELRPG
>2684588748
MAYRNLAKKSLRGPTAPMKRFVDLENQSFNSKVIKTTNSFSDEIKTISSFSTD
>637688775
MAYRNLAKKSRRGPTAPMKRFIDLETKNLNSEVIKTTNSFSDEIKTISSFSTD
>2649217121
MRTRTQQRQPARRIRRPASTLPGGTLVAGADAWVAARVTLANPACNLGENQHCE
>2772987125
MNTHKRMAALRASGAYLPSQDAPAAHLHAVRPAFHAQADSDNPACVIGPGQRCE
>2515665332
MNTRNAYALRARKATGTRPAAAAAVASSAPPARSVPVVDAGASASVGGSSALGS
>2722617638
MRTRTRQRQPTRRATRSVSPLPGGTLLSGADALMPARVMLANPACNLGESQHCE
>2517561101
MVRGRRKNSSMGSRFAKSRIAAARAAAPSSAVPVSAVPACGSSSPDMARELTAG
>2744906518
MTQQPFRRSSLGAPRLGQRRAPFGLGAPKGRRSPLGSPQVAHPACPSLPERSCH
>2716999356
MDTRDRQKRMRKVSPVAPVGMAMPSWPQRVSFCVPGMVEDGRGGCVSALCAAHA
>2518406267
MRRHRNKTPLGSRYVASREPGPEQEAEPQDGDHEGEVAHACSGEMSALEPYLPG
>2581737106
MNKLKQTHRQRSLFWKPIAPNPQWLQKQAQPQTAHGATEIVAEDRVQASMTLAGT
>2541029954
MNRLKQTHRQRSLFWKPIAPNPQWQQPQGQQKTAHGAPAIIAEDSVVASKTLIDT
>2719777208
MRTRAQQRQLAQRTRQPHALGMPAGTLLSGSAGRAAARVVLANPACDLNGRQPCE
>2753021252
MLSRVQQRQAQRRVRSHASHLPGGTLLRGCADAVTPARVVMANPACDLDGRQPCE
>2571817161
LDTRKIRRMRGIGTPDSMPMARQFSQAVHVQVPQQADGKPAVHPACASLPAHQCH
>2681977279
MLRSTRQSGRLRTRQGTRSTQPAPLRRPGAVEQLAVGSRTRGPSGRSPARAGTVS
>643618099
MLRNRDKTPLGSRYVATREMGAGEPEAEQQDQVAEGEHEHACGGDASMLQSYLPG
>651255111
MNTLKRRTALQASGAYLPTQEGSAPHLHAVRPALHAGEHAIDNPACVIGPGQRCE
>2599844377
VNSRQAQQALRVTRQTQGKGHTPRKVTHPATPVALRVETGTRLTPVNAVAVGSHR
>650128521
MLRQRELANAARTGQSRSSRMKAAAPVVAPASTSSARRVRPVATQVVIKPAATGGL
>2617294650
VNSRQAQQALRVTRQIQGKGHALHKVTHPATPVAAVVDTGTRLTPVANAAAVGSHR
>2620013480
MNSRQAQQALRMASRTQGKPQTLRKATRQATPIALAVEPGTRLTPVANGAAVSSHR
>2521835159
MVRGRRKNSPLGSRFAKSRAVAARAASPAPSAPVSAVPPAKSGASDSDLTRELQPG
>2677845564
VNTRNAYALRARASQRQHPPMSVVVPRTAQPNGVSAAAPFGLGTRQGSLPARSGGER
>2774842394
MQRTHSRTLSRARTTGTAPLRRPGAVGVGVGANGAGAGAGVGTGVAGPRPAAGLATR
>2519153302
MVRGRRKNSTPGSRFAKSRAVAARAAAPAPAAPVSAVPPAAPTGSSGMEATRELRPG
>2517799734
MVRGRRKSSALGSRFAKTRAVAARNSAAVSTAPTALVSPVPAGDTTSAGDPRELLPG
>2812749167
LDTRKIRRMRGIGMPDSMPMPMARQFSQAVHVQVPQQADGKPAVHPACASLPAHQCH
>2616225509
MNTQKRMAALRASGAYLGGQDASQAHQHIMRPAFRPAFHAQADGGNPACNIGAGQRCE
>637785561
MNRLKKSHRQKSLFWRPIAPNPRWQKENPTAHGSTDTGGFGYNGGNEEVKTSSTMMNGI
>2572249265
MNSTKKNYRQKSLFWKPIPSNPLWQQKKPTAHGSTVATEAIDEIGRQDRVDTTQAMTGT
>2824032230
MDTRDRQKRMRKAGPTAVSPVAPVGMAIPSWPQRVSFCVPGMVADGNGSCVSALCAARI
>2833649399
MDTRRSSTMRRARSGPQGQLAGGMARGRARPGWLRAGAARAEALGVEHPACGTLPERGCR
>2518369117
MVRRGRRKTSPLGARYAKPRGSAVRSSATPVVAQAPQVPVSPVPPIASRPVEPAATLKPG
>2517559474
MRRGRRKTSAFGTRYATPRGSAVRSPVAQGANSAAAQPLVSAVPPKAPAPMDVPSVLKPG
>2520489514
MVRRGRRKTSPFGTRYATPRGSAVRSPATPGSSTGTAQPLVSAVPPKAKAPVEPTVLKPG
>2758513972
MQASRTPASPAASRPVGRRSSRPASPAPGLARPSTRPAGGFRRSAPAAAARSPITTEAQL
>2639306181
MNTRNRPGRHTSPQFAASRPPYGLGTPNGALQGRQPETLAASLALESNPGCAMQGGRLCS
>2722111397
MNTRQRLDAMRARQPAPAGMAMRTAPAASSLPSWPQRVSFCPPGMQERGSECVSSVCAPQA
>637711355
MNTRQRLEAMGARRPAPVGMAMRTAPAAQSLPSWPQRASFCPPGMEARGGECVSSACAPQA
>2515447371
MNTRQRLEAMRARQPAPAGMAMRTAPAASRLPSWPERPSFCPPGMQERSGECVSTVCAPQA
>2628004661
MNTRQRLEAMRARQPAPAGMAMRTAPAATTLPSWPQRPSFCPPGMQARGGECVTSACAPQA
>2517792765
MVRRGRRKTSPFGTRYATPRGSAARAPAAQASTGVASQPLVSAVPPKAAAALETPAGLKPG
>2522555556
MVRRGRRKTSPFGTRYATPRGSAVRSPVAQGANSVAAQPLVSAVPPKAPEPLDVPSVLKPG
>2520435623
MVRGRRKSNALGSRFAKARALAASKSAAVAAVTAPQPAPALAPRAAGGSGAAHRGRDLLPG
>651042196
MDTRKAFALRQARANGARQPAPIGMGMGRPTPSWFPSGAAHALAHGLEHAACPSLPERGCR
>2837059815
MNTRNRPGRNLSPQPPVSRPPYGLGTPAGALQVRPRPAVFALNAETIPNPACATDTGRPCQ
>2718173696
MNTRNRPGRNISPQPPVSRPPYGLGTPAGALQVRPRPAVFALDAEVMPNPACATDTGRPCR
>2509050236
MAESVMPAPAKIEPTGKTRGQRMRPRPSPRPAGAAAERSARQTKRTVVAAAEARPNRGPSGH
>2719826266
MNTRNSRQMQRSRLGGTSAKNRAPVGLGSKTQPRLDLAETVQPNPAYDRHPACRTLPDRGCQ
>2656391560
MLRTARKQNALNSRARGTAPLRRPGAIALRESADGNSADGNTDVGTNVYGNNSVTRLNIGAQ
>2520433393
MVVRRRRKPTSLRPRGSVSGRGVASAPQMDRAAAAGMEAATGPELGEIGRYAPVDGGSGVRPG
>2519143803
MVVRRRRKPTSLRPRGNVSGRGSASAPQAQPAPLVGTEPAGGPELGEVGRYAPVDDGSGVRPG
>2518376097
MVVRRRRKTSPLRPRGSVTGRPGASAPRSDHTPAVGPDSSVAPALGEVGRYAPVDTGGGVRPG
>2518386186
MVVRRRRKPTSLRPRGSVSARGVAAAPRADRVASAGAEPVAGPELGEVGRYAPVDSGGGVRPG
>2506751870
MNTRNAYNIRSGNTQANRNILRRTGATAPVGLAVAKLAPLPVASDAPAKPHPACASLPAAVCR
>2837054262
MNTRNRPGRNPGLQPAARRPPYGLGTPAGALPARHGLALYGSAAQTAIECNTNCLVENGRLRH
>2520554809
MVVRRRRKPTSLRPRGSVSGRGAVSGSPAQRAPLVGTESEAGPELGEVGRYAPVDDGSGVRPG
>2765557869
MNTRQRMEALRSRAQTAPVGMAVQHAQPAARLPGWPQRPSFCPPGMHGNGAGECVSSQCVPRA
>2698518374
MSVISRRVGKRSRRPLIWQSARNDSAAFATVAETPAATPLRRDVSGRGVNAGAQKPSIRPGVT
>2619157307
MNTRNRPGRHLSPQPGANRPPYGLGTPASALQARPPSRAFASHELLHSPMHAANPACAMDQGRPCR
>2510445633
MNTRNRPGRHLSPQPGANRPPYGLGTPASALQARPPSRAFASHELLHSPMHAANPACAMDQGRPCR
>2788623411
MNTRNRPERMRNQQPSASRLPYGLGTAGGVLQARPIQPVFAPQGIALNTLVEPNPACSTGGGRVCR
>2840830230
MNTRNRPGRHISPQSGASRPPYGLGTPAGALQGRPRQPVLAPQDFALKPTVPANPACSTDPGRPCR
>2583194610
MNTRNRPGRHSSTLGQAPKPPYGLGTGQRALPSRPVGHFVAFEAVKQRSEIPPNPACVNSHGQPCR
>650132301
MSKVLRQRELANASRFGSSRASRVRGKTSAVAEIKSKLSNPRRVRPVATQVVLDRRSSGPVHSGGL
>2684796750
MNTRNRPGRHVSPQPGVNRPPYGLGTPASTLQARLQKPVFAARDLVLSPKSAPNPACSSDPARPCR
>2627925306
MNTRNRPGQRISPLHITTRPPYGLGTPAGVLQARAQRQVFSAHELLHDSDVSGNPACSTDSGRPCR
>2523765253
MNTRNAYALRARAAAPSGGRHRSALPQMSGGSAAARPAVAAVPSPRQPVAATSAQPAPASQPERVGQ
>2582757334
MPRRPATAPRLQAPTSPRRRWEITPEEFRERLAEVRGGQLPSKGHPGTERNGGGGSQPWERASSRSSASGSL
>2582707628
MPRRPAISSRSLAPSAPRRRPIGDASGLRDRLATVRGDGLGANPTATASASLQSASAPLVRVGSRGRTTAGL
>2596270818
MLRRRTSGSPSNHFRSPVRRSGGNAPTPAPVPEAGGPAGAGSEAPVVPRPMPAQGRAKGRMATPERRRTERP
AAEAD
>2580492982
MNTLKRRQALTAPVHGGQALAAAPLGGAAPPRRPASALALQRAARHSAASASKTPARAARGAQAPAASGPLK
PQAHHQPAG
>2637636429
MNTLKRRQAQATPVRAGLAAAPDARVVEAAVAPRSPALALQRAARYRAAAAQKATAKSPARAAPATRAVQAA
PAARTHSTPQPG
>2507116286
MQRQYRQSLSQATSLGRNRAIGTAPMRRPGAVGAEAGTPAASLWRHAAASASVRTADPTATAHASVGSAVRT
GPKAPDFRTASQTTH
>2676287839
MIRRHAHRNNLIWASGAGAAPSPAATVGDARQASPRKLGGWEPAPAAPRTEDTVSRPSVQDTAPLAPSRERR
PPHRARRHVPGTVTQP
>2572681017
MIRRHAHRDNLIWASGAGAAPSPAATVGDARQASPRKPGGWEPAPAAPRTEDTVSRPSVQDTAPLAPSRERR
PPHRARRHVPGTVTQP
>2687842897
MIRRHAHRDNLIWASGAGAAPTPAATVGDARQASPRKPGGWEPEPAAPHAGDTVSRPSLQDTAPLAPSVERR
LPHRARHHAPGTAAQP
>2507311742
MESVSDSTKTRDAALQRRRALTTAGKAAKLVQGSIGGGRVRTAVDQQRRTPQQQAVAQQPGWVRREKSQTSV
VPFNLSRSSLPLTHRQ
>2837001187
LASSRRYPSVERPLAPTAPRRRQDQTGIQAIAPESLMRAAPQELRSLAPEPILRAADPLSLARAKAGARGPF
RPARPMRGRRPLPAGAL
>2510116605
MKPNTKSRRRARAPMWSGVNAHPRPAAQPGSAVAAPVDATWWETPSSPIDARPDEALRDQAFGTERRRDEGP
RDETGQDGERQDDARREPGAL
>647589080
MVEAQRGPAAAGAEAAEPAPPLRGTRARAAMQASRTPASPAASRPVGRRSSRPGTTARPASATVRPPRGFSR
SAPAASTPAAARSLRANRSRL
>639886474
MQQERSDQTDRSPTSNTPTGSARSAALERRRALTTAGKAAVVVQGSLGAGRIRTGRDKRRPTPQQPGWVRRD
QAPSRSVPFNLSRSSLPLNSRQ
>2582760740
MPRRPSLPIPVLAPTAPRRRSGAAALSEGQPAAGDPAIEPRRRRRPQPAANPAPRPTGRIRPRPEALRPAGS
RPAMARVSSPRTTLASAAAGPS
>2792985507
MVTPAADPDQGSAGESLTSSSESTTRLSALQRRQALTVSGKAARLSSGSASAGRLRSKADQRRXVVHQQPGW
VRRGETKSRPAVNLSRTTXPWSQDL
>2638209533
MPRRRRTADTRPLAPTAPLRGVFSLRGSGDSVTDQSQEAAAGLEPLSSLSKVVRQRELASAARAGRSLAPAG
RRVRPVATQVVHGRSGASSPQSGGL
>2745779131
AAAMMPEALLSPIPVVHEVNVIPAAARPSTKHGPEIAMNTRNRPGRHVSPQPGATRPPYGLGTPASALQARS
PSRAFASREHPQSPMPAPNPACATDQGRPCR
>2778329842
MSSQRRPTRASLIWASAPATAAPPYRPRSRGESGSGAPAATPEPVTAESAKPTPATTEPSTQARGQRMRPRP
PSRTAGADAAKRSARQPKRAVVPAAEPRQARDPSGQ
>2685853275
MSKQRRPARASLIWASASATAAPAYQPRVQGESVPGASTAIAEPATQEPTTRGLAKPGPTERTATARAPRMR
PRPPAQVAGAAKRSARQTTRAVGAETMRGRVPGPNGL
>2688545746
MVRSMPLRGGRPQAPTAPTRWQLQNTVFAAESQNQPSASEAVVSSTRDAALQRRRALTTAGKAATLVQGSVG
GGRVRSARDQRQPGWVRRDKGATSGVPFNLSRSSLPITNRQ
>2792973714
MVRSMTSRGERPQAPTAPTRRQLQRDPSVAADLVSVVQSSSTRLAAQQRRRALTTSGKAAPLLQGSIGGGRI
RTLEDKRRPDSRQFESVGRQKPSISAVPFNLSRSSLPITHQQ
>2724644663
MVRSKPLRGGRPQAPSAPTRRQLQQLATTSDSVQTSSDVESSTRKAALDRRRALTTAGKAAQLGGGSVGGGR
IRSSKDVQRPAPSQPNWVRREKAATRAVPFNLSRSSLPITHRR
>2563725195
MVRSKPLRGGRPQAPSAPTRRQLQQLATTSDLAQTASEVESSTRQAALERRRALTTSGKAAQLGGGSVGGGR
IRSSNDVKRPAPSQPGWVRREKAATRAVPFNLSRSSLPITHRR
>2507314453
MVRSKPLRGGRPQAPSAPTRRQLQQLSATSDSVQTTPEVEPSTRKAALDRRRALTTAGKAAQLAGGQVAGGR
LRSSKDVQRPSPSQPGWVRREKAATRAVPFNLSRSSLPITHRR
>2517172588
MVRSKPLRGGRPQAPSAPTRRQLQQLANSDDHAQTTQDTESSTRQAALERRRALTTSGKAAQLDHGSVAGGR
IRSSKDAQRPAPSQPAWVRREKAVTRAVPFNLSRTSLPITHRR
>2507317450
MVRSKPLRGGRPQAPSAPTRRQLQQLANSADHAQTTSDQETSTRSAALERRRALTTSGKAAQLDRGSVAGGR
IRSSSDAQRPAPSQPGWVRREKAATRAVPFNLSRTSLPITHRR
>640543033
MVRSMPFRGGRPQAPTAPTRRQLASQEGSASTSTGASIPLTRSATRSSALQRRQALTTAGKAAVVNSGSVTA
GRVRNQQDRPARSSQQPSWVKKSSQSTSTPVNLSRSSLPWTVEV
>639019981
MVRSMPLRGGRPQAPTAPTRRQLFSQDDQPSSSPGSSIPLTRSETRSSALQRRQALTTAGKAAVLNSGSVAA
GRVRTQQDRPRPSTQQPGWVKKVSQPSRSTVNLSRSSLPWTVDL
>637771802
MVRSMPSRSGRAQAPTAPSRRQLQQERSDQTDRSPASNSSTGSARSVALERRRALTTAGKAAVVVQGSLGAG
RTRTGRDKRRPTPQQPGWVRRDQAPSRSVPFNLSRSSLPLNSRQ
>2823448219
MPSRGGRPLAPTAPTRRQLQASLAQDTAKAESFSPGEVSSPSGSTARQSALLRRQALTTSGKAALLNGGSVS
GGRIRSQADRRRPTPQQPGWVKRGESRTSVAVNLSRTSLPWSVES
>639889662
MAPTAPTRRQLQQASTIAVLGEASSSSDQASTQAVTSSTRSAALERRKALTTSGKAAVLNGGTVSGGRIRTG
RDTRRPVAQQPNWVRRKKDAGKSEPSCSPKSRFRSATASQRGVLGA
>2779837931
MVWSKPSSGGRPLFPTAPTRRQMQREKSEATLSSQADKGPVSARSASLERRRALTTSGKAAVLVQGTTGAGR
VRTSQDSRRLIPQQPGWVRRDQSQTVELSGPLNRSTPFSSNRSIANGN
>2792977021
VEQGADLLMVRSKPSRGGRAQAPTAPTRRQLQRMVSXISETPMASTSSARERALERRKALTTAGKAAVLPQG
SPAGGRVRTSQDNRRPVAQQPGWVKRKKGSSTTVPFNLSRSTLAVPKQH
>2823441443
MVRSMPPRGGRPLAPTAPTRRQLQESLAQRAPAPEVSNPAESSSLLGSTTRQTTLQRRQALAASGKAALPNA
GAVSGSRIRSQADRRRPKPLKQARLKRGESGNAVAVNLSRTSLPWSVDT
>2792980537
MVRSRISRGGRPLAPTAPTRSQLQQANIPSLEVSTSDGEVSAADSSLLNSRDVALQRRRALTSSGKAALETT
SAIDGRRTRTLQDKRGPEQVRQPAWVRRSKPTVHPVPFNLSRSSLPITSRP
>2790330438
MVRVRSISSRGGPAQAVLPTAPTRRQLQQQRADVLVNQAESQPSSASISNAREAALARRRALTTSGKAAVLT
SGSKTAGRVRTLKDNRRATPQQPGWVRREKPTVHPIPFNLSRSSLPLTFQQ
>2646430556
MVRSVPSRGGRPLSPSAPTRRQLQQERADSLSPAEPKQADSNPLSARDASLQRRRALTTSGKAAVLTQGTLG
AGRVRTSQDSRRSVPQQPGWVRRDQKSSSALSSSSKRSTSNRSTSNRPAFNRL
>638115552
MVRSVPSRGGRSLSPSAPTRRQLQQERAESSPASESKQADVNPLSARAASLERRRALTTSGKAAVLAQGTLG
AGRVRTSQDSRRPVPQQPGWVRRDQKSSSALSSSSKLSRSNRSTANLSTSNRQSFNRL
>2792979408
MVRSKSKRSGRLQAPTAPTRLQMQHGHSPSTVTGSDQSLEPSGSESVQSSTRSAALERRKALTTSGKAALLT
SSSVSGGRIRSGQERRRSSAQQPVWVRRKXRSVTSVTSCSPETGFSTTLVSRRAPGAL
>2831889499
MPRRPTNSNQTRPTQLGPTAPRRRPGTPVVQSATEADPGLSPVRAFSKVLRQRELAQAARQGASRPRQRRNP
AAEALRSSVAEIRASGRPATPVDAAASASAAVPSRPAASAPAGRRVRPVAAQVIRTQVRSGAAVAGAL
>2507494302
MVRSMPSRGGRPLSPSAPTRRQLQQRRAESSASSDSNQDQSKQADPNPPSARAASLERRRALTTSGKAAVLA
QGTLGAGRVRTSQDSRRSVPQQPAWVRRDQKSSNAPLSRSNRSTQSTTTLPTSKRSISNRQTSNRQTSNRQT
SNRQTSNRQTSNRQTSKRSVAHRL

## Sheet: CbbL
>2833649402											Identifiers = IMG gene_oid
MAGKYEAGVKEYRQTYWAPDYVPLDSDILACFKIVPQPGVDREEAAAAVAAESSTGTWTTVWTDLLTDLDYY
KGRAYRIEDVPGDDTSFYAFIAYPIDLFEEGSVVNVFTSLVGNVFGFKAVRSLRLEDVRFPLHYVMTCNGPP
HGIQVERDKMDKYGRPMLGCTIKPKLGLSAKNYGRAVYEALRGGLDFTKDDENVNSQPFMRWRDRFLFVADA
IHNAEAQTGERKGHYLNVTAPSPEEMYERAEFAKELRMPIIMHDYLTGGFCANTGLARWCRKNGILLHIHRA
MHAVIDRNPHHGIHFRVLTKALRLSGGDHLHSGTVVGKLEGDRASTLGWIDLLRESYVPEDRSRGIFFDQDW
GAMPGAFAVASGGIHVWHMPSLVAIFGDDAVLQFGGGTLGHPWGNAAGAAANRVALEACVEARNRGVDVEKE
GKTVLTNAARHSPELKIALETWKEIKFEFDTVDKLDVQNR
>2515665329
MAVKKYEAGVKEYRHTYWAPEYLPLDSDILACFKITPQPGVDREEAAAAVAAESSTGTWTTVWTDLLTDMDY
YKGRAYAIEDVPGDDTCFYAFIAYPIDLFEEGSVVNVFTSLVGNVFGFKAVRALRLEDVRFPLAYVKTCNGP
PHGIQVERDKMDKYGRPLLGCTIKPKLGLSAKNYGRAVYECLRGGLDFTKDDENVNSQPFMRWRDRFLFVQD
AIETAEAETGERKGHYLNVTAPSPEEMYERAEFAKELKSPIIMHDFLTGGFCANTGLARWCRKNGMLLHIHR
AMHAVVDRNPHHGIHFRVLAKALRLSGGDHLHTGTVVGKLEGDREATIGWIDLLRESFVPENRARGIFFDQD
WGSMPGVFAVASGGIHVWHMPALVAIFGDDAVLQFGGGTLGHPWGNAAGAAANRVALEACVEARNRGVAVEK
EGKAILTKAAQSSPALKIAMETWKEIKFEFDTVDKLDVQNR
>2506751873
MAKKYEAGVKEYRQTYWQPDYVPLDTDLLACFKITPQPGVDREEAAAAVAAESSTGTWTTVWTDLLTDMDYY
RGRAYAIEDVPGDDSCYYAFIAYPIDLFEEGSVVNVFTSLVGNVFGFKAVRALRLEDVRFPIAYVKTCNGPP
HGIQVERDHMNKYGRPMLGCTIKPKLGLSAKNYGRAVYECLRGGLDFTKDDENINSQPFMRWRDRFLFVQDA
IETAEAHTGERKGHYLNVTAPSPEEMYERAEFAKEIGSPIIMHDFLTGGFCSNTGLARWCRKNGVLLHIHRA
MHAVLDRNPHHGIHFRVLAKALRLSGGDHLHTGTVVGKLEGDREATLGWIDLLRESFVPEDRSRGIFFDQDW
GSMPGVFAVASGGIHVWHMPALVTIFGDDSVLQFGGGTLGHPWGNAAGAAANRVALEACVEARNRGVDLERN
GKEILTKAAQSSPELKIAMETWKEIKFEFDTVDKLDTQNR
>2599844374
MAKKYEAGVKEYRQTYWQPDYIPLDTDILACFKITPQPGIDREEAAAAVAAESSTGTWTTVWTDLLTDMDYY
RGRAYMIEDVPGDDACFYAFIAYPIDLFEEGSVVNVFTSLVGNVFGFKAIRALRLEDVRFPIAYVKTCNGPP
HGIQVERDKMNKYGRPMLGCTIKPKLGLSAKNYGRAVYECLRGGLDFTKDDENINSQPFMRWRDRFLFVQDA
IETSEAQTGERKGHYLNVTAPSPEEMYERAEFAKEIGSPIIMHDFLTGGMTANTGLARWCRKNGMLLHIHRA
MHAVLDRNPHHGIHFRVLTKALRLSGGDHLHTGTVVGKLEGDRASTLGWIDLLRESYVPEDRSRGIFFDQDW
GSMPGAFAVASGGIHVWHMPALVNIFGDESVLQFGGGTLGHPWGNAAGAAANRVALEACVEARNRGVELERN
GKEILTKAAQSSPELKIAMETWKEIKFEFDTVDKLDVQNR
>2617294653
MAKKYEAGVKEYRQTYWQPDYIPLDTDILACFKITPQPGIDREEAAAAVAAESSTGTWTTVWTDLLTDMDYY
RGRAYMIEDVPGDDACFYAFIAYPIDLFEEGSVVNVFTSLVGNVFGFKAIRALRLEDVRFPIAYVKTCNGPP
HGIQVERDKMNKYGRPMLGCTIKPKLGLSAKNYGRAVYECLRGGLDFTKDDENINSQPFMRWRDRFLFVQDA
IETAEAQTGERKGHYLNVTAPSPEEMYERAEFAKEIGSPIIMHDFLTGGMTANTGLARWCRKNGMLLHIHRA
MHAVLDRNPHHGIHFRVLTKALRLSGGDHLHTGTVVGKLEGDRASTLGWIDLLRESYVPEDRSRGIFFDQDW
GSMPGVFAVASGGIHVWHMPALVNIFGDESVLQFGGGTLGHPWGNAAGAAANRVALEACVEARNRGVELERN
GKEILTKAAQSSPELKIAMETWKEIKFEFDTVDKLDVQNR
>2620013477
MAKKYEAGVKEYRQTYWQPDYIPLDTDILACFKITPQAGVDREEAAAAVAAESSTGTWTTVWTDLLTDMDYY
RGRAYMIEDVPGDDTCFYAFIAYPIDLFEEGSVVNVFTSLVGNVFGFKAIRALRLEDVRFPIAYVKTCNGPP
HGIQVERDKMNKYGRPMLGCTIKPKLGLSAKNYGRAVYECLRGGLDFTKDDENINSQPFMRWRDRFLFVQDA
IETAEAQTGERKGHYLNVTAPSPEEMYERAEFAKEIGTPIIMHDFLTGGFTANTGLARWCRKNGMLLHIHRA
MHAVLDRNPHHGIHFRVLTKALRLSGGDHLHTGTVVGKLEGDRASTLGWIDLLRESYVPEDRSRGIFFDQDW
GSMPGAFAVASGGIHVWHMPALVNIFGDESVLQFGGGTLGHPWGNAAGAAANRVALEACVEARNRGVELERN
GKEILTKAAQSSPELKIAMETWKEIKFEFDTVDKLDVQNR
>2681990719
MAVKKYDAGVKDYRETYWMPDYVPLDTDLLAVFKITPQPGVDREEAAAAVAAESSTGTWTTVWTDLLTDMDY
YKGRAYKIEDVPGDDTCFYAFIAYPIDLFEEGSVVNVFTSLVGNVFGFKAVRALRLEDVRFPIAYVKTCGGP
PLGIQVERDVLNKYGRPLLGCTIKPKLGLSAKNYGRAVYECLRGGLDFTKDDENVNSQPFMRWRQRFDFVME
AILKSEAETGERKGHYLNVTAPTPEEMYKRAEYAKEIGAPIIMHDYITGGFCANTGLANWCRDNGMLLHIHR
AMHAVIDRNPHHGIHFRVLTKILRLSGGDHLHTGTVVGKLEGDRASTLGWIDLLRESFIPEDRSRGLFFDQD
WGSMPGAFAVASGGIHVWHMPALVAIFGDDSVLQFGGGTLGHPWGNAAGAAANRVALEACVQARNEGRQVER
EGKEILTAAAQHSPELKIAMDTWKEIKFEFDTVDKLDIQNR
>2744906521
MANKSYSAGVKDYRETYWMPEYTPLDTDLLACFKITPQPGIDREEAAAAVAAESSTGTWTTVWTDLLTDMDF
YKGRAYRIEDVPGDDSAFYAFIAYPIDLFEEGSVVNVFTSLVGNVFGFKAIRGLRLEDVRFPLAYIKTCGGP
PHGIQVERDKLSKYGRPMLGCTIKPKLGLSAKNYGRAVYECLRGGLDFTKDDENINSQPFMRWRDRFLFVQE
ATETAQAQTGERKGHYLNVTAPTPEEMYKRAEFAKEIGAPIIMHDYITGGFTANTGLAKWCQENGVLLHIHR
AMHAVIDRSPTHGIHFRVLTKILRLSGGDHLHTGTVVGKLEGDRASTLGWIDLLRESFIPEDRSRGIFFDQD
WGSMPGVFAVASGGIHVWHMPALVNIFGDDSVLQFGGGTLGHPWGNAAGAAANRVALEACVEARNQGRDVER
EGKEILTQAAQHSPELKIAMETWKEIKFEFDTVDKLDNQNR
>2832504893
MPEYTPLDTDLLACFKITPQPGIDREEAAAAVAAESSTGTWTTVWTDLLTDMDFYKGRAYRIEDVPGDDSAF
YAFIAYPIDLFEEGSVVNVFTSLVGNVFGFKAIRGLRLEDVRFPLAYIKTCGGPPHGIQVERDKLSKYGRPM
LGCTIKPKLGLSAKNYGRAVYECLRGGLDFTKDDENINSQPFMRWRDRFLFVQEATETAQAQTGERKGHYLN
VTAPTPEEMYKRAEFAKEIGAPIIMHDYITGGFTANTGLAKWCQENGVLLHIHRAMHAVIDRSPTHGIHFRV
LTKILRLSGGDHLHTGTVVGKLEGDRASTLGWIDLLRESFIPEDRSRGIFFDQDWGSMPGVFAVASGGIHVW
HMPALVNIFGDDSVLQFGGGTLGHPWGNAAGAAANRVALEACVEARNQGRDVEREGKEILTQAAQHSPELKI
AMETWKEIKFEFDTVDKLDNQNR
>646383307
MAVKKYSAGVKEYRQTYWMPEYTPLDSDILACFKITPQPGVDREEAAAAVAAESSTGTWTTVWTDLLTDMDY
YKGRAYRIEDVPGDDAAFYAFIAYPIDLFEEGSVVNVFTSLVGNVFGFKAVRGLRLEDVRFPLAYVKTCGGP
PHGIQVERDKMNKYGRPLLGCTIKPKLGLSAKNYGRAVYECLRGGLDFTKDDENINSQPFMRWRDRFLFVQD
ATETAEAQTGERKGHYLNVTAPTPEEMYKRAEFAKEIGAPIIMHDYITGGFTANTGLAKWCQDNGVLLHIHR
AMHAVIDRNPNHGIHFRVLTKILRLSGGDHLHTGTVVGKLEGDRASTLGWIDLLRESFIPEDRSRGIFFDQD
WGSMPGVFAVASGGIHVWHMPALVNIFGDDSVLQFGGGTLGHPWGNAAGAAANRVALEACVEARNQGRDIEK
EGKEILTAAAQHSPELKIAMETWKEIKFEFDTVDKLDTQNR
>2719826263
MAVKKYSAGVKEYRQTYWMPEYTPLDSDLLACFKITPQPGVDREEAAAAVAAESSTGTWTTVWTDLLTDMDY
YKGRAYRIEDVPGDDSAFYAFIAYPIDLFEEGSVVNVFTSLVGNVFGFKAVRGLRLEDVRFPLAYVKTCGGP
PHGIQVERDKMNKYGRPLLGCTIKPKLGLSAKNYGRAVYECLRGGLDFTKDDENINSQPFMRWRDRFLFVQE
ATETAEAQTGERKGHYLNVTAPTPEEMYKRAEFAKEIGAPIIMHDYITGGFTANTGLAKWCQDNGVLLHIHR
AMHAVIDRNPNHGIHFRVLTKILRLSGGDHLHTGTVVGKLEGDRASTLGWIDLLRESFIPEDRSRGIFFDQD
WGSMPGVFAVASGGIHVWHMPALVTIFGDDSVLQFGGGTLGHPWGNAAGAAANRVALEACVQARNEGRDLER
EGKEILTAAAANSPELKIAMETWKEIKFEFDTVDKLDTQNR
>2753021255
MSVKKFDAGVKDYRQTYWQPEYVPLDTDLLACFKITAQAGVDREEAAAAVAAESSTGTWTTVWTDLLTDMDY
YRGRAYRIEDVPGDDTCFYAFIAYPIDLFEEGSVVNVFTSLVGNVFGFKAIRALRLEDVRFPIAYVKTCGGP
PAGIQVERDKMNKYGRPLLGCTIKPKLGLSAKNYGRAVYEALRGGLDFTKDDENINSQPFMRWRDRFDFVQE
AILKAEADTGERKGHYLNVTAPTPEEMYKRAEYAKEIGSPIIMHDYITGGFCANTGLANWCRDNGMLLHIHR
AMHAVLDRNPHHGIHFRVLTKILRLSGGDHLHTGTVVGKLEGDRDATLGWIDLLRESFVPEDRSRGLFFDQD
WGSMPGAFAVASGGIHVWHMPALVNIFGDDSVLQFGGGTLGHPWGNAAGAHANRVAVEACVEARNQGRQLEV
EGKEILTAAAAHSPELKVAMETWKEIKFEFDTVDKLDSGHK
>2719777211
MAEKKYNAGVKEYRQTYWQPEYVPLDTDLLACFKITPQAGIDREEAAAAVAAESSTGTWTTVWTDLLTDMDY
YKGRAYRIEDVPGDDTCFYAFIAYPIDLFEEGSVVNVFTSLVGNVFGFKAIRGLRLEDVRFPIAYVKTCGGP
PSGIQVERDKLNKYGRPMLGCTIKPKLGLSAKNYGRAVYEALRGGLDFTKDDENVNSQPFMRWRDRFEFVME
AILKAEQETGERKGHYLNVTAPTPEEMYKRAEFAKEIGAPIIMHDYITGGFCANTGLANWCRDNGVLLHIHR
AMHAVLDRNPHHGIHFRVLTKILRLSGGDHLHTGTVVGKLEGDRAATLGWIDLLRESFVPEDRSRGLFFDQD
WGSMPGAFAVASGGIHVWHMPALVNIFGDDSVLQFGGGTLGHPWGNAAGAHANRVAVEACVEARNQGRELEK
ESKEILTAAAAHSPELKVAMETWKEIKFEFDTVDKLDVGHK
>2649217116
MAEKKYSAGVKDYRQTYWQPEYVPLDTDLLACFKITPQAGIDREEAAAAVAAESSTGTWTTVWTDLLTDMDY
YKGRAYRIEDVPGDDTCFYAFIAYPIDLFEEGSVVNVFTSLVGNVFGFKAIRALRLEDVRFPIAYVKTCGGP
PSGIQVERDKLNKYGRPMLGCTIKPKLGLSAKNYGRAVYEALRGGLDFTKDDENVNSQPFMRWRDRFEFVME
AILKAEQETGERKGHYLNVTAPTPEEMYKRAEFAKEIGAPIIMHDYITGGFCANTGLANWCRDNGVLLHIHR
AMHAVLDRNPHHGIHFRVLTKILRLSGGDHLHTGTVVGKLEGDRAATLGWIDLLRESFVPEDRSRGIFFDQD
WGSMPGAFAVASGGIHVWHMPALVSIFGDDSVLQFGGGTLGHPWGNAAGAHANRVAVEACVEARNQGRELER
ESKEIMTAAAQHSPELKVAMETWKEIKFEFDTVDKLDVGHK
>2722617635
MAEKKYSAGVKDYRQTYWQPEYVPLDTDILACFKITPQAGIDREEAAAAVAAESSTGTWTTVWTDLLTDMDY
YKGRAYRIEDVPGDDTCFYTFIAYPIDLFEEGSVVNVFTSLVGNVFGFKAIRALRLEDVRFPIAYVKTCGGP
PSGIQVERDKLNKYGRPMLGCTIKPKLGLSAKNYGRAVYEALRGGLDFTKDDENVNSQPFMRWRDRFEFVME
AILKSEQETGERKGHYLNVTAPTPEEMYKRAEFAKEIGAPIIMHDYITGGFCANTGLANWCRDNGVLLHIHR
AMHAVLDRNPHHGIHFRVLTKILRLSGGDHLHTGTVVGKLEGDRAATLGWIDLLRESFVPEDRSRGIFFDQD
WGSMPGAFAVASGGIHVWHMPALVSIFGDDSVLQFGGGTLGHPWGNAAGAHANRVAVEACVEARNQGRELEK
EGKEILTGAAQHSPELKVAMETWKEIKFEFDTVDKLDLGHK
>643618102
MAAKKYSAGVKEYRQTYWTPEYVPLDTDLLACFKITPQPGVDREEAAAAVAAESSTGTWTTVWTDLLTDMDY
YKGRAYRIEDVPGDDECFYAFIAYPIDLFEEGSVVNVFTSLVGNVFGFKAVRALRLEDVRFPIAYVKTCGGP
PHGIQVERDMMNKYGRPMLGCTIKPKLGLSGKNYGRAVYECLRGGLDFTKDDENINSQPFMRWRQRFDFVME
AIHKAEAETGERKGHYLNVTAPTPEEMYKRAEYAKEIGAPIIMHDYITGGFTANTGLANWCRDNGVLLHIHR
AMHAVLDRHPKHGIHFRVLAKILRLSGGDHLHTGTVVGKLEGDRAATLGWIDLLREQFVPEDRSRGIMFDQD
WGSMPGVFAVASGGIHVWHMPALVTIFGDDSVLQFGGGTLGHPWGNAAGAHANRVALEACVQARNEGRDVER
EGKEILTAAAAHSPELKIAMETWKEIKFEFDTVDKLDVAHK
>2518406270
MAAKKYSAGVKEYRQTYWTPEYVPLDTDLLACFKITPQPGVDREEAAAAVAAESSTGTWTTVWTDLLTDMDY
YKGRAYRIEDVPGDDECFYAFIAYPIDLFEEGSVVNVFTSLVGNVFGFKAVRALRLEDVRFPIAYVKTCGGP
PHGIQVERDMMNKYGRPMLGCTIKPKLGLSGKNYGRAVYECLRGGLDFTKDDENINSQPFMRWRQRFDFVME
AIHKAEAETGERKGHYLNVTAPTPEEMYKRAEYAKEIGAPIIMHDYITGGFTANTGLANWCRDNGVLLHIHR
AMHAVLDRHPKHGIHFRVLAKILRLSGGDHLHTGTVVGKLEGDRAATLGWIDLLREQFVPEDRSRGIMFDQD
WGSMPGVFAVASGGIHVWHMPALVTIFGDDSVLQFGGGTLGHPWGNAAGAHANRVALEACVQARNEGRELER
EGKEILTAAAAHSPELKIAMETWKEIKFEFDTVDKLDVAHK
>2518386189
MAAKKYSAGVKDYRETYWMPEYMPLDTDLLACFKITPQPGIDREEAAAAVAAESSTGTWTTVWTDLLTDMDY
YKGRAYAVEDVPGDDESFYAFIAYPIDLFEEGSVVNVFTSLVGNVFGFKAIRALRLEDVRFPIAYVKTCGGP
PAGIQVERDKMNKYGRPLLGCTIKPKLGLSAKNYGRAVYECLRGGLDFTKDDENINSQPFMRWRERFEFVQE
ATEKAEAETGERKGHYLNVTAPTPEEMYKRAEFAKEVGAPIIMHDYITGGFCANTGLANWCRDNGMLLHIHR
AMHAVLDRHPKHGIHFRVLAKILRLSGGDHLHTGTVVGKLEGDRAATLGWIDMLRESFVPEDRSRGIFFDQD
WGSMPGVFAVASGGIHVWHMPSLVTIFGDDSVLQFGGGTLGHPWGNAPGATANRVALEACVQARNEGRDVER
EGKEILTQAAQHSPELKIAMETWKEIKFEFDTVDKLDTQHK
>2519143806
MAAKKYSAGVKDYRETYWMPEYMPLDTDLLACFKITPQPGIDREEAAAAVAAESSTGTWTTVWTDLLTDMDY
YKGRAYAVEDVPGDDESFYAFIAYPIDLFEEGSVVNVFTSLVGNVFGFKAIRALRLEDVRFPIAYVKTCGGP
PAGIQVERDKMNKYGRPLLGCTIKPKLGLSAKNYGRAVYECLRGGLDFTKDDENINSQPFMRWRERFEFVQE
ATEKAEAETGERKGHYLNVTAPTPEEMYKRAEFAKEIGAPIIMHDYITGGFCANTGLANWCRDNGMLLHIHR
AMHAVLDRHPKHGIHFRVLAKILRLSGGDHLHTGTVVGKLEGDRAATLGWIDMLRESFVPEDRSRGIFFDQD
WGSLPGVFAVASGGIHVWHMPSLVTIFGDDSVLQFGGGTLGHPWGNAPGATANRVALEACVQARNEGRDVER
EGKEILTQAAQHSPELKIAMETWKEIKFEFDTVDKLDSQHK
>2518376094
MAAKKYSAGVKDYRETYWMPEYMPLDTDLLACFKITPQPGIDREEAAAAVAAESSTGTWTTVWTDLLTDMDY
YKGRAYSIEDVPGDDESFYAFIAYPIDLFEEGSMVNVFTSLVGNVFGFKAIRALRLEDVRFPIAYVKTCGGP
PAGIQVERDKLNKYGRPLLGCTIKPKLGLSAKNYGRAVYECLRGGLDFTKDDENINSQPFMRWRERFEFVQE
ATEKAEAETGERKGHYLNVTAPTPEEMYKRAEFAKEIGAPIIMHDYITGGFCANTGLANWCRDNGMLLHIHR
AMHAVLDRHPKHGIHFRVLAKILRLSGGDHLHTGTVVGKLEGDRAATLGWIDMLRESFVPEDRSRGIFFDQD
WGSLPGVFAVASGGIHVWHMPSLVTIFGDDSVLQFGGGTLGHPWGNAPGATANRVALEACVQARNEGRDVER
EGKEILTQAAQHSPELKIAMETWKEIKFEFDTVDKLDSQHK
>2522365903
MAAKKYSAGVKDYRETYWMPEYMPLDTDLLACFKITPQPGIDREEAAAAVAAESSTGTWTTVWTDLLTDMDY
YKGRAYSIEDVPGDDESFYAFIAYPIDLFEEGSMVNVFTSLVGNVFGFKAIRALRLEDVRFPIAYVKTCGGP
PAGIQVERDKMNKYGRPLLGCTIKPKLGLSAKNYGRAVYECLRGGLDFTKDDENINSQPFMRWRERFEFVQE
ATEKAEAETGERKGHYLNVTAPTPEEMYKRAEFAKEIGAPIIMHDYITGGFCANTGLANWCRDNGMLLHIHR
AMHAVLDRHPKHGIHFRVLAKILRLSGGDHLHTGTVVGKLEGDRAATLGWIDMLRESFVPEDRSRGIFFDQD
WGSLPGVFAVASGGIHVWHMPSLVTIFGDDSVLQFGGGTLGHPWGNAPGATANRVALEACVQARNEGRDVER
EGKEILTQAAQHSPELKIAMETWKEIKFEFDTVDKLDSQHK
>2517792768
MAAKKYSAGVKDYRETYWMPEYMPLDTDLLACFKITPQPGIDREEAAAAVAAESSTGTWTTVWTDLLTDMDY
YKGRAYMIEDVPGDDESFYAFIAYPIDLFEEGSVVNVFTSLVGNVFGFKAIRALRLEDVRFPMAYVKTCGGP
PAGIQVERDRMNKYGRPLLGCTIKPKLGLSAKNYGRAVYECLRGGLDFTKDDENINSQPFMRWRDRFEFVQE
ATLKAEAETGERKGHYLNVTAPTPEEMYKRAEFAKEIGAPIIMHDYITGGFCANTGLANWCRDNGMLLHIHR
AMHAVLDRHPKHGIHFRVLAKILRLSGGDHLHTGTVVGKLEGDRAATLGWIDLLRESFVPEDRSRGIFFDQD
WGSMPGVFAVASGGIHVWHMPALVSIFGDDSVLQFGGGTLGHPWGNAPGATANRVALEACVQARNEGRDIER
EGKEILTQAAQHSPELKIAMETWKEIKFEFDTVDKLDTQHK
>2518369114
MAAKKYSAGVKDYRETYWMPEYMPLDTDLLACFKITPQPGIDREEAAAAVAAESSTGTWTTVWTDLLTDMDY
YKGRAYMIEDVPGDDESFYAFIAYPIDLFEEGSMVNVFTSLVGNVFGFKAIRALRLEDVRFPMAYVKTCGGP
PSGIQVERDKMNKYGRPLLGCTIKPKLGLSAKNYGRAVYECLRGGLDFTKDDENINSQPFMRWRDRFEFVQE
ATLKAEAETGERKGHYLNVTAPTPEEMYKRAEFAKEIGAPIIMHDYITGGFCANTGLANWCRDNGMLLHIHR
AMHAVLDRHPKHGIHFRVLAKILRLSGGDHLHTGTVVGKLEGDRAATLGWIDLLRESFVPEDRSRGIFFDQD
WGSMPGVFAVASGGIHVWHMPALVSIFGDDSVLQFGGGTLGHPWGNAPGATANRVALEACVQARNEGRDIEK
EGKEILTQAAQHSPELKIAMETWKEIKFEFDTVDKLDTQHK
>2517748841
MAAKKYSAGVKDYRETYWMPEYMPLDTDLLACFKITPQPGIDREEAAAAVAAESSTGTWTTVWTDLLTDMDY
YKGRAYMIEDVPGDDESFYAFIAYPIDLFEEGSMVNVFTSLVGNVFGFKAIRALRLEDVRFPMAYVKTCGGP
PSGIQVERDKMNKYGRPLLGCTIKPKLGLSAKNYGRAVYECLRGGLDFTKDDENINSQPFMRWRDRFEFVQE
ATEKAEAETGERKGHYLNVTAPTPEEMYKRAEFAKEIGAPIIMHDYITGGFCANTGLANWCRDNGMLLHIHR
AMHAVLDRHPKHGIHFRVLAKILRLSGGDHLHTGTVVGKLEGDRAATLGWIDLLRESFVPEDRSRGIFFDQD
WGSMPGVFAVASGGIHVWHMPALVSIFGDDSVLQFGGGTLGHPWGNAPGATANRVALEACVQARNEGREIEK
EGKEILTQAAQHSPELKVAMETWKEIKFEFDTVDKLDTQHK
>2520489511
MAAKKYSAGVKDYRETYWMPEYMPLDTDLLACFKITPQPGIDREEAAAAVAAESSTGTWTTVWTDLLTDMDY
YKGRAYMIEDVPGDDESFYAFIAYPIDLFEEGSMVNVFTSLVGNVFGFKAIRALRLEDVRFPIAYVKTCGGP
PSGIQVERDRLNKYGRPMLGCTIKPKLGLSAKNYGRAVYECLRGGLDFTKDDENINSQPFMRWRDRFEFVQE
ATEKAEAETGERKGHYLNVTAPTPEEMYKRAEFAKEIGAPIIMHDYITGGFCANTGLANWCRDNGVLLHIHR
AMHAVLDRHPKHGIHFRVLAKILRLSGGDHLHTGTVVGKLEGDRAATLGWIDLLRESFIPEDRSRGIFFDQD
WGSMPGVFAVASGGIHVWHMPALVSIFGDDSVLQFGGGTLGHPWGNAPGAAANRVALEACVQARNEGRDIER
EGKEILTQAAQHSPELKIAMETWKEIKFEFDTVDKLDTQHK
>2517799737
MAAKKYSAGVKDYRETYWMPEYMPLDTDILACFKITPQPGIDREEAAAAVAAESSTGTWTTVWTDLLTDMDY
YKGRAYSIEDVPGDDESFYAFIAYPIDLFEEGSMVNVFTSLVGNVFGFKAIRALRLEDVRFPIAYVKTCGGP
PSGIQVERDKLNKYGRPMLGCTIKPKLGLSAKNYGRAVYECLRGGLDFTKDDENINSQPFMRWRDRFEFVQE
ATEKAEAETGERKGHYLNVTAPTPEEMYKRAEFAKEIGAPIIMHDYITGGFCANTGLANWCRDNGVLLHIHR
AMHAVLDRHPKHGIHFRVLAKILRLSGGDHLHTGTVVGKLEGDRAATLGWIDLLRESFVPEDRSRGIFFDQD
WGSMPGVFAVASGGIHVWHMPALVTIFGDDSVLQFGGGTLGHPWGNAPGAAANRVALEACVQARNEGRDLER
EGKEILTQAAQHSPELKIAMETWKEIKFEFDTVDKLDTQHK
>2517559471
MAAKKYSAGVKDYRETYWMPEYMPLDTDLLACFKITPQPGIDREEAAAAVAAESSTGTWTTVWTDLLTDMDY
YKGRAYSIEDVPGDDESFYAFIAYPIDLFEEGSMVNVFTSLVGNVFGFKAIRALRLEDVRFPMAYVKTCGGP
PSGIQVERDKLNKYGRPMLGCTIKPKLGLSAKNYGRAVYECLRGGLDFTKDDENINSQPFMRWRDRFEFVQE
ATEKAEAETGERKGHYLNVTAPTPEEMYKRAEFAKEIGAPIIMHDYITGGFCANTGLANWCRDNGVLLHIHR
AMHAVLDRHPKHGIHFRVLAKILRLSGGDHLHTGTVVGKLEGDRAATLGWIDLLRESFIPEDRSRGIFFDQD
WGSMPGVFAVASGGIHVWHMPALVSIFGDDSVLQFGGGTLGHPWGNAPGAAANRVALEACVQARNEGRDIEK
EGKDILTQAAQHSPELKIAMETWKEIKFEFDTVDKLDTQHK
>2520435620
MAAKKYSAGVKDYRETYWMPEYMPLDTDLLACFKITPQPGIDREEAAAAVAAESSTGTWTTVWTDLLTDMDY
YKGRAYSIEDVPGDDESFYAFIAYPIDLFEEGSMVNVFTSLVGNVFGFKAIRALRLEDVRFPMAYVKTCGGP
PSGIQVERDKLNKYGRPMLGCTIKPKLGLSAKNYGRAVYECLRGGLDFTKDDENINSQPFMRWRDRFEFVQE
ATEKAEAETGERKGHYLNVTAPTPEEMYKRAEFAKEIGAPIIMHDYITGGFCANTGLANWCRDNGVLLHIHR
AMHAVLDRHPKHGIHFRVLAKILRLSGGDHLHTGTVVGKLEGDRAATLGWIDLLRESFVPEDRSRGIFFDQD
WGSMPGVFAVASGGIHVWHMPALVSIFGDDSVLQFGGGTLGHPWGNAPGAAANRVALEACVQARNEGRDIER
EGKEILTQAAQHSPELKIAMETWKEIKFEFDTVDKLDTQHK
>2523084041
MAAKKYSAGVKDYRETYWMPEYMPLDTDLLACFKITPQPGIDREEAAAAVAAESSTGTWTTVWTDLLTDMDY
YKGRAYMIEDVPGDDESFYAFIAYPIDLFEEGSMVNVFTSLVGNVFGFKAIRALRLEDVRFPIAYVKTCGGP
PSGIQVERDKLNKYGRPMLGCTIKPKLGLSAKNYGRAVYECLRGGLDFTKDDENINSQPFMRWRDRFEFVQE
ATEKAEAETGERKGHYLNVTAPTPEEMYKRAEFAKEIGAPIIMHDYITGGFCANTGLANWCRDNGVLLHIHR
AMHAVLDRHPKHGIHFRVLAKILRLSGGDHLHTGTVVGKLEGDRAATMGWIDLLRESFVPEDRSRGIFFDQD
WGSMPGVFAVASGGIHVWHMPALVTIFGDDSVLQFGGGTLGHPWGNAPGAAANRVALEACVQARNEGRDLEK
EGKEILTQAAQHSPELKVAMETWKEIKFEFDTVDKLDTQHK
>2517788639
MAAKKYSAGVKDYRETYWMPEYMPLDTDLLACFKITPQPGIDREEAAAAVAAESSTGTWTTVWTDLLTDMDY
YKGRAYSIEDVPGDDESFYAFIAYPIDLFEEGSVVNVFTSLVGNVFGFKAIRALRLEDVRFPIAYVKTCGGP
PSGIQVERDKLNKYGRPMLGCTIKPKLGLSAKNYGRAVYECLRGGLDFTKDDENINSQPFMRWRDRFEFVQE
ATEKAELETGERKGHYLNVTAPTPEEMYKRAEFAKEIGAPIIMHDYITGGFCANTGLANWCRDNGVLLHIHR
AMHAVLDRHPKHGIHFRVLAKILRLSGGDHLHTGTVVGKLEGDRAATLGWIDLLRESFVPEDRSRGIFFDQD
WGSMPGVFAVASGGIHVWHMPALVAIFGDDSVLQFGGGTLGHPWGNAPGAAANRVALEACVQARNEGREIEK
EGKEILTQAAQHSPELKVAMETWKEIKFEFDTVDKLDTQHK
>2519153299
MAAKKYSAGVKDYRETYWMPEYMPLDTDLLACFKITPQPGIDREEAAAAVAAESSTGTWTTVWTDLLTDMDY
YKGRAYMIEDVPGDDESFYAFIAYPIDLFEEGSMVNVFTSLVGNVFGFKAIRALRLEDVRFPIAYVKTCGGP
PSGIQVERDKLNKYGRPMLGCTIKPKLGLSAKNYGRAVYECLRGGLDFTKDDENINSQPFMRWRDRFEFVQE
ATEKAEAETGERKGHYLNVTAPTPEEMYKRAEFAKEIGAPIIMHDYITGGFCANTGLANWCRDNGVLLHIHR
AMHAVLDRHPKHGIHFRVLAKILRLSGGDHLHTGTVVGKLEGDRAATLGWIDLLRESFVPEDRSRGIFFDQD
WGSMPGVFAVASGGIHVWHMPALVSIFGDDSVLQFGGGTLGHPWGNAPGAAANRVALEACVQARNEGREIEK
EGKEILTQAAQHSPELKVAMETWKEIKFEFDTVDKLDTQHK
>2520433396
MAAKKYSAGVKDYRETYWMPEYMPLDTDLLACFKITPQPGIDREEAAAAVAAESSTGTWTTVWTDLLTDMDY
YKGRAYAIEDVPGDDESFYAFIAYPIDLFEEGSMVNVFTSLVGNVFGFKAVRMLRLEDVRFPIAYVKTCGGP
PMGIQVERDKLNKYGRPMLGCTIKPKLGLSAKNYGRAVYECLRGGLDFTKDDENVNSQPFMRWRDRFDFVME
AIEKAEAETGERKGHYLNVTAPTPEEMYKRAEYAKEIGAPIIMHDYITGGFCANTGLADWCRDNGMLLHIHR
AMHAVIDRHPKHGIHFRVLAKILRLSGGDHLHTGTVVGKLEGDRAATLGWIDLLRESFIPEDRSRGIFFDQD
WGSLPGVFAVASGGIHVWHMPSLVSIFGDDSVLQFGGGTLGHPWGNAPGATANRVAVEACVQARNEGRDVER
EGKEILTQAAQHSPELKIAMETWKEIKFEFDTVDKLDTQHK
>2518377244
MSAAKKYSAGVKDYRETYWMPEYTPLDTDLLACFKITPQPGIDREEAAAAVAAESSTGTWTTVWTDLLTDMD
YYKGRAYMIEDVPGDDESFYAFIAYPIDLFEEGSMVNVFTSLVGNVFGFKAIRMLRLEDVRFPIAYVKTCGG
PPMGIQVERDRLNKYGRPMLGCTIKPKLGLSAKNYGRAVYECLRGGLDFTKDDENINSQPFMRWRDRFDFVQ
EATEKAEAETGERKGHYLNVTAPTPEEMYKRAEYAKEIGAPIIMHDYITGGFCANTGLANWCRDNGMLLHIH
RAMHAVIDRHPKHGIHFRVLAKILRLSGGDHLHTGTVVGKLEGDRAATLGWIDLLRESFIPEDRSRGIFFDQ
DWGSMPGVFAVASGGIHVWHMPALVAIFGDDSVLQFGGGTLGHPWGNAPGATANRVAVEACVQARNEGREIE
KEGKEILTQAAQHSPELKIAMETWKEIKFEFDTTDKLDVQHK
>2517561098
MSAAKKYSAGVKDYRETYWMPEYTPLDTDLLACFKITPQPGIDREEAAAAVAAESSTGTWTTVWTDLLTDMD
YYKGRAYMIEDVPGDDESFYAFIAYPIDLFEEGSMVNVFTSLVGNVFGFKAVRMLRLEDVRFPIAYVKTCGG
PPMGIQVERDRLNKYGRPMLGCTIKPKLGLSAKNYGRAVYECLRGGLDFTKDDENVNSQPFMRWRDRFDFVQ
EATEKAEAETGERKGHYLNVTAPTPEEMYKRAEYAKEIGAPIIMHDYITGGFCANTGLANWCRDNGMLLHIH
RAMHAVIDRHPKHGIHFRVLAKILRLSGGDHLHTGTVVGKLEGDRAATLGWIDLLRESFIPEDRSRGIFFDQ
DWGSMPGVFAVASGGIHVWHMPALVSIFGDDSVLQFGGGTLGHPWGNAPGATANRVAVEACVQARNEGREIE
KEGKEILTQAAQHSPELKIAMETWKEIKFEFDTTDKLDVQHK
>2518389466
MSAAKKYSAGVKDYRETYWMPEYTPLDTDLLACFKITPQPGIDREEAAAAVAAESSTGTWTTVWTDLLTDMD
YYKGRAYMIEDVPGDDESFYAFIAYPIDLFEEGSMVNVFTSLVGNVFGFKAVRMLRLEDVRFPIAYVKTCGG
PPMGIQVERDRLNKYGRPMLGCTIKPKLGLSAKNYGRAVYECLRGGLDFTKDDENVNSQPFMRWRDRFDFVQ
EATEKAEAETGERKGHYLNVTAPTPEEMYKRAEYAKEIGAPIIMHDYITGGFCANTGLANWCRDNGMLLHIH
RAMHAVIDRHPKHGIHFRVLAKILRLSGGDHLHTGTVVGKLEGDRAATLGWIDLLRESFIPEDRSRGIFFDQ
DWGSMPGVFAVASGGIHVWHMPALVAIFGDDSVLQFGGGTLGHPWGNAPGATANRVAVEACVQARNEGREIE
KEGKEILTQAAQHSPELKIAMETWKEIKFEFDTTDKLDVQHK
>646616423
MSTKTYDAGVKDYALTYWTPDYVPLDSDLLACFKVTPQAKVSREEAAAAVAAESSTGTWTTVWSDLLTDLDY
YKGRAYRIEDVPGDKESFYAFIAYPLDLFEEGSIVNVLTSLVGNVFGFKAVRALRLEDIRFPLHYVKTCGGP
PNGIQVERDRMDKYGRPFLGATVKPKLGLSAKNYGRAVYEMLRGGLDFTKDDENVNSQPFMRWQNRFEFVSE
AVRKAQEETGERKGHYLNVTAPTCEEMFKRAEFAKECGAPIIMHDFLTGGFTANTSLANWCRDNGMLLHIHR
AMHAVIDRNPKHGIHFRVLAKCLRLSGGDHLHTGTVVGKLEGDRQSTLGFVDQLRESFIPEDRSRGLFFDQD
WGGMPGVMAVASGGIHVWHIPALVTIFGDDSVLQFGGGTQGHPWGNAAGAAANRVATEACVKARNEGVEIEK
HAREVLSDAARHSPELAVAMETWKEIKFEFDVVDKLDAA
>2510116608
MSIKTYDAGVKDYALTYWTPDYVPLDSDLLACFKVTPQADVPREEAAAAVAAESSTGTWTTVWSDLLTDLDY
YKGRAYRIEDVPGDRESFYAFVAYPIDLFEEGSIVNVLTSLVGNVFGFKAVRALRLEDIRFPLHYVKTCGGP
PNGIQVERDRLDKYGRPFLGATVKPKLGLSAKNYGRAVYEMLRGGLDFTKDDENVNSQPFMRWQNRFEFVME
AVRKAQEETGERKGHYLNVTAPTCEEMFKRAEFAKELGAPIIMHDFLTGGFTANTSLANWCRDNGMLLHIHR
AMHAVIDRNPKHGIHFRVLAKCLRLSGGDHLHTGTVVGKLEGDRQSTLGFVDALRESFVPEDRSRGLFFDQD
WGGMPGVMAVASGGIHVWHIPALVSIFGDDSVLQFGGGTQGHPWGNAAGAAANRVATEACVKARNEGVEVEK
NAREILTEAARHSPELASAMETWKEIKFEFDVVDKLDAA
>2832226926
MSTKTYDAGVKDYALTYWTPDYVPLDSDLLACFKVTPQANVPREEAAAAVAAESSTGTWTTVWSDLLTDLDY
YKGRAYRIEDVPGDKESFYAFVAYPIDLFEEGSIVNVLTSLVGNVFGFKAVRHLRLEDIRFPLHYVKTCGGP
PNGIQVERDRMDKYGRPFLGATVKPKLGLSAKNYGRAVYEMLRGGLDFTKDDENVNSQPFMRWQNRFEFVME
AVRKAQEETGERKGHYLNVTAPTCEEMFKRAEFAKELGAPIIMHDFLTGGFTANTSLANWCRDNGMLLHIHR
AMHAVIDRHPKHGIHFRVLAKCLRLSGGDHLHTGTVVGKLEGDRRSTLGFVDAIRESFVPEDRSRGLFFDQD
WGGMPGLLAVASGGIHVWHIPALVAIFGDDAVLQFGGGTQGHPWGNAAGAAANRVATEACIKARNEGVEVEQ
HAREILTDAARHSPELAAAMETWKEIKFEFDTVDKLDAA
>2510273266
MSTKTYDAGVKDYALTYWTPDYVPLDSDLLACFKVTPQANVPREEAAAAVAAESSTGTWTTVWSDLLTDLDY
YKGRAYRIEDVPGDKESFYAFVAYPIDLFEEGSIVNVLTSLVGNVFGFKAVRHLRLEDIRFPLHYVKTCGGP
PNGIQVERDRMDKYGRPFLGATVKPKLGLSAKNYGRAVYEMLRGGLDFTKDDENVNSQPFMRWQNRFEFVME
AVRKAQEETGERKGHYLNVTAPTCEEMFKRAEFAKELGAPIIMHDFLTGGFTANTSLANWCRDNGMLLHIHR
AMHAVIDRHPKHGIHFRVLAKCLRLSGGDHLHTGTVVGKLEGDRRSTLGFVDAIRESFVPEDRSRGLFFDQD
WGGMPGLLAVASGGIHVWHIPALVAIFGDDAVLQFGGGTQGHPWGNAAGAAANRVATEACIKARNEGVEVEQ
HAREILTEAARHSPELAAAMETWKEIKFEFDTVDKLDAA
>2596635199
MASKTYDAGVKDYAQMYWTPDYVPLDTDLLACFKVTPQQGVPREEAAAAVAAESSTGTWTTVWSDLLTDIGY
YKGRAYRIEDVPGDDEAFYAFIAYPIDLFEEGSVVNVLTSLVGNVFGFKAIQALRLEDLRFPIAYIKTCMGP
PFGIQVERDKINKYGRPMLGGTLKPKLGLSAKNYGRVCYEALRGGLDFTKDDENVNSQPFMRWQDRFEFVAE
AVHKAQAKTGERKGHYLNVTAPDPDQMIERAEFAKELGMPIVMHDFLTGGFCANTGLAKWCRKNGMLLHIHR
AMHAVIDRSPKHGIHFRVLVKCLRLSGGDHLHTGTVVGKLEGDRASTLGFVDQLRESFVPEDRSRGVFFDQD
WGSMPGAMAVASGGIHVWHIPSLVTIFGDDSVLQFGGGTLGHPWGNAAGAAANRAAVDACVEARNQGRDVEK
EAREIMTEAARNSPELAAAMETWEEIKFDYETVDKLDTN
>2596270821
MATKTYDAGVKDYAQMYWTPDYVPLDTDLLACFKVTPQEGVPREEAAAAVAAESSTGTWTTVWSDLLTDIEF
YKGRAYRIEDVPGDPEAFYTFIAYPLDLFEEGSITNVLTSLVGNVFGFKAIQALRLEDIRFPIAYIKTCMGP
PFGIQVERDRLSKYGRPLLGATIKPKLGLSGKNYGRAVYESLRGGLDFTKDDENVNSQPFMRWQDRFEFVAE
AVQKAETKTGETKGHYLNVTAPDPEQMYERAEFAKELGMPIIMHDFLTGGFTANTGLAKWCRKNGMLLHIHR
AMHAVIDRSPKHGIHFRVLAKCLRLSGGDHLHTGTVVGKLEGDRASTLGFVDQLREAFVPEDRSRGVFFDQD
WGSLPGVMAVASGGIHVWHMPALVSIFGDDSVLQFGGGTQGHPWGNAAGAAANRAAVEACVKARNQGREIEK
EGKEILMEAAQQSPELKIALETWKEIKFEYDTVDKLDTA
>2836888132
MAQTFDAGVQDYQLTYWTPDYVPLDTDLLACFKIVGQEGVPREEVAAAVAAESSTGTWTTVWTDLLTDMDFY
KGRAYRIEDVPGDKNAFYAFIAYPLDLFEEGSVVNVLTSLVGNVFGFKALRSLRLEDIRFPIAYIKTCMGPP
NGIQVERDRMNKYGRPLLGCTIKPKLGLSGKNYGRAVYECLRGGLDFTKDDENINSQPFMRWQNRFEFVAEA
VTKAQEVTGEKKGHYLNVTAATPEAMYERAEFAKDLGQPIIMHDFITGGFTANTGLAAWCRKNGILLHIHRA
MHAVIDRNPLHGIHFRVLAKCLRLSGGDQLHTGTVVGKLEGDRASTLGFVDQLREAFVPEDRSRGVFFDQDW
GSMPGVFAVASGGIHVWHMPALVTIFGDDSVLQFGGGTQGHPGGNAAGAAANRVALEACVKARNEGRDVERE
GADILRDAARHSPELAVALETWKEIKFEFDTVDKLDA
>2698518371
MASKAFEAGVKDYALTYWTPDYTPLDTDLLACFKVVPQEGVSREEAAAAVAAESSTGTWTTVWTDLLTDLEF
YKGRAYRIEDVPGDKNAFYAFIAYPLDLFEEGSVVNVLTSLVGNVFGFKAIRSLRLEDIRFPVAYVKTCGGP
PNGIQVERDKLNKYGRPMLGCTIKPKLGLSAKNYGRVVYECLRGGLDLTKDDENINSQVFQRWQHRFEFVAE
AVDKATRETGEQKGHYLNVTAGTVDEMIKRAEFAKELGQPIIMHDFLTAGFTANTTLAEWCRDNGMLLHIHR
AMHAVIDRNPLHGIHFRVLAKCLRLSGGDHLHTGTVVGKLEGDRAATLGFVDQIREAYVPEDRSRGVFFDQD
WASMPGVMPVASGGIHVWHMPALVSIFGDDSVLQFGGGTHGHPWGSAAGAAANRVALEACVKARNEGRDLER
EGGDILREAARHSKELAVALETWKEIKFEFDTVDKLDTQ
>2518265327
MANQTFDAGVKDYQLTYWVPDYVPLDTDLLACFKVVPQEGVPREEAAAAVAAESSTGTWTTVWTDLLTDMEY
YKGRAYRIEDVPGDKEAFYAFIAYPLDLFEEGSVVNVLTSLVGNVFGFKAVRSLRLEDLRFPVAYIKTCMGP
PSGIQVERDKLNKYGRPMLGATIKPKLGLSAKNYGRAVYECLRGGLDLTKDDENVNSQPFMRWQNRFEFVAE
AVHKATDETGERKGHYLNVTAPDSEQMLERAEFAKELGMPIIMHDFLTAGFTANTSLAKWCRKNGVLLHIHR
AMHAVIDRNPRHGIHFRVLAKCLRLSGGDHLHTGTVVGKLEGDRASTLGFVDQLREAFVPEDRSRGVFFDQD
WGSMPGVFAVASGGIHVWHMPALVNIFGDDSVLQFGGGTQGHPGGNAAGAAANRVALEACVKARNEGRDLER
EGGDILRDAARHSKELAVALETWKEIKFEFDTVDKLDA
>2691254491
MANQTFDAGVKDYQLTYWVPDYVPLDTDLLACFKVVPQEGVPREEAAAAVAAESSTGTWTTVWTDLLTDMEY
YKGRAYRIEDVPGDKEAFYAFIAYPLDLFEEGSVVNVLTSLVGNVFGFKAVRSLRLEDLRFPVAFIKTCMGP
PSGIQVERDKLNKYGRPMLGATIKPKLGLSAKNYGRAVYECLRGGLDLTKDDENVNSQPFMRWQNRFEFVAE
AVHKATDETGERKGHYLNVTAADSEQMIERAEFAKELGMPIIMHDFLTAGFTANTSLAKWCRNNGVLLHIHR
AMHAVIDRNPRHGIHFRVLAKCLRLSGGDHLHTGTVVGKLEGDRASTLGFVDQLREAFVPEDRSRGVFFDQD
WGSMPGVFAVASGGIHVWHMPALVNIFGDDSVLQFGGGTQGHPGGNAAGAAANRVALEACVKARNEGRDLER
EGGDILRDAARHSKELATALETWKEIKFEFDTVDKLDA
>2517375719
MSTQTFDAGVQDYQLTYWTPDYTPLDTDLLACFKVTPQEGVPREEAAAAVAAESSTGTWTTVWTDLLSDMEY
YKGRCYRIEDVPGDSKAFYAFIAYPLDLFEEGSVVNVLTSLVGNVFGFKAVRALRLEDIRFPVAFVKTCKGP
PAGIQVERDKLNKYGRPMLGCTIKPKLGLSAKNYGRAVYECLRGGLDLTKDDENINSQPFQRWQNRFEFVAE
AVDKATEETGERKGHYLNVTAGTVEDMMRRAEFAKELGQPIIMHDFLTAGFTANTTLANWCRENGMLLHIHR
AMHAVIDRSPTHGIHFRVLAKCLRLSGGDHLHTGTVVGKLEGDRAATLGFVDLLREDFIPEDRSRGIFFDQD
WASMPGVFAVASGGIHVWHMPALVNIFGDDSVLQFGGGTQGHPGGNAAGAAANRVALEACVKARNEGRDLER
EGGDILRDAARHSKELAVALETWKEIKFEYDTVDKLDG
>2540299961
MSTQTFDAGVQDYQLTYWTPDYTPLDTDLLACFKVTPQAGVPREEAAAAVAAESSTGTWTTVWTDLLSDMEY
YKGRCYRIEDVPGDKEAFYAFIAYPLDLFEEGSVVNVLTSLVGNVFGFKAVRALRLEDIRFPVAFVKTCMGP
PAGIQVERDKLNKYGRPMLGCTIKPKLGLSAKNYGRAVYECLRGGLDLTKDDENINSQPFQRWQNRFEFVAE
AVDKATEETGERKGHYLNVTAGTVEQMLKRAEFAKELGQPIIMHDFLTAGFTANTTLANWCRENGMLLHIHR
AMHAVIDRSPKHGIHFRVLAKCLRLSGGDHLHTGTVVGKLEGDRGATLGFVDLLREDFIPEDRSRGIFFDQD
WASMPGVFAVASGGIHVWHMPALVNIFGDDSVLQFGGGTQGHPGGNAAGAAANRVALEACVKARNEGRDLER
EGGDILRDAARHSKELAVALETWKEIKFEFDTVDKLDG
>2579718998
MSTKTFDAGVQDYKLTYWTPDYVPLDTDLLACFKVVAQEGVPREEAAAAVAAESSTGTWTTVWTDLLTDMEF
YKGRAYRIEEVPGDKDAFYAFIAYPLDLFEEGSVVNVLTSLVGNVFGFKAVRSLRLEDLRFPIAFIKTCGGP
PSGIQVERDKLNKYGRPMLGCTIKPKLGLSAKNYGRAVYECLRGGLDLTKDDENINSQPFQRWRDRFEFVAE
AVDKAAAETGERKGHYLNVTSGSVEEMMKRAEFAKELGQPIIMHDFLTAGFTANTTLANWCRDNGMLLHIHR
AMHAVIDRNPRHGIHFRVLAKCLRLSGGDHLHTGTVVGKLEGDRASTLGFVDQLREAFVPEDRSRGVFFDQD
WGSMPGVMAVASGGIHVWHMPALVNIFGDDSVLQFGGGTQGHPGGNAAGAAANRVALEACVKARNEGRDLER
EGGDILRDAARNSKELAVALETWKEIKFEFDTVDKLDA
>637785558
MASKTFDAGVQDYQLTYWTPDYTPLDTDLLACFKVVPQDGVPREEAAAAVAAESSTGTWTTVWTDLLTDMEF
YKGRCYRIEDVPGDKNAFYAFIAYPLDLFEEGSVVNVLTSLVGNVFGFKAVRSLRLEDLRFPIAFIKTCGGP
PAGIQVERDKLNKYGRPMLGCTIKPKLGLSAKNYGRAVYECLRGGLDLTKDDENINSQPFQRWQNRFEFVAD
AVDKATAETGERKGHYLNVTAGTVEEMMKRAEFAKELGQPIIMHDFLTAGFTANTTLANWCRDNGMLLHIHR
AMHAVIDRNPNHGIHFRVLAKCLRLSGGDHLHTGTVVGKLEGDRASTLGFVDQLREAFVPEDRSRGVFFDQD
WGSMPGVMAVASGGIHVWHMPALVNIFGDDSVLQFGGGTQGHPGGNAAGAAANRVALEACVKARNEGRDLER
EGGDILRDAARNSKELAVALDTWKEIKFEFDTVDKLDVG
>2541029951
MASKTFDAGVQDYQLTYWTPDYTPLDTDLLACFKVVPQEGVPREEAAAAVAAESSTGTWTTVWTDLLTDMEF
YKGRAYRIEDVPGDKNAFYAFIAYPLDLFEEGSVVNVLTSLVGNVFGFKAVRSLRLEDLRFPMAFIKTCGGP
PSGIQVERDKLNKYGRPMLGCTIKPKLGLSAKNYGRAVYECLRGGLDLTKDDENINSQPFQRWRDRFEFVAE
AVDKATAETGERKGHYLNVTAGSVEEMMKRAEFAKELGQPIIMHDFLTAGFTANTTLANWCRDNGMLLHIHR
AMHAVIDRNPNHGIHFRVLAKCLRLSGGDHLHTGTVVGKLEGDRASTLGFVDQLRESFVPEDRSRGVFFDQD
WGSMPGVMAVASGGIHVWHMPALVNIFGDDSVLQFGGGTQGHPGGNAAGAAANRVALEACVKARNEGRDLER
EGGDILRDAARNSKELAVALDTWKEIKFEFDTVDKLDVG
>2581737109
MASKTFDAGVQDYQLTYWTPDYTPLDTDLLACFKVVPQEGVPREEAAAAVAAESSTGTWTTVWTDLLTDMEF
YKGRAYRIEDVPGDKNAFYAFIAYPLDLFEEGSVVNVLTSLVGNVFGFKAVRSLRLEDLRFPIAFIKTCGGP
PSGIQVERDKLNKYGRPMLGCTIKPKLGLSAKNYGRAVYECLRGGLDLTKDDENINSQPFQRWRDRFEFVAE
AVDKATAETGERKGHYLNVTAGTVEEMMKRAEFAKELGQPIIMHDFLTAGFTANTTLANWCRENGMLLHIHR
AMHAVIDRNPLHGIHFRVLAKCLRLSGGDHLHTGTVVGKLEGDRASTLGFVDQLRESFVPEDRSRGVFFDQD
WGSMPGVMAVASGGIHVWHMPALVNIFGDDSVLQFGGGTQGHPGGNAAGAAANRVALEACVKARNEGRDLER
EGGDILREAARTSKELAVALETWKEIKFEFDTVDKLDVQ
>2572249268
MASKTFDAGVQDYQLTYWTPDYTPLDTDLLACFKVVPQEGVPREEAAAAVAAESSTGTWTTVWTDLLTDMEF
YKGRAYRIEDVPGDKNAFYAFIAYPLDLFEEGSVVNVLTSLVGNVFGFKAVRSLRLEDLRFPMAFIKTCGGP
PSGIQVERDKLNKYGRPMLGCTIKPKLGLSAKNYGRAVYECLRGGLDLTKDDENINSQPFQRWRDRFEFVAE
AVDKATAETGERKGHYLNVTAGTVEEMMKRAEFAKELGQPIIMHDFLTAGFTANTTLANWCRENGMLLHIHR
AMHAVIDRNPNHGIHFRVLAKCLRLSGGDHLHTGTVVGKLEGDRASTLGFVDQLREAFVPEDRSRGVFFDQD
WGSMPGVMAVASGGIHVWHMPALVNIFGDDSVLQFGGGTQGHPGGNAAGAAANRVALEACVKARNEGRDLER
EGGDILRDAARTSKELAVALETWKEIKFEFDTVDKLDVG
>2678249501
MASKTFDAGVQDYQLTYWTPDYTPLDTDLLACFKVVPQDGVPREEAAAAVAAESSTGTWTTVWTDLLTDMEF
YKGRAYRIEDVPGDKNAFYAFIAYPLDLFEEGSVVNVLTSLVGNVFGFKAVRSLRLEDLRFPMAFIKTCGGP
PSGIQVERDKLNKYGRPMLGCTIKPKLGLSAKNYGRAVYECLRGGLDLTKDDENINSQPFQRWRDRFEFVAE
AVDKATAETGERKGHYLNVTAGTVEEMMKRAEFAKELGQPIIMHDFLTAGFTANTTLANWCRENGMLLHIHR
AMHAVIDRNPNHGIHFRVLAKCLRLSGGDHLHTGTVVGKLEGDRASTLGFVDQLREAFVPEDRSRGVFFDQD
WGSMPGVMAVASGGIHVWHMPALVNIFGDDSVLQFGGGTQGHPGGNAAGAAANRVALEACVKARNEGRDLER
EGGDILRDAARTSKELAVALETWKEIKFEFDTVDKLDVG
>2836774109
MAFIKTCGGPPSGIQVERDKLNKYGRPMLGCTIKPKLGLSAKNYGRAVYECLRGGLDLTKDDENINSQPFQR
WRDRFEFVAEAVDKATAETGERKGHYLNVTAGTVEEMMKRAEFAKELGQPIIMHDFLTAGFTANTTLANWCR
ENGMLLHIHRAMHAVIDRNPNHGIHFRVLAKCLRLSGGDHLHTGTVVGKLEGDRASTLGFVDQLREAFVPED
RSRGVFFDQDWGSMPGVMAVASGGIHVWHMPALVNIFGDDSVLQFGGGTQGHPGGNAAGAAANRVALEACVK
ARNEGRDLEREGGDILRDAARTSKELAVALETWKEIKFEFDTVDKLDVG
>2593281919
MSKKYDAGVKEYRDTYWTPDYVPLDTDLLACFKCTGQEGVPREEVAAAVAAESSTGTWSTVWSELLTDLEFY
KGRAYRIEDVPTDPESFYAFVAYPLDLFEEGSVTNVLTSLVGNVFGFKALRHLRLEDIRFPLAFIKTCMGPP
NGIAVERDRMNKYGRPLLGCTIKPKLGLSGKNYGRVVYECLRGGLDFTKDDENINSQPFQRWQDRFDFVAEA
VKTAEQETGERKGHYLNCTAATPEDMYARAEHAKQLGMPIIMHDYLTGGFTANTGLAKWCRRNGMLLHIHRA
MHAVIDRHPKHGIHFRVLAKCLRLSGGDHLHTGTVVGKLEGDRQTTLGFIDQLRESYVPEDRTRGNFFDQDW
ASMPGVFAVASGGIHVWHMPALVTIFGDDSVLQFGGGTHGHPWGSAAGAAANRVALEACVKARNAGRELEKE
SRDILTEAAKSSPELAIALDTWKEIKFEFDTVDKLDL
>2569961554
MSKKYDAGVKEYRDTYWTPDYVPLDTDILACFKCTGQEGVPREEVAAAVAAESSTGTWSTVWSELLTDLEFY
KGRAYRIEDVPADPESFYAFVAYPLDLFEEGSITNVLTSLVGNVFGFKALRHLRLEDIRFPLAFIKTCMGPP
NGIAVERDRMNKYGRPLLGCTIKPKLGLSGKNYGRVVYECLRGGLDFTKDDENINSQPFQRWQDRFDFVAEA
VRTAEQETGERKGHYLNCTAATPEEMYARAEHAKQLGMPIIMHDYITGGFTANTGLAKWCRRNGMLLHIHRA
MHAVIDRHPKHGIHFRVLAKCLRLSGGDHLHTGTVVGKLEGDRQTTLGFIDQLRESYVPEDRTRGNFFDQDW
ASMPGVFAVASGGIHVWHMPALVTIFGDDSVLQFGGGTHGHPWGSAAGAAANRVALEACVKARNAGRELEKE
SRDILTEAAKSSPELAIALDTWKEIKFEFDTIDKLDL
>2793557859
MAKKYDAGVKEYRDTYFTPDYVPLDTDLLACFKCTGQEGVPKEEVAAAVAAESSTGTWSTVWSELLVDLEFY
KGRCYRIEDVPGDKDAFYAFIAYPLDLFEEGSITNVLTSLVGNVFGFKALRHLRLEDIRXPMAFIXTCGGPP
SGIVVXRDRLNKYGRPLLGCTXKPXLGLSGKNYGRVVYECLRGGLXLTKDDENINSQPFQRWRERFEFVAXA
VKLAQQETGEVKGHYLNCTATTPEEMYKRAEFAKELDMPXIMHDYITGGFTANTGLANWCRENGMLLHIHRA
MHAVXDRHPQHGIHFXVLAKCLRLSGGDQLHTGTVVGKLEGXRQTTLGYIDNLRESFVPEDRTRGNFFDQDW
GSMPGVFAVASGGIHVWHMPALLAIFGDDSCLQFGGGTHGHPWGSAAGAAANRVALEACVKARNAGREIEKE
SRDILLEAAKHSPELAIALETWKEIKFEFDTVDKLDVQXKRYRGDIISCL
>2607819921
MAKKYDAGVKEYRDTYFTPDYVPLDTDLLACFKCTGQEGVPKEEVAAAVAAESSTGTWSTVWSELLVDLEFY
KGRCYRIEDVPGDKDAFYAFIAYPLDLFEEGSITNVLTSLVGNVFGFKALRHLRLEDIRFPMAFIKTCGGPP
SGIVVERDRLNKYGRPLLGCTIKPKLGLSGKNYGRVVYECLRGGLDLTKDDENINSQPFQRWRERFEFVAEA
VKLAQQETGEVKGHYLNCTATTPEEMYKRAEFAKELDMPIIMHDYITGGFTANTGLANWCRENGMLLHIHRA
MHAVIDRHPQHGIHFRVLAKCLRLSGGDQLHTGTVVGKLEGDRQTTLGYIDNLRESFVPEDRTRGNFFDQDW
GSMPGVFAVASGGIHVWHMPALLAIFGDDSCLQFGGGTHGHPWGSAAGAAANRVALEACVKARNAGREIEKE
SRDILLEAAKHSPELAIALETWKEIKFEFDTVDKLDVQ
>2607361571
MAKKYDAGVKEYRDTYFTPDYVPLDTDLLACFKCTGQEGVPKEEVAAAVAAESSTGTWSTVWSELLVDLEFY
KGRCYRIEDVPGDKDAFYAFIAYPLDLFEEGSITNVLTSLVGNVFGFKALRHLRLEDIRFPMAFIKTCGGPP
SGIVVERDRLNKYGRPLLGCTIKPKLGLSGKNYGRVVYECLRGGLDLTKDDENINSQPFQRWRERFEFVAEA
VKLAQQETGEVKGHYLNCTATTPEEMYERAEFAKELDMPIIMHDYITGGFTANTGLANWCRKNGMLLHIHRA
MHAVIDRHPQHGIHFRVLAKCLRLSGGDQLHTGTVVGKLEGDRQTTLGYIDNLRESFVPEDRSRGNFFDQDW
GSMPGVFAVASGGIHVWHMPALLAIFGDDSCLQFGGGTHGHPWGSAAGAAANRVALEACVKARNAGREIEKE
SRDILLEAAKHSPELAIALETWKEIKFEFDTVDKLDVQ
>2684588745
MAKKYDAGVKEYRDTYFTPDYVPLDTDLLACFKCTGQEGVPKEEVAAAVAAESSTGTWSTVWSELLVDLEFY
KGRCYRIEDVPGDKDAFYAFIAYPLDLFEEGSITNVLTSLVGNVFGFKALRHLRLEDIRFPMAFIKTCGGPP
SGIVVERDRLNKYGRPLLGCTIKPKLGLSGKNYGRVVYECLRGGLDLTKDDENINSQPFQRWRERFEFVAEA
VKLAQQETGEVKGHYLNCTATTPEEMYERAEFAKELDMPIIMHDYITGGFTANTGLANWCRKNGMLLHIHRA
MHAVIDRHPQHGIHFRVLAKCLRLSGGDQLHTGTVVGKLEGDRQTTLGYIDNLRESFVPEDRTRGNFFDQDW
GSMPGVFAVASGGIHVWHMPALLAIFGDDSCLQFGGGTHGHPWGSAAGAAANRVALEACVKARNAGREIEKE
SRDILLEAAKHSPELAIALETWKEIKFEFDTVDKLDVQ
>2684590736
MSKKYDAGVKEYRDTYWTPDYVPLDTDLLACFKCTGQEGVPKEEVAAAVAAESSTGTWSTVWSELLTDLEFY
KGRCYRIEDVPGDKESFYAFIAYPLDLFEEGSITNVLTSLVGNVFGFKALRHLRLEDIRFPMAFIKTCGGPP
NGIQVERDRLNKYGRPLLGCTIKPKLGLSGKNYGRVVYECLRGGLDLTKDDENINSQPFQRWRERFEFVAEA
VKLAQQETGEIKGHYLNCTATTPEEMYERAEFAKELGQPIIMHDYITGGFTANTGLANWCRKNGMLLHIHRA
MHAVIDRHPKHGIHFRVLAKCLRLSGGDQLHTGTVVGKLEGDRQTTLGYIDNLRESFVPEDRTRGNFFDQDW
GSMPGVFAVASGGIHVWHMPALLAIFGDDSCLQFGGGTHGHPWGSAAGAAANRVALEACVKARNAGREIEKE
SRDILLEAAKHSPELAIALETWKEIKFEFDTVDKLDVQG
>2553548342
MSKKYDAGVKEYRDTYWTPEYVPLDTDLLACFKCTGQEGVPREEVAAAVAAESSTGTWSTVWSELLTDLEFY
KGRCYRIEDVPGDQESFYAFIAYPLDLFEEGSITNVLTSLVGNVFGFKALRHLRLEDIRFPMAFIKTCGGPP
NGIQVERDRLNKYGRPLLGCTIKPKLGLSGKNYGRVVYECLRGGLDLTKDDENINSQPFQRWRERFEFVAEA
VKLAQQETGEVKGHYLNCTATTPEEMYQRAEFAKELDMPIIMHDYITGGFTANTGLANWCRNNGMLLHIHRA
MHAVIDRHPKHGIHFRVLAKCLRLSGGDQLHTGTVVGKLEGDRQTTLGFIDNLRESFVPEDRSRGNFFDQDW
GSMPGVFAVASGGIHVWHMPALLAIFGDDSCLQFGGGTHGHPWGSAAGAAANRVALEACVKARNAGREIEKE
SRDILMEAAKHSPELAIALETWKEIKFEFDTVDKLDVQN
>2553543175
MSKKYDAGVKEYRDTYWTPEYVPLDTDLLACFKCTGQEGVPREEVAAAVAAESSTGTWSTVWSELLTDLEFY
KGRCYRIEDVPGDQESFYAFIAYPLDLFEEGSITNVLTSLVGNVFGFKALRHLRLEDIRFPMAFIKTCGGPP
NGIQVERDRLNKYGRPLLGCTIKPKLGLSGKNYGRVVYECLRGGLDLTKDDENINSQPFQRWRERFEFVAEA
VKLAQQETGEVKGHYLNCTATTPEEMYQRAEFAKELDMPIIMHDYITGGFTANTGLANWCRNNGMLLHIHRA
MHAVIDRHPKHGIHFRVLAKCLRLSGGDQLHTGTVVGKLEGDRQTTLGFIDNLRESFVPEDRSRGNFFDQDW
GSMPGVFAVASGGIHVWHMPALLAIFGDDSCLQFGGGTHGHPWGSAAGAAANRVALEACVKARNAGREIEKE
SRDILMEAAKHSPELAIALETWKEIKFEFDTVDKLDVQS
>2640668908
MSKKYDAGVKEYRDTYWTPEYVPLDTDLLACFKCTGQEGVPREEVAAAVAAESSTGTWSTVWSELLTDLEFY
KGRCYRIEDVPGDPEAFYAFIAYPLDLFEEGSITNVLTSLVGNVFGFKALRHLRLEDIRFPIAFIKTCGGPP
NGIVVERDRLNKYGRPLLGCTIKPKLGLSGKNYGRVVYECLRGGLDLTKDDENINSQPFQRWRERFEFVAEA
VKLAQQETGEVKGHYLNCTANTPEELYERAEFAKELDMPIIMHDYITGGFTANTGLANWCRKNGMLLHIHRA
MHAVIDRHPKHGIHFRVLAKCLRLSGGDQLHTGTVVGKLEGDRQTTLGYIDNLRESFVPEDRSRGNFFDQDW
GSMPGVFAVASGGIHVWHMPALLAIFGDDSCLQFGGGTHGHPWGSAAGAAANRVALEACVKARNAGREIEKE
SRDILMEAAKHSPELAIALETWKEIKFEFDTVDKLDVQG
>2646112210
VLTSLVGNVFGFKALRHLRLEDIRFPIAFIKTCGGPPNGIVVERDRLNKYGRPLLGCTIKPKLGLSGKNYGR
VVYECLRGGLDLTKDDENINSQPFQRWRERFEFVAEAVKLAQQETGEVKGHYLNCTANTPEELYERAEFAKE
LDMPIIMHDYITGGFTANTGLANWCRKNGMLLHIHRAMHAVIDRHPKHGIHFRVLAKCLRLSGGDQLHTGTV
VGKLEGDRQTTLGYIDNLRESFVPEDRSRGNFFDQDWGSMPGVFAVASGGIHVWHMPALLAIFGDDSCLQFG
GGTHGHPWGSAAGAAANRVALEACVKARNAGREIEKESRDILMEAAKHSPELAIALETWKEIKFEFDTVDKL
DVQG
>2653031350
AVAAESSTGTWSTVWSELLTDLEFYKGRCYRIEDVPGDPEAFYAFIAYPLDLFEEGSITNVLTSLVGNVFGF
KALRHLRLEDIRFPIAFIKTCGGPPNGIVVERDRLNKYGRPLLGCTIKPKLGLSGKNYGRVVYECLRGGLDL
TKDDENINSQPFQRWRERFEFVAEAVKLAQQETGEVKGHYLNCTANTPEELYERAEFAKELDMPIIMHDYIT
GGFTANTGLANWCRKNGMLLHIHRAMHAVIDRHPKHGIHFRVLAKCLRLSGGDQLHTGTVVGKLEGDRQTTL
GYIDNLRESFVPEDRSRGNFFDQDWGSMPGVFAVASGGIHVWHMPALLAIFGDDSCLQFGGGTHGHPWGSAA
GAAANRVALEACVKARNAGREIEKESRDILMEAAKHSPELAIALETWKEIKFEFDTVDKLDVQG
>2648679462
MSKKYDAGVKEYRDTYWTPEYVPLDTDLLACFKCTGQEGVPKEEVAAAVAAESSTGTWSTVWSELLTDLEFY
KGRCYRIEDVPGDPEAFYAFIAYPLDLFEEGSITNVLTSLVGNVFGFKALRHLRLEDIRFPIAFIKTCGGPP
NGIVVERDRLNKYGRPLLGCTIKPKLGLSGKNYGRVVYECLRGGLDLTKDDENINSQPFQRWRERFEFVAEA
VKLAQRETGEVKGHYLNCTANTPEELYERAEFAKELDMPIIMHDYITGGFTANTGLANWCRKNGMLLHIHRA
MHAVIDRHPKHGIHFRVLAKCLRLSGGDQLHTGTVVGKLEGDRQTTLGYIDNLRESFVPEDRSRGNFFDQDW
GSMPGVFAVASGGIHVWHMPALLAIFGDDSCLQFGGGTHGHPWGSAAGAAANRVALEACVKARNAGREIEKE
SRDILMEAAKHSPELAIALETWKEIKFEFDTVDKLDVQG
>2655602973
MSKKYDAGVKEYRDTYWTPEYVPLDTDLLACFKCTGQEGVPREEVAAAVAAESSTGTWSTVWSELLTDLEFY
KGRCYRIEDVPGDPEAFYAFIAYPLDLFEEGSITNVLTSLVGNVFGFKALRHLRLEDIRFPIAFIKTCGGPP
NGIVVERDRLNKYGRPLLGCTIKPKLGLSGKNYGRVVYECLRGGLDLTKDDENINSQPFQRWRERFEFVAEA
VKLAQRETGEVKGHYLNCTANTPEELYERAEFAKELDMPIIMHDYITGGFTANTGLANWCRKNGMLLHIHRA
MHAVIDRHPKHGIHFRVLAKCLRLSGGDQLHTGTVVGKLEGDRQTTLGYIDNLRESFVPEDRSRGNFFDQDW
GSMPGVFAVASGGIHVWHMPALLAIFGDDSCLQFGGGTHGHPWGSAAGAAANRVALEACVKARNAGREIEKE
SRDILMEAAKHSPELAIALETWKEIKFEFDTVDKLDVQG
>2647699439
YPLDLFEEGSITNVLTSLVGNVFGFKALRHLRLEDIRFPIAFIKTCGGPPNGIVVERDRLNKYGRPLLGCTI
KPKLGLSGKNYGRVVYECLRGGLDLTKDDENINSQPFQRWRERFEFVAEAVKLAQRETGEVKGHYLNCTANT
PEELYERAEFAKELDMPIIMHDYITGGFTANTGLANWCRKNGMLLHIHRAMHAVIDRHPKHGIHFRVLAKCL
RLSGGDQLHTGTVVGKLEGDRQTTLGYIDNLRESFVPEDRSRGNFFDQDWGSMPGVFAVASGGIHVWHMPAL
LAIFGDDSCLQFGGGTHGHPWGSAAGAAANRVALEACVKARNAGREIEKESRDILMEAAKHSPELAIALETW
KEIKFEFDTVDKLDVQG
>2684603737
MSKKYDAGVKEYRDTYWTPDYAPLDTDLLACFKVTGQEGVPREEVAAAVAAESSTGTWSTVWSELLTDLEFY
KGRCYRIEDVPGDSESFYAFVAYPLDLFEEGSITNVLTSLVGNVFGFKALRHLRLEDIRFPMAFIKTCGGPP
NGIVVERDRLNKYGRPLLGCTIKPKLGLSGKNYGRVVYECLRGGLDLTKDDENINSQPFQRWRERFEFVAEA
VKLAQQETGEVKGHYLNCTATTPEEMYERAEFAKELDMPIIMHDYITGGFTANTGLANWCRKNGMLLHIHRA
MHAVIDRHPKHGIHFRVLAKCLRLSGGDQLHTGTVVGKLEGDRQTTLGFIDNLRESFVPEDRTRGNFFDQDW
GSMPGVFAVASGGIHVWHMPALLAIFGDDSCLQFGGGTHGHPWGSAAGAAANRVALEACVKARNAGREIEKE
SRDILMEAAKHSPELAIALETWKEIKFEFDTVDKLDVQ
>2684590903
MSKKYDAGVKEYRDTYWTPDYVPLDTDLLACFKVTGQEGVPREEVAAAVAAESSTGTWSTVWSELLTDLEFY
KGRCYRIEDVPGDKESFYAFIAYPLDLFEEGSITNVLTSLVGNVFGFKALRHLRLEDIRFPMAFIKTCGGPP
NGIVVERDRLNKYGRPLLGCTIKPKLGLSGKNYGRVVYECLRGGLDLTKDDENINSQPFQRWRERFEFVAEA
VKLAQQETGEVKGHYLNCTATTPEEMYERAEFAKELDMPIIMHDYITGGFTANTGLANWCRKNGMLLHIHRA
MHAVIDRHPKHGIHFRVLAKCLRLSGGDQLHTGTVVGKLEGDRQTTLGFIDNLRESFVPEDRNRGNFFDQDW
GSMPGVFAVASGGIHVWHMPALLAIFGDDSCLQFGGGTHGHPWGSAAGAAANRVALEACVKARNAGREIEKE
SRDILMEAAKHSPELAIALETWKEIKFEFDTVDKLDVQ
>2608215858
MSKKYDAGVKEYRDTYWTPDYVPLDTDLLACFKCTGQEGVPKEEVAAAVAAESSTGTWSTVWSELLTDLEFY
KGRCYRIEDVPGDKESFYAFIAYPLDLFEEGSITNVLTSLVGNVFGFKALRHLRLEDIRFPMAFIKTCGGPP
NGIVVERDRLNKYGRPLLGCTIKPKLGLSGKNYGRVVYECLRGGLDLTKDDENINSQPFQRWRERFEFVAEA
VKLAQQETGEVKGHYLNCTATTPEEMYERAEFAKELDMPIIMHDYITGGFTANTGLANWCRKNGMLLHIHRA
MHAVIDRHPKHGIHFRVLAKCLRLSGGDQLHTGTVVGKLEGDRQTTLGYIDNLRESFVPEDRNRGNFFDQDW
GSMPGVFAVASGGIHVWHMPALLAIFGDDSCLQFGGGTHGHPWGSAAGAAANRVALEACVKARNAGREIEKE
SRDILMEAAKHSPELAIALETWKEIKFEFDTVDKLDVQ
>637440964
MSKKYDAGVKEYRDTYWTPDYVPLDTDLLACFKCTGQEGVPREEVAAAVAAESSTGTWSTVWSELLTDLEFY
KGRCYRIEDVPGDKESFYAFIAYPLDLFEEGSITNVLTSLVGNVFGFKALRHLRLEDIRFPMAFIKTCGGPP
QGIVVERDRLNKYGRPLLGCTIKPKLGLSGKNYGRVVYECLRGGLDLTKDDENINSQPFQRWRDRFEFVAEA
VKLAQQETGEVKGHYLNCTATTPEEMYERAEFAKELDMPIIMHDYITGGFTANTGLANWCRKNGMLLHIHRA
MHAVIDRHPKHGIHFRVLAKCLRLSGGDQLHTGTVVGKLEGDRQTTLGYIDNLRESFVPEDRTRGNFFDQDW
GSMPGVFAVASGGIHVWHMPALLAIFGDDSCLQFGGGTHGHPWGSAAGAAANRVALEACVKARNAGREIEKE
SRDILMEAAKHSPELAIALETWKEIKFEFDTVDKLDVQ
>641284911
MSKKYDAGVKEYRDTYWTPEYVPLDTDLLACFKCTGQEGVPREEVAAAVAAESSTGTWSTVWSELLTDLEFY
KGRCYRIEDVPGDKESFYAFIAYPLDLFEEGSITNVLTSLVGNVFGFKALRHLRLEDIRFPMAFIKTCGGPP
NGIVVERDRLNKYGRPLLGCTIKPKLGLSGKNYGRVVYECLRGGLDLTKDDENINSQPFQRWRERFEFVAEA
VKLAQQETGEVKGHYLNCTATTPEEMYERAEFAKELDMPIIMHDYITGGFTANTGLANWCRKNGMLLHIHRA
MHAVIDRHPKHGIHFRVLAKCLRLSGGDQLHTGTVVGKLEGDRQTTLGYIDNLRESFVPEDRTRGNFFDQDW
GSMPGVFAVASGGIHVWHMPALLAIFGDDSCLQFGGGTHGHPWGSAAGAAANRVALEACVKARNAGREIEKE
SRDILMEAAKHSPELAIALETWKEIKFEFDTVDKLDVQ
>2684595516
MSKKYDAGVKEYRDTYWTPDYVPLDTDLLACFKCTGQEGVPREEVAAAVAAESSTGTWSTVWSELLTDLEFY
KGRCYRIEDVPGDKESFYAFIAYPLDLFEEGSITNVLTSLVGNVFGFKALRHLRLEDIRFPMAFIKTCGGPP
NGIVVERDRLNKYGRPLLGCTIKPKLGLSGKNYGRVVYECLRGGLDLTKDDENINSQPFQRWRERFEFVAEA
VKLAQQETGEVKGHYLNCTATTPEEMYERAEFAKELDMPIIMHDYITGGFTANTGLANWCRKNGMLLHIHRA
MHAVIDRHPKHGIHFRVLAKCLRLSGGDQLHTGTVVGKLEGDRQTTLGYIDNLRESFVPEDRTRGNFFDQDW
GSMPGVFAVASGGIHVWHMPALLAIFGDDSCLQFGGGTHGHPWGSAAGAAANRVALEACVKARNAGREIEKE
SRDILMEAAKHSPELAIALETWKEIKFEFDTVDKLDVQQ
>637447899
MSKKYDAGVKEYRDTYWTPDYVPLDTDLLACFKCTGQEGVPREEVAAAVAAESSTGTWSTVWSELLTDLEFY
KGRCYRIEDVPGDKESFYAFIAYPLDLFEEGSITNVLTSLVGNVFGFKALRHLRLEDIRFPMAFIKTCGGPP
NGIVVERDRLNKYGRPLLGCTIKPKLGLSGKNYGRVVYECLRGGLDLTKDDENINSQPFQRWRERFEFVAEA
VKLAQQETGEVKGHYLNCTATTPEEMYERAEFAKELDMPIIMHDYITGGFTANTGLANWCRKNGMLLHIHRA
MHAVIDRHPKHGIHFRVLAKCLRLSGGDQLHTGTVVGKLEGDRQTTLGYIDNLRESFVPEDRSRGNFFDQDW
GSMPGVFAVASGGIHVWHMPALLAIFGDDSCLQFGGGTHGHPWGSAAGAAANRVALEACVKARNAGREIEKE
SRDILMEAAKHSPELAIALETWKEIKFEFDTVDKLDVQ
>2721488706
MSKKFDAGVKEYRDTYWTPDYVPLDTDLLACFKVTGQDGVPREEVAAAVAAESSTGTWSAVWSELLTDLDFY
KGRCYRIEDVPGDKESFYAFVAYPLDLFEEGSVTNVLTSLVGNVFGFKALRHLRLEDIRFPMAFIKTCPGPP
NGICVERDRMNKYGRPLLGCTIKPKLGLSGKNYGRVVYECLRGGLDFTKDDENINSQPFQRWQNRFEFVAEA
VESAQQETGEKKGHYLNCTAATPEEMYERAEFAKELGQPIIMHDYITGGFTANTGLSKWCRKNGMLLHIHRA
MHAVIDRHPKHGIHFRVLAKCLRLSGGDQLHTGTVVGKLEGDRQTTLGFIDQLRESFIPEDRSRGNFFDQDW
GSMPGVFAVASGGIHVWHMPALVAIFGDDSVLQFGGGTHGHPWGSAAGAAANRVALEACVKARNAGREIEKE
SRDILMEAAKHSPELAIALETWKEIKFEFDTVDKLDVN
>2508550402
MSKKYDAGVKEYRDTYWTPDYVPLDTDLLACFKCTGQEGVPKEEVAAAVAAESSTGTWSTVWSELLTDLDFY
KGRCYRIEDVPGDKESFYAFIAYPLDLFEEGSVTNVLTSLVGNVFGFKALRHLRLEDIRFPMAFIKTCPGPP
NGIHVERDRMNKYGRPLLGCTIKPKLGLSGKNYGRVVYECLRGGLDFTKDDENINSQPFQRWQNRFEFVAEA
VQLAQEETGEKKGHYLNCTAATPEEMYERAEFAKELGQPIIMHDYITGGFTANTGLSKWCRKNGMLLHIHRA
MHAVIDRHPKHGIHFRVLAKCLRLSGGDQLHTGTVVGKLEGDRQTTLGFIDQLRESFIPEDRTRGNFFDQDW
GSMPGVFAVASGGIHVWHMPALVAIFGDDSVLQFGGGTHGHPWGSAAGAAANRVALEACVKARNAGREIEKE
GRDILTEAAKHSPELAIALETWKEIKFEFDTVDKLDVG
>2618856192
MSKKYDAGVKEYRDTYWTPDYVPLDTDLLACFKCTGQEGVPKEEVAAAVAAESSTGTWSTVWSELLVDLDFY
KGRCYRIEDVPGDKESFYAFIAYPLDLFEEGSVTNVLTSLVGNVFGFKALRHLRLEDIRFPMAFIKTCPGPP
NGIHVERDRMNKYGRPLLGCTIKPKLGLSGKNYGRVVYECLRGGLDFTKDDENINSQPFQRWQNRFEFVAEA
VQSAQAETGEKKGHYLNCTAATPEEMYERAEFAKELGQPIIMHDYITGGFTANTGLSKWCRKNGMLLHIHRA
MHAVIDRHPKHGIHFRVLAKCLRLSGGDQLHTGTVVGKLEGDRQTTLGFIDQLRESFIPEDRTRGNFFDQDW
GSMPGVFAVASGGIHVWHMPALVAIFGDDSVLQFGGGTHGHPWGSAAGAAANRVALEACVKARNAGREIEKE
GRDILLEAAKHSPELAIALETWKEIKFEFDTVDKLDVG
>2837001184
MSKKYDAGVKEYRDTYWTPDYVPLDTDLLACFKVTGQEGVPKEEVAAAVAAESSTGTWSTVWSELLTDLDFY
KGRCYRIEDVPGDKESFYAFIAYPLDLFEEGSITNVLTSLVGNVFGFKALRHLRLEDIRFPMAFIKTCPGPP
NGICVERDRMNKYGRPLLGCTIKPKLGLSGKNYGRVVYECLRGGLDFTKDDENINSQPFQRWQNRFEFVAEA
VKSAEQETGERKGHYLNCTAATPEEMYERAEFAKELGQPIIMHDYITGGFTANTGLSKWCRKNGMLLHIHRA
MHAVIDRHPKHGIHFRVLAKCLRLSGGDQLHTGTVVGKLEGDRQTTLGFIDQLRESFVPEDRSRGNFFDQDW
GSMPGVFAVASGGIHVWHMPALVAIFGDDSVLQFGGGTHGHPWGSAAGAAANRVALEACVKARNAGREIEKE
SRDILMEAAKHSPELAIALETWKEIKFEFDTVDKLDVG
>2831560136
MSKKYDAGVKEYRDTYWTPDYVPLDTDLLACFKVTGQEGVPKEEVAAAVAAESSTGTWSTVWSELLTDLDFY
KGRCYRIEDVPGDKESFYAFIAYPLDLFEEGSITNVLTSLVGNVFGFKALRHLRLEDIRFPMAFIKTCPGPP
NGICVERDRMNKYGRPLLGCTIKPKLGLSGKNYGRVVYECLRGGLDFTKDDENINSQPFQRWQNRFEFVAEA
VQLAQEETGEKKGHYLNCTAATPEEMYERAEFAKELGQPIIMHDYITGGFTANTGLSKWCRKNGMLLHIHRA
MHAVIDRHPKHGIHFRVLAKCLRLSGGDQLHTGTVVGKLEGDRQTTLGFIDQLRESFVPEDRSRGNFFDQDW
GSMPGVFAVASGGIHVWHMPALVAIFGDDSVLQFGGGTHGHPWGSAAGAAANRVALEACVKARNAGREIEKE
SRDILMEAAKHSPELAIALETWKEIKFEFDTVDKLDVN
>638959728
MSKKYDAGVKEYRDTYWTPDYVPLDTDLLACFKVTGQEGVPKEEVAAAVAAESSTGTWSTVWSELLTDLDFY
KGRCYRIEDVPGDKESFYAFIAYPLDLFEEGSITNVLTSLVGNVFGFKALRHLRLEDIRFPMAFIKTCPGPP
NGICVERDRMDKYGRPLLGCTIKPKLGLSGKNYGRVVYECLRGGLDFTKDDENINSQPFQRWQNRFEFVAEA
VQLAQEETGEKKGHYLNCTAATPEDMYERAEFAKELGQPIIMHDYITGGFTANTGLSKWCRKNGMLLHIHRA
MHAVIDRHPKHGIHFRVLAKCLRLSGGDQLHTGTVVGKLEGDRQTTLGFIDQLRESFVPEDRSRGNFFDQDW
GSMPGVFAVASGGIHVWHMPALVAIFGDDSVLQFGGGTHGHPWGSAAGAAANRVALEACVKARNAGREIEKE
SRDILMEAAKHSPELAIALETWKEIKFEFDTVDKLDVN
>647589077
MSKKYDAGVKEYRDTYWTPDYVPLDTDLLACFKCTGQEGVPKEEVAAAVAAESSTGTWSTVWSELLVDLDFY
KGRCYRIEDVPGDKEAFYAFIAYPLDLFEEGSVTNVLTSLVGNVFGFKALRHLRLEDIRFPMAFIKTCPGPP
NGICVERDRMNKYGRPLLGCTIKPKLGLSGKNYGRVVYECLRGGLDFTKDDENINSQPFQRWQNRFEFVAEA
VALAQQETGEKKGHYLNCTAATPEEMYERAEFAKELGQPIIMHDYITGGFTANTGLSKWCRKNGMLLHIHRA
MHAVIDRHPKHGIHFRVLAKCLRLSGGDQLHTGTVVGKLEGDRQTTLGFIDQLRESFIPEDRSRGNFFDQDW
GSMPGVFAVASGGIHVWHMPALVAIFGDDSVLQFGGGTHGHPWGSAAGAAANRVALEACVKARNAGREIEKE
SRDILMEAAKHSPELAIALETWKEIKFEFDTVDKLDVQ
>640545759
MSKKYDAGVKEYRDTYWTPDYVPLDTDLLACFKCTGQEGVPKEEVAAAVAAESSTGTWSTVWSELLTDLDFY
KGRCYRIEDVPGDKESFYAFIAYPLDLFEEGSITNVLTSLVGNVFGFKALRHLRLEDIRFPLAFIKTCYGPP
NGIVVERDRMNKYGRPLLGCTIKPKLGLSGKNYGRVVYECLRGGLDFTKDDENINSQPFQRWQNRFEFVAEA
IRLAEQETGEKKGHYLNVTANTPEEMYERAEFAKELGMPIVMHDFITGGFTANTGLSKWCRKNGMLLHIHRA
MHAVIDRHPKHGIHFRVLAKCLRLSGGDQLHTGTVVGKLEGDRQTTLGYIDQLRESFVPEDRSRGNFFDQDW
GSMPGVFAVASGGIHVWHMPALVTIFGDDSVLQFGGGTHGHPWGSAAGAAANRVALEACVKARNAGRHLEKE
SRDILMEAAKHSPELAIALETWKEIKFEFDTVDKLDVQS
>2758513975
MSKKYDAGVKEYRDTYWTPDYVPLDTDLLACFKCTGQEGVPKEEVAAAVAAESSTGTWSTVWSELLTDLDFY
KGRCYRIEDVPGDKEAFYAFIAYPLDLFEEGSVTNVLTSLVGNVFGFKALRHLRLEDIRFPLAFIKTCMGPP
NGIQVERDRMNKYGRPLLGCTIKPKLGLSGKNYGRVVYECLRGGLDFTKDDENINSQPFQRWQNRFEFVAEA
VRLAQEETGEKKGHYLNCTAATPEQMYERAEFAKELGQPIIMHDYITGGFTANTGLAHWCRKNGMLLHIHRA
MHAVIDRHPKHGIHFRVLAKCLRLSGGDQLHTGTVVGKLEGDRQTTLGFIDQLRESFVPEDRSRGNFFDQDW
GSMPGVFAVASGGIHVWHMPALVAIFGDDSVLQFGGGTHGHPWGSAAGAAANRVALEACVKARNAGREIEKE
SRDILMEAAKHSPELAIALETWKEIKFEFDTVDKLDVQ
>2792980998
MSKKYDAGVKEYRDTYWTPDYVPLDTDLLACFKCTGQEGVPKEEVAAAVAAESSTGTWSTVWSELLTDLDFY
KGRCYRIEDVPGDKESFYAFIAYPLDLFEEGSITNVLTSLVGNVFGFKALRHLRLEDLRFPMAFIKTCYGPP
NGIQVERDRMNKYGRPLLGCTIKPKLGLSGKNYGRVVYECLRGGLDFTKDDENINSQPFQRWQNRFEFVAEA
IKLSEQETGEKKGHYLNVTANTPEEMYERAEFAKELGMPIVMHDFITGGFTANTGLSKWCRKNGMLLHIHRA
MHAVIDRHPKHGIHFRVLAKCLRLSGGDQLHTGTVVGKLEGDRQTTLGYIDQLRESFVPEDRSRGNFFDQDW
GSMPGVFAVASGGIHVWHMPALVSIFGDDSVLQFGG
>2507311739
MSKKYDAGVKEYRDTYWTPDYVPLDTDLLACFKCTGQEGVPKEEVAAAVAAESSTGTWSTVWSELLTDLDFY
KGRCYRIEDVPGDKESFYAFIAYPLDLFEEGSITNVLTSLVGNVFGFKALRHLRLEDLRFPLAFIKTCYGPP
NGIQVERDRMNKYGRPLLGCTIKPKLGLSGKNYGRVVYECLRGGLDFTKDDENINSQPFQRWQNRFEFVAEA
IKLSEQETGEKKGHYLNVTANTPEEMYERAEFAKELGMPIIMHDFITGGFTANTGLSKWCRKNGMLLHIHRA
MHAVIDRHPKHGIHFRVLAKCLRLSGGDQLHTGTVVGKLEGDRQTTLGYIDQLRESFVPEDRSRGNFFDQDW
GSMPGVFAVASGGIHVWHMPALVTIFGDDSVLQFGGGTHGHPWGSAAGAAANRVALEACVKARNAGRHLEKE
SRDILMEAAKHSPELAIALETWKEIKFEFDTVDKLDVQG
>2507317447
MSKKYDAGVKEYRDTYWTPDYVPLDTDLLACFKCTGQEGVPKEEVAAAVAAESSTGTWSTVWSELLTDLDFY
KGRCYRIEDVPGDKESFYAFIAYPLDLFEEGSITNVLTSLVGNVFGFKALRHLRLEDLRFPLAFIKTCYGPP
NGIQVERDRMNKYGRPLLGCTIKPKLGLSGKNYGRVVYECLRGGLDFTKDDENINSQPFQRWQNRFEFVAEA
IKLSEQETGEKKGHYLNVTANTPEEMYERAEFAKELGMPIIMHDFITGGFTANTGLSRWCRKNGMLLHIHRA
MHAVIDRHPKHGIHFRVLAKCLRLSGGDQLHTGTVVGKLEGDRQTTLGYIDQLRESFVPEDRSRGNFFDQDW
GSMPGVFAVASGGIHVWHMPALVTIFGDDSVLQFGGGTHGHPWGSAAGAAANRVALEACVKARNAGRHLEKE
SRDILTEAAKHSPELAIALETWKEIKFEFDTVDKLDVQQ
>2517172585
MSKKYDAGVKEYRDTYWTPDYVPLDTDLLACFKCTGQEGVPKEEVAAAVAAESSTGTWSTVWSELLTDLDFY
KGRCYRIEDVPGDKESFYAFIAYPLDLFEEGSITNVLTSLVGNVFGFKALRHLRLEDLRFPLAFIKTCYGPP
NGIQVERDRMNKYGRPLLGCTIKPKLGLSGKNYGRVVYECLRGGLDFTKDDENINSQPFQRWQNRFEFVAEA
IKLSEQETGEKKGHYLNVTANTPEEMYERAEFAKELGMPIVMHDFITGGFTANTGLSRWCRKNGMLLHIHRA
MHAVIDRHPKHGIHFRVLAKCLRLSGGDQLHTGTVVGKLEGDRQTTLGYIDQLRESFVPEDRSRGNFFDQDW
GSMPGVFAVASGGIHVWHMPALVTIFGDDSVLQFGGGTHGHPWGSAAGAAANRVALEACVKARNAGRHLEKE
SRDILTEAAKHSPELAIALETWKEIKFEFDTVDKLDVQN
>639019978
MSKKYDAGVKEYRDTYWTPDYVPLDTDLLACFKCTGQDGVPKEEVAAAVAAESSTGTWSTVWSELLTDLDFY
KGRCYRIEDVPGDKESFYAFIAYPLDLFEEGSITNVLTSLVGNVFGFKALRHLRLEDIRFPMAFIKSCYGPP
NGIQVERDRMNKYGRPLLGCTIKPKLGLSGKNYGRVVYECLRGGLDFTKDDENINSQPFQRWQNRFEFVAEA
IKLSEQETGERKGHYLNVTANTPEEMYERAEFAKELGMPIIMHDFITGGFTANTGLSKWCRKNGMLLHIHRA
MHAVIDRHPKHGIHFRVLAKCLRLSGGDQLHTGTVVGKLEGDRQTTLGYIDQLRESFVPEDRSRGNFFDQDW
GSMPGVFAVASGGIHVWHMPALVTIFGDDSVLQFGGGTHGHPWGSAAGAAANRVALEACVKARNAGRHLEKE
SRDILMEAGKHSPELAIALETWKEIKFEFDTVDKLDVQN
>640543030
MSKKYDAGVKEYRDTYWTPDYVPLDTDLLACFKCTGQEGVPKEEVAAAVAAESSTGTWSTVWSELLTDLDFY
KGRCYRIEDVPGDKESFYAFIAYPLDLFEEGSITNVLTSLVGNVFGFKALRHLRLEDIRFPMAFIKSCYGPP
NGIQVERDRMNKYGRPLLGCTIKPKLGLSGKNYGRVVYECLRGGLDFTKDDENINSQPFQRWQNRFEFVAEA
IKLSEQETGERKGHYLNVTANTPEEMYERAEFAKELGMPIIMHDFITGGFTANTGLSKWCRKNGMLLHIHRA
MHAVIDRHPKHGIHFRVLAKCLRLSGGDQLHTGTVVGKLEGDRQTTLGYIDQLRESFVPEDRSRGNFFDQDW
GSMPGVFAVASGGIHVWHMPALVTIFGDDSVLQFGGGTHGHPWGSAAGAAANRVALEACVKARNAGRHLEKE
SRDILMEAGKHSPELAIALETWKEIKFEFDTVDKLDVQN
>639889659
MSKKYDAGVKEYRDTYWTPDYVPLDTDLLACFKCTGQEGVPKEEVAAAVAAESSTGTWSTVWSELLTDLDFY
KGRCYRIEDVPGDKESFYAFIAYPLDLFEEGSITNVLTSLVGNVFGFKALRHLRLEDIRFPMAFIKSCYGPP
NGIQVERDRMNKYGRPLLGCTIKPKLGLSGKNYGRVVYECLRGGLDFTKDDENINSQPFQRWQNRFEFVAEA
IKLSEQETGERKGHYLNVTANTPEEMYERAEFAKELGMPIIMHDFITGGFTANTGLSKWCRKNGMLLHIHRA
MHAVIDRHPKHGIHFRVLAKCLRLSGGDQLHTGTVVGKLEGDRQTTLGYIDQLRESFVPEDRSRGNFFDQDW
GSMPGVFAVASGGIHVWHMPALVTIFGDDSVLQFGGGTHGHPWGSAAGAAANRVALEACVKARNAGRHLEKE
SRDILMEAAKHSPELAIALETWKEIKFEFDTVDKLDVQS
>2724644660
MSKKYDAGVKEYRDTYWTPDYVPLDTDLLACFKCTGQEGVPKEEVAAAVAAESSTGTWSTVWSELLTDLDFY
KGRCYRIEDVPGDKESFYAFIAYPLDLFEEGSITNVLTSLVGNVFGFKALRHLRLEDIRFPMAFIKSCYGPP
NGIQVERDRMNKYGRPLLGCTIKPKLGLSGKNYGRVVYECLRGGLDFTKDDENINSQPFQRWQNRFEFVAEA
IKLSEQETGERKGHYLNVTANTPEEMYERAEFAKELGMPIIMHDFITGGFTANTGLSKWCRKNGMLLHIHRA
MHAVIDRHPKHGIHFRVLAKCLRLSGGDQLHTGTVVGKLEGDRQTTLGYIDQLRESFVPEDRSRGNFFDQDW
GSMPGVFAVASGGIHVWHMPALVTIFGDDSVLQFGGGTHGHPWGSAAGAAANRVALEACVKARNAGRHLEKE
SRDILTEAAKHSPELAIALETWKEIKFEFDTVDKLDVQN
>638962068
MSKKYDAGVKEYRDTYWTPDYVPLDTDLLACFKCTGQEGVPKEEVAAAVAAESSTGTWSTVWSELLTDLDFY
KGRCYRIEDVPGDKESFYAFIAYPLDLFEEGSITNVLTSLVGNVFGFKALRHLRLEDIRFPIAFIKSCYGPP
NGIQVERDRMNKYGRPLLGCTIKPKLGLSGKNYGRVVYECLRGGLDFTKDDENINSQPFQRWQNRFEFVAEA
IKLSEQETGERKGHYLNVTANTPEEMYERAEFAKELGMPIIMHDFITGGFTANTGLSKWCRKNGMLLHIHRA
MHAVIDRHPKHGIHFRVLAKCLRLSGGDQLHTGTVVGKLEGDRQTTLGYIDQLRESFVPEDRSRGNFFDQDW
GSMPGVFAVASGGIHVWHMPALVTIFGDDSVLQFGGGTHGHPWGSAAGAAANRVALEACVKARNAGRHLEKE
SRDILTEAAKHSPELAIALETWKEIKFEFDTVDKLDVQN
>2792979405
MSKKYDAGVKEYRDTYWTPDYVPLDTDLLACFKCTGXEGVPKEEVAAAVAAESSTGTWSTVWSELLTDLDFY
KGRCYRIEDVPGDKESFYAFIAYPLDLFEEGSITNVLTSLVGNVFGFKALRHLRLEDIRFPMAFIKSCYGPP
NGIQVERDRMNKYGRPLLGCTIKPKLGLSGKNYGRVVYECLRGGLDFTKDDENINSQPFQRWQNRFEFVAEA
IKLSEQETGERKGHYLNVTANTPEEMYERAEFAKELGMPIVMHDFITGGFTANTGLSKWCRKNGMLLHIHRA
MHAVIDRHPKHGIHFRVLAKCLRLSGGDQLHTGTVVGKLEGDRQTTLGYIDQLRESFVPEDRSRGNFFDQDW
GSMPGVFAVASGGIHVWHMPALVAIFGDDSVLQFGGGTHGHPWGSAAGAAANRVALEACVKARNAGREIEKE
SRDILMEAAKHSPELAIALETWKEIKFEFDTVDKLDVQN
>2823441446
MSKKYDAGVKEYRDTYWTPDYVPLDTDLLACFKCTGQEGVPKEEVAAAVAAESSTGTWSTVWSELLTDLEFY
KGRCYRIEDVPGDKESFYAFIAYPLDLFEEGSITNVLTSLVGNVFGFKALRHLRLEDIRFPIAFIKSCYGPP
NGICVERDRMNKYGRPLLGCTIKPKLGLSGKNYGRVVYECLRGGLDFTKDDENINSQPFQRWQNRFEFVAEA
IKLSEQETGERKGHYLNVTANTPEEMYERAEFAKELGMPIIMHDFITGGFTANTGLSKWCRKNGMLLHIHRA
MHAVIDRHPKHGIHFRVLAKCLRLSGGDQLHTGTVVGKLEGDRQTTLGYIDQLRESFVPEDRSRGNFFDQDW
GSMPGVFAVASGGIHVWHMPALVAIFGDDSVLQFGGGTHGHPWGSAAGAAANRVALEACVKARNAGREIEKE
SRDILLEAGKHSPELAIALETWKEIKFEFDTVDKLDVQS
>2779837906
MSKKYDAGVKEYRDTYWTPDYVPLDTDLLACFKCTGQEGVPKEEVAAAVAAESSTGTWSTVWSELLTDLDFY
KGRCYRIEDVPGDKEAFYAFIAYPLDLFEEGSITNVLTSLVGNVFGFKALRHLRLEDIRFPIAFIKCCAGPP
NGIAVERDRMNKYGRPLLGCTIKPKLGLSGKNYGRVVYECLRGGLDFTKDDENINSQPFQRWQNRFEFVAEA
IKIAEQETGERKGHYLNVTANTPEEMYERAEFAKELNQPIIMHDFITGGFTANTGLSKWCRANGMLLHIHRA
MHAVIDRHPKHGIHFRVLAKCLRLSGGDQLH
>639886471
MSKKYDAGVKEYRDTYWTPDYVPLDTDLLACFKCTGQEGVPKEEVAAAVAAESSTGTWSTVWSELLTDLDFY
KGRCYRIEDVPGDKEAFYAFIAYPLDLFEEGSITNVLTSLVGNVFGFKALRHLRLEDIRFPIAFIKCCAGPP
NGIAVERDRMNKYGRPLLGCTIKPKLGLSGKNYGRVVYECLRGGLDFTKDDENINSQPFQRWQNRFEFVAEA
IKLAEQETGERKGHYLNVTANTPEEMYERAEFAKELNQPIIMHDFITGGFTANTGLSKWCRANGMLLHIHRA
MHAVIDRHPKHGIHFRVLAKCLRLSGGDQLHTGTVVGKLEGDRQTTLGYIDQLRESFVPEDRSRGNFFDQDW
GSMPGVFAVASGGIHVWHMPALVAIFGDDSVLQFGGGTHGHPWGSAAGAAANRVALEACVKARNAGREIEKE
SRDILMEAGKHSPELAIALETWKEIKFEFDTVDKLDVQ
>2646430553
MSKKYDAGVKEYRDTYWTPDYVPLDTDLLACFKCTGQEGVPKEEVAAAVAAESSTGTWSTVWSELLTDLDFY
KGRCYRIEDVPGDKESFYAFIAYPLDLFEEGSITNVLTSLVGNVFGFKALRHLRLEDIRFPIAFIKCCAGPP
NGIAVERDRMNKYGRPLLGCTIKPKLGLSGKNYGRVVYECLRGGLDFTKDDENINSQPFQRWQNRFEFVAEA
IKLAEQETGERKGHYLNVTANTPEEMYERAEFAKELNQPIIMHDFITGGFTANTGLSKWCRKNGMLLHIHRA
MHAVIDRHPKHGIHFRVLAKCLRLSGGDQLHTGTVVGKLEGDRQTTLGYIDQLRESFVPEDRSRGNFFDQDW
GSMPGVFAVASGGIHVWHMPALVAIFGDDSVLQFGGGTHGHPWGSAAGAAANRVALEACVKARNAGREIEKE
SRDILMEAGKHSPELAIALETWKEIKFEFDTVDKLDVQ
>2823448216
MSKKYDAGVKEYRDTYWTPDYVPLDTDLLACFKCTGQEGVPKEEVAAAVAAESSTGTWSTVWSELLTDLDFY
KGRCYRIEDVPGDKESFYAFIAYPLDLFEEGSITNVLTSLVGNVFGFKALRHLRLEDIRFPIAFIKSCYGPP
NGICVERDRMNKYGRPLLGCTIKPKLGLSGKNYGRVVYECLRGGLDFTKDDENINSQPFQRWQNRFEFVAEA
IKLSEQETGERKGHYLNVTANTPEEMYERAEFAKELGMPIVMHDFITGGFTANTGLSKWCRKNGMLLHIHRA
MHAVIDRHPKHGIHFRVLAKCLRLSGGDQLHTGTVVGKLEGDRQTTLGYIDQLRESFVPEDRSRGNFFDQDW
GSMPGVFAVASGGIHVWHMPALVAIFGDDSVLQFGGGTHGHPWGSAAGAAANRVALEACVKARNAGREIEKE
SRDILMEAGKHSPELAIALETWKEIKFEFDTVDKLDVQN
>2507494299
MSKKYDAGVKEYRDTYWTPDYVPLDTDLLACFKCTGQEGVPKEEVAAAVAAESSTGTWSTVWSELLTDLDFY
KGRCYRIEDVPGDKEAFYAFIAYPLDLFEEGSITNVLTSLVGNVFGFKALRHLRLEDIRFPIAFIKCCAGPP
NGIAVERDRMNKYGRPLLGCTIKPKLGLSGKNYGRVVYECLRGGLDFTKDDENINSQPFQRWQNRFEFVAEA
IKLAEQETGERKGHYLNVTANTPEEMYERAEFAKELKQPIIMHDFITGGFTANTGLSKWCRANGMLLHIHRA
MHAVIDRHPKHGIHFRVLAKCLRLSGGDQLHTGTVVGKLEGDRQTTLGYIDQLRESFVPEDRSRGNFFDQDW
GSMPGVFAVASGGIHVWHMPALVAIFGDDSVLQFGGGTHGHPWGSAAGAAANRVALEACVKARNAGREIEKE
SRDILMEAGKHSPELAIALETWKEIKFEFDTVDKLDVQ
>2563725199
MSKKYDAGVKEYRDTYWTPDYVPLDTDLLACFKCTGQEGVPKEEVAAAVAAESSTGTWSTVWSELLTDLDFY
KGRCYRIEDVPGDKDSFYAFIAYPLDLFEEGSITNVLTSLVGNVFGFKALRHLRLEDIRFPMAFIKSCYGPP
NGIQVERDRMNKYGRPLLGCTIKPKLGLSGKNYGRVVYECLRGGLDFTKDDENINSQPFQRWQNRFEFVAEA
IKLSEQETGERKGHYLNVTANTPEEMYERAEFAKELGMPIVMHDFITGGFTANTGLSKWCRKNGMLLHIHRA
MHAVIDRHPKHGIHFRVLAKCLRLSGGDQLHTGTVVGKLEGDRQTTLGYIDQLRESFVPEDRSRGNFFDQDW
GSMPGVFAVASGGIHVWHMPALVAIFGDDSVLQFGGGTHGHPWGSAAGAAANRVALEACVKARNAGREIEKE
SRDILMEAGKHSPELAIALETWKEIKFEFDTVDKLDVQN
>2688545743
MSKKYDAGVKEYRDTYWTPDYVPLDTDLLACFKCTGQEGVPKEEVAAAVAAESSTGTWSTVWSELLTDLDFY
KGRCYRIEDVPGDKESFYAFIAYPLDLFEEGSITNVLTSLVGNVFGFKALRHLRLEDIRFPMAFIKSCYGPP
NGIQVERDRMNKYGRPLLGCTIKPKLGLSGKNYGRVVYECLRGGLDFTKDDENINSQPFQRWQNRFEFVAEA
IKLSEQETGERKGHYLNVTANTPEEMYERAEFAKELGMPIIMHDFITGGFTANTGLSKWCRKNGMLLHIHRA
MHAVIDRHPKHGIHFRVLAKCLRLSGGDQLHTGTVVGKLEGDRQTTLGYIDQLRESFVPEDRSRGNFFDQDW
GSMPGVFAVASGGIHVWHMPALVAIFGDDSVLQFGGGTHGHPWGSAAGAAANRVALEACVKARNAGREIEKE
SRDILMEAGKHSPELAIALETWKEIKFEFDTVDKLDVQN
>2582707631
MSKKYDAGVKEYRDTYWTPDYVPLDTDLLACFKCTGQEGVPREEVAAAVAAESSTGTWSTVWSELLTDLDFY
KGRCYRIEDVPGDKESFYAFIAYPLDLFEEGSITNVLTSLVGNVFGFKALRHLRLEDIRFPIAFIKTCMGPP
NGIVVERDRMNKYGRPLLGCTIKPKLGLSGKNYGRVVYECLRGGLDFTKDDENINSQPFQRWQNRFEFVAEA
VRSAQEETGEKKGHYLNCTANTPEEMYERAEFAKELGQPIIMHDYITGGFTANTGLAKWCRKNGMLLHIHRA
MHAVIDRHPKHGIHFRVLAKCLRLSGGDQLHTGTVVGKLEGDRQTTLGYIDQLRESFVPEDRTRGNFFDQDW
GSMGGVFAVASGGIHVWHMPALVAIFGDDSVLQFGGGTHGHPWGSAAGAAANRVALEACVKARNAGREIERE
GRDILTEAAKHSPELAIALETWKEIKFEFDTVDKLDV
>2638209530
MAKKYDAGVKEYRDTYWTPDYVPLDTDLLACFKVTGQEGVPREEVAAAVAAESSTGTWSTVWSELLTDLDFY
KGRAYRIEDVPGDKESFYAFIAYPLDLFEEGSITNVLTSLVGNVFGFKALRHLRLEDIRFPMAFIKTCMGPP
NGIVVERDRMNKYGRPLLGCTIKPKLGLSGKNYGRVVYECLRGGLDFTKDDENINSQPFQRWQNRFEFVAEA
VKAAEQETGEKKGHYLNCTAATPEEMYERAEFAKELEMPIIMHDYITGGFTANTGLAKWCRKNGMLLHIHRA
MHAVIDRHPKHGIHFRVLAKCLRLSGGDQLHTGTVVGKLEGDRQSTLGFIDQLRESFVPEDRSRGNFFDQDW
GSMGGVFAVASGGIHVWHMPALVSIFGDDSVLQFGGGTHGHPWGSAAGAAANRVALEACVKARNAGREIERE
GRDILTEAAKHSPELAIALETWKEIKFEFDTVDKLDVN
>650132304
MAKKYDAGVKEYRDTYWTPDYVPLDTDLLACFKCTGQEGVPKEEVAAAVAAESSTGTWSTVWSELLTDLDFY
KGRCYRIEDVPGDKESFYAFIAYPLDLFEEGSVTNVLTSLVGNVFGFKALRHLRLEDIRFPMAFIKTCMGPP
NGIVVERDRMNKYGRPLLGCTIKPKLGLSGKNYGRVVYECLRGGLDFTKDDENINSQPFQRWQNRFEFVAEA
VKSAEQETGERKGHYLNCTAATPEQMYERAEFAKELGQPIIMHDYITGGFTANTGLAHWCRKNGILLHIHRA
MHAVIDRHPKHGIHFRVLAKCLRLSGGDQLHTGTVVGKLEGDRQSTLGYIDQLRESFVPEDRSRGNFFDQDW
GSMGGVFAVASGGIHVWHMPALVSIFGDDSVLQFGGGTHGHPWGSAAGAAANRVALEACVKARNAGREIERE
GRDILMEAAKHSPELAIALETWKEIKFEFDTVDKLDVN
>2831889502
MAKKYDAGVKEYRDTYWTPDYVPLDSDLLACFKCTGQEGVPREEVAAAVAAESSTGTWSTVWSELLTDLDFY
KGRCYRIEDVPGDKEAFYAFIAYPLDLFEEGSITNVLTSLVGNVFGFKALRHLRLEDIRFPLAFIKTCMGPP
NGIQVERDRMNKYGRPLLGCTIKPKLGLSGKNYGRVVYECLRGGLDFTKDDENINSQPFQRWQNRFEFVAEA
VKLSEQETGEKKGHYLNCTAATPEEMYERAEFAKELGQPIIMHDYITGGFTANTGLAKWCRKNGMLLHIHRA
MHAVIDRHPKHGIHFRVLAKCLRLSGGDQLHTGTVVGKLEGDRQSTLGYIDQLRESFVPEDRSRGNFFDQDW
GSLGGVFAVASGGIHVWHMPALVAIFGDDSVLQFGGGTHGHPWGSAAGAAANRVALEACVKARNAGREIERE
GRDILLEAAKHSPELAIALETWKEIKFEFDTVDKLDVN
>2582648445
MAKKYDAGVKEYRDTYWTPDYVPLDTDLLACFKCTGQEGVPKEEVAAAVAAESSTGTWSTVWSELLTDLDFY
KGRCYRIEDVPGDKESFYAFIAYPLDLFEEGSITNVLTSLVGNVFGFKALRHLRLEDIRFPMAFIKTCMGPP
NGIVVERDRMNKYGRPLLGCTIKPKLGLSGKNYGRVVYECLRGGLDFTKDDENINSQPFQRWQNRFEFVAEA
VKLAEQETGEKKGHYLNCTAATPEEMYERAEFAKELGQPIIMHDYITGGFTANTGLAKWCRKNGMLLHIHRA
MHAVIDRHPKHGIHFRVLAKCLRLSGGDQLHTGTVVGKLEGDRQSTLGYIDQLRESFVPEDRSRGNFFDQDW
GSMGGVFAVASGGIHVWHMPALVSIFGDDSVLQFGGGTHGHPWGSAAGAAANRVALEACVKARNAGREIERE
GRDILLEAAKHSPELAIALETWKEIKFEFDTVDKLDVN
>650128524
MAAAVAAESSTGTWSTVWSELLTDLDFYKGRCYRIEDVPGDKESFYAFIAYPLDLFEEGSITNVLTSLVGNV
FGFKALRHLRLEDIRFPLAFIKTCMGPPNGIQVERDRMNKYGRPLLGCTIKPKLGLSGKNYGRVVYECLRGG
LDFTKDDENINSQPFQRWQNRFEFVAEAVKLAEQETGEKKGHYLNCTAATPEEMYERAEFAKELGQPIIMHD
YITGGFTANTGLAKWCRKNGMLLHIHRAMHAVIDRHPKHGIHFRVLAKCLRLSGGDQLHTGTVVGKLEGDRQ
STLGYIDQLRESFVPEDRSRGNFFDQDWGSMGGVFAVASGGIHVWHMPALVSIFGDDSVLQFGGGTHGHPWG
SAAGAAANRVALEACVKARNAGREIEREGRDILLEAAKHSPELAIALETWKEIKFEFDTVDKLDVN
>2834132898
MSKKYDAGVKEYRDTYWTPDYVPLDTDLLACFKCTGQEGVPKEEVAAAVAAESSTGTWSTVWSELLTDLDFY
KGRCYRIEDVPGDKDAFYAFIAYPLDLFEEGSITNVLTSLVGNVFGFKALRNLRLEDIRFPMAFIKTCMGPP
NGIVVERDRMNKYGRPLLGCTIKPKLGLSGKNYGRVVYECLRGGLDFTKDDENINSQPFQRWQNRFEFVAEA
TNLAQQETGEKKGHYLNCTAATPEEMYERAEFAKELGQPIIMHDYITGGFTANTGLAKWCRKNGMLLHIHRA
MHAVIDRHPKHGIHFRVLAKCLRLSGGDQLHTGTVVGKLEGDRQSTLGYIDQLRESFVPEDRSRGNFFDQDW
GSMGGVFAVASGGIHVWHMPALVAIFGDDSVLQFGGGTHGHPWGSAAGAAANRVALEACVKARNAGREIERE
GRDILLEAAKHSPELAIALETWKEIKFEFDTVDKLDVN
>2582757331
MSKKYDAGVKEYRDTYWTPDYVPLDTDLLACFKCTGQEGVPKEEVAAAVAAESSTGTWSTVWSELLTDLDFY
KGRCYRIEDVPGDKDAFYAFIAYPLDLFEEGSITNVLTSLVGNVFGFKALRNLRLEDIRFPMAFIKTCQGPP
NGIVVERDRMNKYGRPLLGCTIKPKLGLSGKNYGRVVYECLRGGLDFTKDDENINSQPFQRWQNRFEFVAEA
VSSAQEETGEKKGHYLNCTAATPEEMYERAEFAKELGQPIIMHDYITGGFTANTGLAKWCRKNGMLLHIHRA
MHAVIDRHPKHGIHFRVLAKCLRLSGGDQLHTGTVVGKLEGDRQSTLGYIDQLRESFVPEDRSRGNFFDQDW
GSMGGVFAVASGGIHVWHMPALVAIFGDDSVLQFGGGTHGHPWGSAAGAAANRVALEACVKARNAGREIEKE
GRDILTEAAKHSPELAIALDTWKEIKFEFDTVDKLDV
>2582760743
MSKKYDAGVKEYRDTYWTPDYVPLDTDLLACFKCTGQEGVPKEEVAAAVAAESSTGTWSTVWSELLTDLDFY
KGRCYRIEDVPGDKEAFYAFIAYPLDLFEEGSITNVLTSLVGNVFGFKALRNLRLEDIRFPMAFIKTCQGPP
NGIVVERDRMNKYGRPLLGCTIKPKLGLSGKNYGRVVYECLRGGLDFTKDDENINSQPFQRWQNRFEFVAEA
VSSAEQETGEKKGHYLNCTAATPEEMYERAEFAKELGQPIIMHDYITGGFTANTGLAKWCRKNGMLLHIHRA
MHAVIDRHPKHGIHFRVLAKCLRLSGGDQLHTGTVVGKLEGDRQSTLGYIDQLRESFVPEDRSRGNFFDQDW
GSMGGVFAVASGGIHVWHMPALVAIFGDDSVLQFGGGTHGHPWGSAAGAAANRVALEACVKARNAGREIERE
GRDILTEAAKHSPELAIALETWKEIKFEFDTVDKLDVQ
>2752847269
MAKKYDAGVKEYRDVYWTPDYVPLDTDLLACFKVTPQEGVPNDEAAAAVAAESSTGTWSTVWSELLTDMEFY
KGRAYRIEDVPGDKDAFYAFIAYPIDLFEEGSIVNVLTSLVGNVFGFKAVKHLRLEDIRFPIAFVKTCLGPP
SGIQVERDKLNKYGRPLLGATIKPKLGLSAKNYGRAVYECLRGGLDLTKDDENVNSQPFMRWQNRFEFVAEA
VQKAQQETGETKGHYLNVTANTPEDMYERAEFAKELGQPVIMHDFLTGGFTANSGLAKWCRKSGLLLHIHRA
MHAVIDRHPKHGIHFRVLAKCLRLSGGDHLHTGTVVGKLEGDRASTMGYVDQLRESFVPEDRSRGIFFDQDW
GSMPGVFAVASGGIHVWHMPALVTIFGDDSILQFGGGTQGHPWGNAAGAAANRVALEACVKARNQGRDLERE
SREILEGAAQHSPELAMAMETWKEIKFEFETVDKLDIG
>2599278879
MADNSYKAGVKEYRDKYWTPDYVPLDTDLLACFKVTGQPGVPNEEVAGAVAAESSTGTWSTVWSELLTDLEF
YKGRAYRIEDVPGDPEAFYTFVAYPIDLFEEGSVVNVLTSLVGNVFGFKALKHLRLEDIRFPIAYIKTCGGP
PAGINVERDRLNKYGRPMLGATIKPKLGLSAKNYGRAVYECLRGGLDLTKDDENVNSQPFMRWRDRFDFVAA
AIDKAERETGETKGHYLNVTAATPEEMYKRAEYAKEVGCPIIMHDFITGGFTANTGLANWCRENGMLLHIHR
AMHAVIDRHPKHGIHFRVLAKCLRLSGGDHLHTGTVVGKLEGDRNSTLGFVDQLRESFVPEDRSRGVFFDQD
WGSMPGVFAVASGGIHVWHMPALVTIFGDDSVLQFGGGTQGHPWGNAAGACANRVALEASVKARNEGRHIEA
EARDILSEAARTSPELAVAMETWKEIVFEFETVDKLDVS
>2521966048
MAVKTYEAGVKEYREKYWTPDYVPLDTDLLACFKVTGQPGVPREEVAAAVAAESSTGTWSTVWSELLTDLEY
YKGRAYRIEDVPGDKESFYAFVAYPLDLFEEGSIVNVLTSLVGNVFGFKALKHLRLEDIRFPIAYIKTCMGP
PSGIQVERDKLNKYGRPMLGATIKPKLGLSAKNYGRAVYECLRGGLDLTKDDENVNSQPFMRWQNRFEFVAE
AVMKAQAETGERKGHYLNVTAPDPEQMYERAEFAKELGMPIVMHDFLTGGFTANTGLAKWCRKNGILLHIHR
AMHAVIDRHPKHGIHFRVLAKCLRLSGGDHLHTGTVVGKLEGDRNSTLGFVDQLREAFVPEDRARGVFFDQD
WGSMPGVFAVASGGIHVWHMPALVAIFGDDSVLQFGGGTQGHPWGNAAGAAANRVALEACVKARNEGRELER
EAREILTDAARHSPELAIAMETWKEIKFEFETVDKLDVG
>2506727683
MAVKTYEAGVKEYREKYWTPDYVPLDTDLLACFKVTGQPGVPREEVAAAVAAESSTGTWSTVWSELLTDLEY
YKGRAYRIEDVPGDKESFYAFVAYPLDLFEEGSIVNVLTSLVGNVFGFKALKHLRLEDIRFPIAYIKTCMGP
PSGIQVERDKLNKYGRPMLGATIKPKLGLSAKNYGRAVYECLRGGLDLTKDDENVNSQPFMRWQNRFEFVAE
AVMKSQAETGERKGHYLNVTAPDPEQMYERAEFAKELGMPIVMHDFLTGGFTANTGLAKWCRKNGVLLHIHR
AMHAVIDRHPKHGIHFRVLAKCLRLSGGDHLHTGTVVGKLEGDRNSTLGFVDQLRESFVPEDRARGVFFDQD
WGSMPGVFAVASGGIHVWHMPALVSIFGDDSVLQFGGGTQGHPWGNAAGAAANRVALEACVKARNEGRELER
EAREILTDAARHSPELAIAMETWKEIVFEFETVDKLDVG
>2508717134
MSVKTYDAGVKEYRDMYWTPDYVPLDTDLLACFKCTGQPGVPREEVAAAVAAESSTGTWSTVWSELLTDMEY
YKGRAYRIEDVPGDSESFYAFIAYPIDLFEEGSIVNVLTSLVGNVFGFKALRHLRLEDIRFPIAYVKTCMGP
PNGIQVERDKMNKYGRPLLGATIKPKLGLSAKNYGRAVYECLRGGLDFTKDDENVNSQPFMRWQNRFEFVGE
AIQSAQQETGERKGHYLNVTAATPEDMYERAEFAKECGVPIIMHDFLTGGFTANTGLAKWCRKNGVLLHIHR
AMHAVIDRHPKHGIHFRVLAKCLRLSGGDHLHTGTVVGKLEGDRASTLGYVDQLRESFVPEDRSRGIFFDQD
WGSMPGVFAVASGGIHVWHMPALVTIFGDDSVLQFGGGTQGHPWGNAAGAAANRVALEACVKARNEGRELEK
EAREIMTDAARHSPELAIAMETWKEIKFEFDTVDKLDIS
>2778329845
MSVKTYDAGVKEYRAMYWTPDYVPLDTDLLACFKCTGQPGVPREEVAAAVAAESSTGTWSTVWSELLTDLEF
YKGRAYRIEDVPGDKESFYAFIAYPIDLFEEGSVVNVLTSLVGNVFGFKALRHLRLEDIRFPIAYVKTCMGP
PSGIQVERDKLNKYGRPLLGATIKPKLGLSAKNYGRAVYECLRGGLDLTKDDENVNSQPFMRWQNRFEFVAE
AVSAAQAETGERKGHYLNVTAPDPEQMYERAEFAKELGQPIIMHDFLTGGFTANTGLAKWCRKNGMLLHIHR
AMHAVIDRHPKHGIHFRVLAKCLRLSGGDHLHTGTVVGKLEGDRGSTLGFVDLLRESFIPEDRARGIFFDQD
WGSMPGVFAVASGGIHVWHMPALVTIFGDDSVLQFGGGTQGHPWGNAAGAAANRVALEACVKARNEGRELEK
EAREIMTGAAKHSPELAIAMETWKEIKFEFDTVDKLDVG
>2685853272
MSVKTYDAGVKEYRAMYWTPDYVPLDTDLLACFKCTGQPGVPREEVAAAVAAESSTGTWSTVWSELLTDLEF
YKGRAYRIEDVPGDKESFYAFIAYPIDLFEEGSVVNVLTSLVGNVFGFKALRHLRLEDIRFPIAYVKTCMGP
PSGIQVERDKLNKYGRPLLGATIKPKLGLSAKNYGRAVYECLRGGLDLTKDDENVNSQPFMRWQNRFEFVAE
AVSAAQAETGERKGHYLNVTAADPEQMYERAEFAKELGQPIIMHDFLTGGFTANTGLAKWCRKNGMLLHIHR
AMHAVIDRHPKHGIHFRVLAKCLRLSGGDHLHTGTVVGKLEGDRGSTLGFVDLLRESFIPEDRARGIFFDQD
WGSMPGVFAVASGGIHVWHMPALVTIFGDDSVLQFGGGTQGHPWGNAAGAAANRVALEACVKARNEGRELEK
EAREIMTGAAKHSPELAIAMETWKEIKFEFDTVDKLDVG
>2509050233
MSVKTYDAGVKEYRAMYWTPDYVPLDTDLLACFKCTGQPGVPREEVAAAVAAESSTGTWSTVWSELLTDLEF
YKGRAYRIEDVPGDKESFYAFIAYPIDLFEEGSVVNVLTSLVGNVFGFKALRHLRLEDIRFPIAYVKTCMGP
PSGIQVERDKLNKYGRPLLGATIKPKLGLSAKNYGRAVYECLRGGLDLTKDDENVNSQPFMRWQNRFEFVAE
AVSAAQAETGERKGHYLNVTAADPEQMYERAEFAKELGQPIIMHDFLTGGFTANTGLAKWCRKNGMLLHIHR
AMHAVIDRHPKHGIHFRVLAKCLRLSGGDHLHTGTVVGKLEGDRGSTLGFVDLLRESFIPEDRARGIFFDQD
WGSMPGVFAVASGGIHVWHMPALVTIFGDDSVLQFGGGTQGHPWGNAAGAAANRVALEACVKARNEGRELEK
EAREIMTGAAKHSPELAIAMETWKEIKFEFETVDKLDVG
>2676825242
MSVKTYDAGVKEYRELYWTPDYVPLDSDLLACFKVTGQPGVPREEVAAAVAAESSTGTWSTVWSELLTDMEF
YKGRAYRIEDVPGDKESFYTFIAYPIDLFEEGSIVNVLTSLVGNVFGFKALRHLRLEDIRFPLAYVKTCMGP
PNGIQVERDKLNKYGRPLLGCTIKPKLGLSAKNYGRAVYECLRGGLDFTKDDENVNSQPFMRWQNRFEFVAE
AVAASQAETGERKGHYLNVTAPDPEQMYERAEFAKELGQPIIMHDYITGGFCANTGLAKWCRKNGMLLHIHR
AMHAVIDRHPKHGIHFRVLAKCLRLSGGDHLHTGTVVGKLEGDRASTLGYVDLLRESFIPEDRSRGIFFDQD
WGSMPGVFAVASGGIHVWHMPALVTIFGDDSVLQFGGGTQGHPWGNAAGAAANRVALEACVKARNEGRDLER
ESREILTDAARHSPELAIAMETWKEIKFEFDTVDKLDAG
>2676287836
MSKTYDAGVKEYRDMYWTPDYVPLDTDLLACFKVTGQPGVPREEVAAAVAAESSTGTWSTVWSELLTDLEFY
KGRAYRIEDVPGDKESFYAFVAYPIDLFEEGSIVNVLTSLVGNVFGFKALRHLRLEDIRFPIAYVKTCLGPP
SGIQVERDKLNKYGRPLLGCTIKPKLGLSAKNYGRAVYECLRGGLDFTKDDENVNSQPFMRWQNRFEFVAEA
VAASQQETGERKGHYLNVTAPDPEEMYARAEFAKELGQPIIMHDYITGGFCANTGLAKWCRKNGMLLHIHRA
MHAVIDRHPKHGIHFRVLAKCLRLSGGDHLHTGTVVGKLEGDRGSTLGFVDLLRESFIPEDRARGIFFDQDW
GSLPGVFAVASGGIHVWHMPALVTIFGDDSVLQFGGGTQGHPWGNAAGAAANRVALEACVKARNEGREIEKE
ARDVLTEAARNSPELAIALETWKEIKFEFETVDKLDQG
>2572681014
MSKTYDAGVKEYRDMYWTPDYVPLDTDLLACFKVTGQPGVPREEVAAAVAAESSTGTWSTVWSELLTDLEFY
KGRAYRIEDVPGDKESFYTFIAYPIDLFEEGSIVNVLTSLVGNVFGFKALRHLRLEDIRFPIAYVKTCMGPP
SGIQVERDKLNKYGRPLLGCTIKPKLGLSAKNYGRAVYECLRGGLDFTKDDENVNSQPFMRWQNRFEFVAEA
VAASQQETGERKGHYLNVTAPDPEEMYARAEFAKELGQPIIMHDYITGGFCANTGLAKWCRKNGMLLHIHRA
MHAVIDRHPKHGIHFRVLAKCLRLSGGDHLHTGTVVGKLEGDRGSTLGFVDLLRESFIPEDRSRGIFFDQDW
GSLPGVFAVASGGIHVWHMPALVTIFGDDSVLQFGGGTQGHPWGNAAGAAANRVALEACVKARNEGREIEKE
ARDVLSEAARHSPELAIAMETWKEIKFEFETVDKLDQG
>2687842900
MSKTYDAGVKEYRDMYWTPDYVPLDTDLLACFKVTGQPGVPREEVAAAVAAESSTGTWSTVWSELLTDLEYY
KGRAYRIEDVPGDKESFYTFIAYPIDLFEEGSIVNVLTSLVGNVFGFKALRHLRLEDIRFPIAYVKTCMGPP
SGIQVERDKLNKYGRPLLGCTIKPKLGLSAKNYGRAVYECLRGGLDFTKDDENVNSQPFMRWQNRFEFVAEA
VAASQQETGERKGHYLNVTAPDPEEMYARAEFAKELGQPIIMHDYITGGFCANTGLAKWCRKNGMLLHIHRA
MHAVIDRHPKHGIHFRVLAKCLRLSGGDHLHTGTVVGKLEGDRGSTLGFVDLLRESFIPEDRSRGIFFDQDW
GSMPGVFAVASGGIHVWHMPALVTIFGDDSVLQFGGGTQGHPWGNAAGAAANRVALEACVKARNEGREIEKE
ARDVLTEAARHSPELAIAMETWKEIKFEFETVDKLDQG
>2786712555
MAANTYQAGVKEYRDKYWTPDYVPLDTDLLACFKVTGQPDVPREEVAAAVAAESSTGTWSTVWSELLTDLEF
YKGRAYRIEDVPGDSESFYAFIAYPLDLFEEGSITNVLTSLVGNVFGFKALKHLRLEDIRFPIAYIKTCMGP
PGGIQVERDRLNKYGRPLLGATIKPKLGLSAKNYGRAVYECLRGGLDLTKDDENVNSQPFMRWRDRFEFVGE
AIQKAQQETGERKGHYLNVTAPDPEQMYERAEFAKEVGSPIIMHDFLTGGFTANTGLAKWCRKNGMLLHIHR
AMHAVIDRHPKHGIHYRVLAKCLRLSGGDQLHTGTVVGKLEGDRNSTLGFVDQLRESFIPEDRSRGNFFDQD
WGSIPGVFAVASGGIHVWHMPALVAIFGDDSCLQFGGGTQGHPWGNAAGAAANRVALEACVKARNQGREIEK
EARDILTDASKTSPELAIALETWKEIKFEFETVDKLDVG
>2504637624
MASKAYDAGVKEYRDMYWTPDYVPLDTDLLACFKCTGQPGVPKEEVAAAVAAESSTGTWSTVWSELLTDLEF
YKGRAYRIEDVPGDDESFYAFIAYPIDLFEEGSIVNVLTSLVGNVFGFKALRHLRLEDIRFPIAYIKTCGGP
PGGIQVERDRLNKYGRPMLGCTIKPKLGLSAKNYGRAVYECLRGGLDLTKDDENVNSQPFMRWRDRFEFVAE
AIQKAEQETGERKGHYLNVTAATPEEMYKRAEFAKELNQPIIMHDFITGGFTANTGLANWCRDNGMLLHIHR
AMHAVIDRHPKHGIHFRVLAKCLRLSGGDHLHTGTVVGKLEGDRNSTLGYVDQLRESFVPEDRSRGVFFDQD
WGSMPGVFAVASGGIHVWHMPALVTIFGDDSVLQFGGGTQGHPWGNAAGAAANRVALEACVKARNEGRHLER
ESRDILMSAAQSSPELAIALETWKEIKFEFDTVDKLDV
>2507116283
MAAKTYDAGVKEYRDMYWTPEYVPLDTDLLACFKCTGQPGVPREEVAAAVAAESSTGTWSTVWSELLTDLEY
YKGRAYRIEDVPGDKESFYAFVAYPIDLFEEGSVVNVLTSLVGNVFGFKALRHLRLEDIRFPIAYIKTCNGP
PAGIQVERDRLNKYARPLLGCTIKPKLGLSAKNYGRAVYECLRGGLDLTKDDENVNSQPFMRWRDRFEFVGE
AIQKSQQETGERKGHYLNVTAPDPEQMYERAEFAKEVGCPIIMHDFLTGGFTANTGLAKWCRKNGMLLHIHR
AMHAVIDRHPKHGIHFRVLAKCLRLSGGDHLHTGTVVGKLEGDRASTLGYVDQLRESFVPEDRSRGVFFDQD
WGSMPGVFAVASGGIHVWHMPALVTIFGDDSVLQFGGGTQGHPWGNAAGAAANRVALEACIKARNQGRGLEK
ESRDILTEAARHSPELAMAMETWKEIKFEFETVDKLDVA
>2774842391
MAVKTYDAGVKEYRDMYWTPDYVPLDTDLLACFKCTGQTGVPREEVAAAVAAESSTGTWSTVWSELLTDLEY
YKGRAYRIEDVPGDRESFYAFVAYPIDLFEEGSIVNVLTSLVGNVFGFKALRHLRLEDIRFPIAYIKTCNGP
PAGIQLERDRLNKYGRPMLGATIKPKLGLSAKNYGRAVYECLRGGLDMTKDDENVNSQPFMRWRDRFEFVGE
AIQKAQAETGERKGHYLNVTAPDPEQMYERAAFAKEVGSPIIMHDFLTGGFTANTGLANWCRKNGMLLHIHR
AMHAVIDRHPKHGIHFRVLAKCLRLSGGDHLHTGTVVGKLEGDRQSTLGYVDQLRESFVPEDRSRGVFFDQD
WGSMPGVMAVASGGIHVWHMPALLAIFGDDSMLQFGGGTQGHPWGNAAGAAANRVALEACVKARNQGRELEK
EARDIMTDAARHSPELAIAMETWKEIKFEFDTVDKLDVA
>2565944619
MAIKTYDAGVKEYRDMYWTPEYVPLDTDLLACFKCTGQPGVPREEVAAAVAAESSTGTWSTVWSELLTDLEY
YKGRAYRIEDVPGDKESFYAFVAYPIDLFEEGSIVNVLTSLVGNVFGFKALRHLRLEDIRFPIAYIKTCNGP
PAGIQLERDRLNKYGRPMLGATIKPKLGLSAKNYGRAVYECLRGGLDMTKDDENVNSQPFMRWRDRFEFVGE
AIQKAQAETGERKGHYLNVTAPDPEQMYERAEFAKEVGSPIIMHDFITGGFTANTGLAKWCRKNGMLLHIHR
AMHAVIDRHPKHGIHFRVLAKCLRLSGGDHLHTGTVVGKLEGDRQSTLGYVDQLRESFVPEDRSRGVFFDQD
WGSMPGVMAVASGGIHVWHMPALLTIFGDDSMLQFGGGTQGHPWGNAAGAAANRVALEACVKARNQGRELEK
EARDILTEAARHSPELAIAMETWKEIKFEFDTVDKLDAA
>2681977276
MALKSYDAGVKEYRDMYWTPDYVPLDTDLLACFKCTGQPGVPREEVAAAVAAESSTGTWSTVWSELLTDLEY
YKGRAYRIEDVPGDNESFYAFIAYPIDLFEEGSVVNVLTSLVGNVFGFKALRHLRLEDIRFPIAYIKTCGGP
PAGISLERDRLSKYGRPMLGATIKPKLGLSAKNYGRAVYECLRGGLDMTKDDENVNSQPFMRWRDRFEFVGE
AIQKAEQETGERKGHYLNVTAPDPEQMYERAEFAKEVGSPIIMHDFLTGGFTANTGLANWCRKNGMLLHIHR
AMHAVIDRHPKHGIHFRVLAKCLRLSGGDHLHTGTVVGKLEGDRQSTLGFVDQLRESFVPEDRSRGVFFDQD
WGSLPGVMAVASGGIHVWHMPALVTIFGDDSMLQFGGGTQGHPWGNAAGAAANRVALEASVKARNEGREIEK
EARDILTEAARHSPELAIAMETWKEIKFEFDTVDKLDVG
>2574262143
MAVKTYDAGVKEYRDMYWTPDYVPLDTDLLACFKCTGQPGVPREEVAAAVAAESSTGTWSTVWSELLTDLEY
YKGRAYRIEDVPGDNESFYAFIAYPIDLFEEGSIVNVLTSLVGNVFGFKALRHLRLEDIRFPIAYIKTCSGP
PAGIQLERDRLNKYGRPMLGATIKPKLGLSAKNYGRAVYECLRGGLDMTKDDENVNSQPFMRWRDRFEFVGE
AIQKAQQETGERKGHYLNVTAPTPEEMYERAEFAKEVGSPIIMHDFLTGGFTANTGLANWCRKNGMLLHIHR
AMHAVIDRHPKHGIHFRVLAKCLRLSGGDHLHTGTVVGKLEGDRQSTLGFVDQLRESFVPEDRSRGVFFDQD
WGSLPGVFAVASGGIHVWHMPALVTIFGDDSMLQFGGGTQGHPWGNAAGAAANRVALEASVKARNQGREIEK
EARDILTEAAKHSPELAIAMETWKEIKFEFDTVDKLDVG
>2775911577
MSVKAYDAGVKEYRDMYWTPDYVPLDTDLLACFKCTGQPGVPREEVAAAVAAESSTGTWSTVWSELLTDLEY
YKGRAYRIEDVPGDSESFYAFIAYPIDLFEEGSVTNVLTSLVGNVFGFKALKHLRLEDIRFPIAYIKTCGGP
PAGIQVERDRLNKYGRPLLGCTIKPKLGLSAKNYGRAVYECLRGGLDLTKDDENVNSQPFMRWRDRFEFVAE
AIQKAELETGERKGHYLNVTAPDPEQMYERAEFAKEVGCPIIMHDFLTSGFTANTGLANWCRKNGMLLHIHR
AMHAVIDRHPKHGIHFRVLAKCLRLSGGDHLHTGTVVGKLEGDRASTLGFVDQLRESFVPEDRSRGVFFDQD
WGSMPGVFAVASGGIHVWHMPALVTIFGDDSCLQFGGGTQGHPWGNAAGAAANRVALEASVKARNEGREIEK
EARDILTEAAKNSPELAIAMETWKEIKFEFETVDKLDVG
>2656391557
MASKAYDAGVKEYRDMYWTPDYVPLDTDLLACFKCTGQPGVPREEVAAAVAAESSTGTWSTVWSELLTDLEY
YKGRAYRIEDVPGDPESFYAFISYPIDLFEEGSIVNVLTSLVGNVFGFKALRHLRLEDIRFPIAYIKTCGGP
PAGIQVERDRLNKYGRPMLGCTIKPKLGLSAKNYGRAVYECLRGGLDLTKDDENVNSQPFMRWRDRFEFVAE
AIQKAEQETGERKGHYLNVTAATPEDMYERAEFAKELGMPIVMHDFLTGGFTANTGLANWCRKNGMLLHIHR
AMHAVIDRHPKHGIHFRVLAKCLRLSGGDHLHTGTVVGKLEGDRASTLGFVDQLRESFVPEDRSRGVFFDQD
WGSMPGVFAVASGGIHVWHMPALVTIFGDDSVLQFGGGTQGHPWGNAAGAAANRVALEACVKARNQGREIEK
ESRDILTEAAKSSPELAMAMETWKEIKFEFETVDKLDVG
>2837266036
MSSKAYEAGVKEYREKYWTPDYVPLDTDLLACFKVTGQPGVPNEEVAAAVAAESSTGTWSTVWSELLTDLEF
YKGRAYRIEDVPGDSESFYAFVAYPLDLFEEGSIVNVLTSLVGNVFGFKALKHLRLEDIRFPIAYIKTCGGP
PAGIQVERDRLNKYGRPMLGATIKPKLGLSAKNYGRAVYECLRGGLDLTKDDENVNSQPFMRWRDRFEFVAE
AIDKAQRETGERKGHYLNVTAATPEDMYERAEFAKEVGCPIIMHDFLTGGFTANTGLANWCRKNGMLLHIHR
AMHAVIDRHPKHGIHFRVLAKCLRLSGGDHLHTGTVVGKLEGDRNSTLGFVDQLRESFVPEDRSRGVFFDQD
WGSLPGVFAVASGGIHVWHMPALVTIFGDDSVLQFGGGTQGHPWGNAAGAAANRVALEACVKARNEGRNLEA
ESKDIMTNAARTSPELAMAMETWKEIKFEFETVDKLDVG
>2656423214
MSSKAYEAGVKEYRDKYWTPDYVPLDTDLLACFKVTGQPGVPREEVAAAVAAESSTGTWSTVWSELLTDLEF
YKGRAYRIEDVPGDNESFYAFVAYPIDLFEEGSIVNVLTSLVGNVFGFKALKHLRLEDIRFPIAYIKTCGGP
PAGIQVERDRLNKYGRPMLGATIKPKLGLSAKNYGRAVYECLRGGLDLTKDDENVNSQPFMRWRDRFEFVAE
AISKAEQETGERKGQYLNVTAATPEDMYERAEFAKEVGCPIIMHDFLTGGFTANTGLANWCRKNGMLLHIHR
AMHAVIDRHPKHGIHFRVLAKCLRLSGGDHLHTGTVVGKLEGDRNSTLGFVDQLRESFVPEDRSRGVFFDQD
WGSMPGVFAVASGGIHVWHMPALVTIFGDDSVLQFGGGTQGHPWGNAAGAAANRVALEACVKARNEGRQLEL
ESKDILTNAAKSSPELAIAMETWKEIKFEFETVDKLDVG
>2656421430
MSSKAYEAGVKEYREKYWTPDYVPLDTDLLACFKVTGQPGVPREEVAAAVAAESSTGTWSTVWSELLTDLEY
YKGRAYRIEDVPGDSESFYAFVAYPIDLFEEGSIVNVLTSLVGNVFGFKALKHLRLEDIRFPIAYIKTCGGP
PAGIQVERDRLNKYGRPMLGCTIKPKLGLSAKNYGRAVYECLRGGLDLTKDDENVNSQPFMRWRDRFEFVAE
AIQKAESETGERKGHYLNVTAATPEDMYERAEFAKELGMPIIMHDFLTGGFTANTGLANWCRKNGMLLHIHR
AMHAVIDRHPKHGIHFRVLAKCLRLSGGDHLHTGTVVGKLEGDRASTLGFVDQLRESFVPEDRSRGVFFDQD
WGSMPGVFAVASGGIHVWHMPALVTIFGDDSVLQFGGGTQGHPWGNAAGAAANRVALEACVKARNEGRDLER
ESRDILTNAARTSPELAVAMETWKEIKFEFETVDKLDVA

## Sheet: CbbS
>637440965 Pro0552 rbcS ribulose 1,5-bisphosphate carboxylase small subunit (EC 4.1.1.39) [Prochlorococcus marinus subsp. marinus str. CCMP1375: NC_005042]
MPFQSTVGDYQTVATLETFGFLPPMSQDEIYDQIAYIIAQGWSPVIEHVH
PSGSMQTYWSYWKLPFFGEKDLNVVVNELEACHRAYPDHHVRMVGYDAYT
QSQGTAFVVFEGR
>639019979 WH7805_14293 cbbS ribulose 1,5-bisphosphate carboxylase small subunit (EC 4.1.1.39) [Synechococcus sp. WH 7805, unfinished sequence: NZ_AAOK01000001]
MPFQSTVGDYQTVATLETFGFLPPMTQDEIYDQIAYIIAQGWSPLVEHVH
PSNSMATYWSYWKLPFFGEKDLNVVVSELEACHRAYPDHHVRIVGYDAYT
QSQGACFVVFEGR
>639886472 BL107_10566 cbbS ribulose 1,5-bisphosphate carboxylase small subunit (EC 4.1.1.39) [Synechococcus sp. BL107, unfinished sequence: NZ_AATZ01000003]
MPFQSTVGDYQTVATLETFGFLPPMTQDEIYDQIAYIIAQGWSPLVEHVH
PSNSMATYWSYWKLPFFGEKDLNVVVSELEACHRAYPDHHVRIVGYDAYT
QGQGSCFVVFEGR
>639889660 RS9916_27409 cbbS ribulose 1,5-bisphosphate carboxylase small subunit (EC 4.1.1.39) [Synechococcus sp. RS9916, unfinished sequence: NZ_AAUA01000003]
MPFQSTVGDYQTVATLETFGFLPPMTQDEIYDQIAYIIAQGWSPLVEHVH
PSNSMATYWSYWKLPFFGEKDLNVVVSELEACHRAYPDHHVRIVGYDAYT
QSQGACFVVFEGR
>647589078 CPCC7001_1801 cbbS ribulose 1,5-bisphosphate carboxylase small subunit (EC 4.1.1.39) [Cyanobium sp. PCC 7001 scf_1106012173546 genomic scaffold: NZ_DS990556]
MPFKSTVGDYQTVATLETFGFLPPMTQDEIYDQIAYIIAQGWSPLIEHVH
PSRSMATYWSYWKLPFFGEKDLGVIVSELEACHRAYPDHHVRLVGYDAYT
QSQGACFVVFEGR
>2507317448 KS100_00009290 cbbS ribulose 1,5-bisphosphate carboxylase small subunit [Synechococcus sp. KORDI-100 (genome sequencing) : KS100_Contig.1]
MPFQSTVGDYQTVATLETFGFLPPMTQEEIYDQIAYIIAQGWSPLIEHVH
PSNSMASYWSYWKLPFFGEKDLNLIVSELEACHRAYPDHHVRIVGYDAYT
QSQGACFVVFEGR
>2517172586 Syn9616DRAFT_0252 cbbS ribulose 1,5-bisphosphate carboxylase small subunit [Synechococcus sp. CC9616 : Syn9616DRAFT_scaffold1.1]
MPFQSTVGDYQTVATLETFGFLPPMTQEEIYDQIAYIIAQGWSPLIEHVH
PSNSMASYWSYWKLPFFGEKDLNLVVSELEACHRAYPDHHVRIVGYDAYT
QSQGACFVVFEGR
>2553548341 A969DRAFT_00842 rbcS ribulose 1,5-bisphosphate carboxylase small subunit [Prochlorococcus sp. W4 : A969DRAFT_ALPD01000077_1.77]
MPFQSTVGDYATVATLETFGFLPPMTQDEIYDQIAYIIAQGWSPVIEHVH
PSGSMQTYWSYWKLPFFGEKDLNLIVSELEACHRAYPDHHVRIIGYDAYT
QSQGTAFVVFQGR
>2607819922 Ga0062455_112207 rbcS ribulose 1,5-bisphosphate carboxylase small subunit [Prochlorococcus sp. MIT0801 : Ga0062455_11]
MPFQSTVGDYQTVATLETFGFLPPMTQDEIYDQIAYIIAQGWSPVIEHVQ
PSGSMQTYWSYWKLPFFGEKDLNLVVSELEACHRAYPDHHVRIVGYDAYT
QSQGTCFVVFQGR
>2618856191 Ga0055400_1016 rbcS ribulose 1,5-bisphosphate carboxylase small subunit [Cyanobium sp. CACIAM 14 : Ga0055400_101]
MPFKSTVGDYQTVATLETFGFLPPMTQDEIYDQIAYIIAQGWSPLVEHVH
PSRSMATYWSYWKLPFFGEKDLGVIVNELEACHRAYPDHHVRLVGYDAYT
QSQGACFVVFEGR
>2636091398 Ga0082358_11565 rbcS ribulose 1,5-bisphosphate carboxylase small subunit [Prochlorococcus marinus bv. HNLC1 Ga0082358 : Ga0082358_11]
MPFQSTVGDYATVATLETFGFLPPMTQDEIYDQIAYIIAQGWSPVIEHVH
PSGSMQTYWSYWKLPFFGEKDLNLIVSELEACHRAYPDHHVRIIGYDAYT
QSQGTAFVVFQGR
>2638209531 Ga0081146_111412 cbbS ribulose 1,5-bisphosphate carboxylase small subunit [Synechococcus sp. GFB01 : Ga0081146_1114]
MPFKSTVGDYQTVATLETFGFLPPMTQDEIYDQIAYIIAQGWSPLIEHVH
PSRSMATYWSFWKLPFFGEKDLSVIVSELEACHRAYPDHHVRLVGYDAYT
QSQGAAFVVFEGR
>2640668909 Ga0097743_107161 rbcS ribulose 1,5-bisphosphate carboxylase small subunit [Prochlorococcus sp. scB243_498P15 (unscreened) : Ga0097743_1071]
MPFQSTVGDYQTVATLETFGFLPPMTQEEIYDQIAYIIAQGWSPVIEHVH
PSGSMQTYWSYWKLPFFGEKDLNLVVSELEACHRAYPDHHVRIIGYDAYT
QSQGTAFVVFQGR
>2646430554 Ga0078671_112945 cbbS ribulose 1,5-bisphosphate carboxylase small subunit [Synechococcus sp. WH 8020 : Ga0078671_11]
MPFQSTVGDYQTVATLETFGFLPPMTQDEIYDQIAYIIAQGWSPLIEHVH
PSNSMASYWSYWKLPFFGEKDLNVVVSELEACHRAYPDHHVRMVGYDAYT
QGQGACFVVFEGR
>2649197238 Ga0101186_106861 rbcS ribulose 1,5-bisphosphate carboxylase small subunit [Prochlorococcus sp. scB245a_521O20 (unscreened) : Ga0101186_1068]
MPFQSTVGDYQTVATLETFGFLPPMTQEEIYDQIAYIIAQGWSPVIEHVH
PSGSMQTYWSYWKLPFFGEKDLNLVVSELEACHRAYPDHHVRIIGYDAYT
QSQGTAFVVFQGR
>2655602974 Ga0101172_101161 rbcS ribulose 1,5-bisphosphate carboxylase small subunit [Prochlorococcus sp. scB245a_519O21 (unscreened) : Ga0101172_1011]
MPFQSTVSDYQTVATLETFGFLPPMTQEEIYDQIAYIIAQGWSPVIEHVH
PSGCMQTYWSYWKLPFFGEKDLNLIVSELEACHRAYPDHHVRIIGYDAYT
QSQGTAFVVFQGR
>2682084745 Ga0131674_112191 rbcS ribulose 1,5-bisphosphate carboxylase small subunit [Prochlorococcus sp. MIT0913 : Ga0131674_11]
MPFQSTVGDYQTVATLETFGFLPPMTQDEIYDQIAYIIAQGWSPVIEHVQ
PSGSMQTYWSYWKLPFFGEKDLNLVVSELEACHRAYPDHHVRIVGYDAYT
QSQGTCFVVFQGR
>2684590737 Ga0132161_111979 rbcS ribulose 1,5-bisphosphate carboxylase small subunit [Prochlorococcus sp. MIT1223 : Ga0132161_11]
MPFQSTVGDYATVATLETFGFLPPMTQEEIYDQIAYIIAQGWSPVIEHVH
PSGSMQTYWSYWKLPFFGEKDLNLIVSELEACHRAYPDHHVRIIGYDAYT
QSQGTAFVVFEGR
>2684590902 Ga0132162_1001151 rbcS ribulose 1,5-bisphosphate carboxylase small subunit [Prochlorococcus sp. MIT1227 : Ga0132162_1001]
MPFQSTVGDYQTVATLETFGFLPPMTQDEIYDQIAYIIAQGWSPVIEHVH
PSGSMQTYWSYWKLPFFGEKDLNAVVSELEACHRAYPDHHVRMVGYDAYT
QSQGTAFVVFEGR
>2684590782 Ga0132162_100131 rbcS ribulose 1,5-bisphosphate carboxylase small subunit [Prochlorococcus sp. MIT1227 : Ga0132162_1001]
MPFQSTVGDYQTVATLETFGFLPPMTQDEIYDQIAYIIAQGWSPVIEHVH
PSGSMQTYWSYWKLPFFGEKDLNAVVSELEACHRAYPDHHVRMVGYDAYT
QSQGTAFVVFEGR
>2724644661 Ga0182452_10269 cbbS ribulose 1,5-bisphosphate carboxylase small subunit [Synechococcus bacterium JGI 01_K19 (contamination screened) : Ga0182452_102]
MPFQSTVGDYQTVATLETFGFLPPMTQDEIYDQIAYIIAQGWSPLVEHVH
PSNSMATYWSYWKLPFFGEKDLNVVVSELEACHRAYPDHHVRIVGYDAYT
QSQGACFVVFEGR
>2779843313 Ga0265989_10321 cbbS ribulose 1,5-bisphosphate carboxylase small subunit [Synechococcus sp. RS344 : Ga0265989_103]
MPFQSTVGDYQTVATLETFGFLPPMTQDEIYDQIAYIIAQGWSPLVEHVH
PSNSMATYWSYWKLPFFGEKDLNVVVSELEACHRAYPDHHVRIVGYDAYT
QSQGACFVVFEGR
>2792973712 Ga0265983_11381 cbbS ribulose 1,5-bisphosphate carboxylase small subunit [Synechococcus sp. CPC35 : Ga0265983_1138]
MPFQSTVGDYKTVATLETFGFLLPMTQDEIYDQIAYIIAQGWSPLVEHVH
PSNSMATYWSYWKLPFFGEKDLNVVVSELEACHRAYPDHHVRIVGYDAYT
QSQGACFVVFEGR
>2792985509 Ga0265984_119107 cbbS ribulose 1,5-bisphosphate carboxylase small subunit [Synechococcus sp. EAC657 : Ga0265984_119]
MPFQSTVGDYQTVATLETFGFLPPMTQDEIYDQIAYIIAQGWSPLVEHVH
PSNCMATYWSYWKLPFFGEKDLNVVVSELEACHRAYPDHHVRIVGYDAYT
QSQGACFVVFEGR
>2840561985 Ga0248426_2231 ribulose-bisphosphate carboxylase small chain [Ga0248426_52 : Prochlorococcus marinus MIT1312]
MPFQSTVGDYQTVATLETFGFLPPMTQDEIYDQIAYIIAQGWSPVIEHVH
PSGSMQTYWSYWKLPFFGEKDLNAVVSELEACHRAYPDHHVRMVGYDAYT
QSQGTAFVVFEGR
>637797071 PMT9312_0551 rbcS ribulose 1,5-bisphosphate carboxylase small subunit (EC 4.1.1.39) [Prochlorococcus marinus str. MIT 9312: NC_007577]
MPFQSTVGDYQTVATLETFGFLPPMTQEEIYDQIAYIIAQGWSPVIEHVH
PSGSMQTYWSYWKLPFFGEKDLNLVVSELEACHRAYPDHHVRIIGYDAYT
QSQGTAFVVFQGR
>640080292 P9515_06151 rbcS ribulose 1,5-bisphosphate carboxylase small subunit (EC 4.1.1.39) [Prochlorococcus marinus str. MIT 9515: NC_008817]
MPFQSTVGDYQTVATLETFGFLPPMTQEEIYDQIAYIIAQGWSPVIEHVH
PSGSMQTYWSYWKLPFFGEKDLNLVVSELEACHRAYPDHHVRIIGYDAYT
QSQGTAFVVFQGR
>2508550401 Cyagr_0013 cbbS ribulose 1,5-bisphosphate carboxylase small subunit [Cyanobium gracile PCC 6307 : Cyagr_Contig81]
MPFKSTVGDYQTVATLETFGFLPPMTQDEIYDQIAYIIAQGWSPLVEHVH
PSRSMATYWSYWKLPFFGEKDLGVIVNELESCHRAYPDHHVRLVGYDAYT
QSQGACFVVFEGR
>2593281920 BO98DRAFT_00479 ribulose 1,5-bisphosphate carboxylase small subunit [Candidatus Synechococcus spongiarum LMB bulk10D : BO98DRAFT_NODE_2_len_25879_cov_159_614_ID_3.54]
MPFSSVVDYQTVATLETFGFLPAMTQEEIYEQIAYVIAQGWTPCIEHVQP
SASMRNYWSLWKLPFFGEAELGAIVAELEACHRAYPDHHVRLTGYDAYTQ
TQGTAFVVFEGRA
>2607979457 Ga0062499_10221 rbcS ribulose 1,5-bisphosphate carboxylase small subunit [Prochlorococcus sp. GP2 : Ga0062499_102]
MPFQSTVNDYQTVATLETFGFLPPMTQEEIYDQIAYIIAQGWSPVIEHVH
PSGCMQTYWSYWKLPFFGEKDLNLIVSELEACHRAYPDHHVRIIGYDAYT
QSQGTAFVVFQGR
>2608232360 Ga0062503_11346 rbcS ribulose 1,5-bisphosphate carboxylase small subunit [Prochlorococcus sp. MIT9116 : Ga0062503_113]
MPFQSTVGDYQTVATLETFGFLPPMTQEEIYDQIAYIIAQGWSPVIEHVH
PSGSMQTYWSYWKLPFFGEKDLNLVVSELEACHRAYPDHHVRIIGYDAYT
QSQGTAFVVFQGR
>2649891117 Ga0101166_104961 rbcS ribulose 1,5-bisphosphate carboxylase small subunit [Prochlorococcus sp. scB245a_519C7 (unscreened) : Ga0101166_1049]
MPFQSTVGDYQTVATLETFGFLPPMTQEEIYDQIAYIIAQGWSPVIEHVH
PSGSMQTYWSYWKLPFFGEKDLNLVVSELEACHRAYPDHHVRIIGYDAYT
QSQGTAFVVFQGR
>2684585581 Ga0132159_112753 rbcS ribulose 1,5-bisphosphate carboxylase small subunit [Prochlorococcus sp. MIT1205 : Ga0132159_1127]
MPFQSTVGDYQTVATLETFGFLPPMTQDEIYDQIAYIIAQGWSPVIEHVH
PSGSMQTYWSYWKLPFFGEKDLNAVVSELEACHRAYPDHHVRMVGYDAYT
QSQGTAFVVFEGR
>2684601650 Ga0132166_111971 rbcS ribulose 1,5-bisphosphate carboxylase small subunit [Prochlorococcus sp. MIT1314 : Ga0132166_11]
MPFQSTVGDYQTVATLETFGFLPPMTQEEIYDQIAYIIAQGWSPVIEHVH
PSGSMQTYWSYWKLPFFGEKDLNLVVSELEACHRAYPDHHVRIIGYDAYT
QSQGTAFVVFQGR
>2779837929 Ga0265988_10692 cbbS ribulose 1,5-bisphosphate carboxylase small subunit [Synechococcus sp. NP17 : Ga0265988_1069]
MPFQSTVGDYQTVATLETFGFLPPMTQDEIYDQIAYIIAQGWSPLIEHVH
PSNSMASYWSYWKLPFFGEKDLNVVVSELEACHRAYPDHHVRMVGYDAYT
QGQGACFVVFEGR
>2792977019 Ga0265981_1401 cbbS ribulose 1,5-bisphosphate carboxylase small subunit [Synechococcus sp. ARS1019 : Ga0265981_140]
MPFQSTVGDYQTVATLETFGFLPPMTQDEIYDQIAYIIAQGWSPLVEHVH
PSNSMATYWSYWKLPFFGEKDLNVVVSELEACHRAYPDHHVRIVGYDAYT
QXQGACFVVFEGR
>2823448217 Ga0248433_251 ribulose-bisphosphate carboxylase small chain [Ga0248433_01 : Synechococcus sp. MIT9508]
MPFQSTVGDYKTVATLETFGFLPPMTQDEIYDQIAYIIAQGWSPLIEHVH
PSNSMATYWSYWKLPFFGEKDLNVVVSELEACHRAYPDHHVRIVGYDAYT
QSQGACFVVFEGR
>2838751429 Ga0248425_1537 ribulose-bisphosphate carboxylase small chain [Ga0248425_11 : Prochlorococcus sp. MIT1306]
MPFQSTVGDYQTVATLETFGFLPPMTQDEIYDQIAYIIAQGWSPVIEHVH
PSGSMQTYWSYWKLPFFGEKDLNAVVSELEACHRAYPDHHVRMVGYDAYT
QSQGTAFVVFEGR
>2843617826 Ga0248429_24_186839_187180 ribulose-bisphosphate carboxylase small chain [Ga0248429_24 : Prochlorococcus marinus MIT1323]
MPFQSTVGDYQTVATLETFGFLPPMTQDEIYDQIAYIIAQGWSPVIEHVH
PSGSMQTYWSYWKLPFFGEKDLNAVVSELEACHRAYPDHHVRMVGYDAYT
QSQGTAFVVFEGR
>637775350 Syncc9605_0753 cbbS ribulose 1,5-bisphosphate carboxylase small subunit (EC 4.1.1.39) [Synechococcus sp. CC9605: NC_007516]
MPFQSTVGDYQTVATLETFGFLPPMTQDEIYDQIAYIIAQGWSPLVEHVH
PSNCMATYWSYWKLPFFGEKDLNVVVSELEACHRAYPDHHVRIVGYDAYT
QSQGACFVVFEGR
>638962069 RS9917_10056 cbbS ribulose 1,5-bisphosphate carboxylase small subunit (EC 4.1.1.39) [Synechococcus sp. RS9917, unfinished sequence: NZ_AANP01000002]
MPFQSTVGDYQTVATLETFGFLPPMTQDEIYDQIAYIIAQGWSPLVEHVH
PSNSMATYWSYWKLPFFGEKDLNVVVSELEACHRAYPDHHVRIVGYDAYT
QSQGACFVVFEGR
>650128523 SCB01_010100004794 rbcS ribulose 1,5-bisphosphate carboxylase small subunit (EC 4.1.1.39) [Synechococcus sp. CB0101 contig08640: NZ_ADXL01000050]
MPFKSTVGDYQTVATLETFGFLPPMTQDEIYDQIAYIIAQGWSPLVEHVH
PSRSMATYWSYWKLPFFGEKDLSVIVNELEACHRAYPDHHVRLVGYDAYT
QSQGSCFVVFEGR
>2507494300 Syn8016_3025 cbbS ribulose 1,5-bisphosphate carboxylase small subunit [Synechococcus sp. WH 8016 : Syn8016_Contig50.1]
MPFQSTVGDYQTVATLETFGFLPPMTQDEIYDQIAYIIAQGWSPLVEHVH
PSNSMATYWSYWKLPFFGEKDLNVVVSELEACHRAYPDHHVRIVGYDAYT
QGQGSCFVVFEGR
>2607031880 Ga0062471_1220 rbcS ribulose 1,5-bisphosphate carboxylase small subunit [Prochlorococcus sp. MIT0602 : Ga0062471_12]
MPFQSTVGDYQTVATLETFGFLPPMSQDEIYDQIAYIIAQGWSPVIEHVH
PSGSMQTYWSYWKLPFFGEKDLNVVVSELEACHRAYPDHHVRMVGYDAYT
QSQGTAFVVFEGR
>2607036072 Ga0062473_1465 rbcS ribulose 1,5-bisphosphate carboxylase small subunit [Prochlorococcus sp. MIT0601 : Ga0062473_14]
MPFQSTVGDYQTVATLETFGFLPPMTQDEIYDQIAYIIAQGWSPVIEHVH
PSGSMQSYWSYWKLPFFGEKDLNVVVNELEACHRAYPDHHVRMVGYDAYT
QSQGTAFVVFEGR
>2608234518 Ga0062504_110224 rbcS ribulose 1,5-bisphosphate carboxylase small subunit [Prochlorococcus sp. MIT9302 : Ga0062504_110]
MPFQSTVGDYQTVATLETFGFLPPMTQEEIYDQIAYIIAQGWSPVIEHVH
PSGSMQTYWSYWKLPFFGEKDLNLVVSELEACHRAYPDHHVRIIGYDAYT
QSQGTAFVVFQGR
>2646102413 Ga0101157_109921 rbcS ribulose 1,5-bisphosphate carboxylase small subunit [Prochlorococcus sp. scB245a_518A6 (unscreened) : Ga0101157_1099]
MPFQSTVGDYQTVATLETFGFLPPMTQEEIYDQIAYIIAQGWSPVIEHVH
PSGSMQTYWSYWKLPFFGEKDLNLVVSELEACHRAYPDHHVRIIGYDAYT
QSQGTAFVVFQGR
>2655756089 Ga0101164_10964 rbcS ribulose 1,5-bisphosphate carboxylase small subunit [Prochlorococcus sp. scB245a_519A13 (unscreened) : Ga0101164_1096]
MPFQSTVGDYQTVATLETFGFLPPMTQEEIYDQIAYIIAQGWSPVIEHVH
PSGSMQTYWSYWKLPFFGEKDLNLVVSELEACHRAYPDHHVRIIGYDAYT
QSQGTAFVVFQGR
>2684596977 Ga0132164_10446 rbcS ribulose 1,5-bisphosphate carboxylase small subunit [Prochlorococcus sp. MIT1304 : Ga0132164_104]
MPFQSTVGDYQTVATLETFGFLPPMSQDEIYDQIAYIIAQGWSPVIEHVH
PSGSMQSYWSYWKLPFFGEKDLNVVVNELEACHRAYPDHHVRMVGYDAYT
QSQGTAFVVFQGR
>2792979406 Ga0265987_14411 cbbS ribulose 1,5-bisphosphate carboxylase small subunit [Synechococcus sp. NAT40 : Ga0265987_144]
MPFQSTVGDYQTVATLETFGFLPPMTQDEIYDQIAYIIAQGWSPLVEHVH
PSNSMAIYWSYWKLPFXGXKDLNXXVSELEACHRAYPDHHVRXVGYDAYT
QSQGSCFVVFEGR
>2823441445 Ga0248432_945 ribulose-bisphosphate carboxylase small chain [Ga0248432_03 : Synechococcus sp. MIT9504]
MPFQSTVGDYKTVATLETFGFLPPMTQDEIYDQIAYIIAQGWSPLIEHVH
PSNSMATYWSYWKLPFFGEKDLNVVVSELEACHRAYPDHHVRIVGYDAYT
QSQGACFVVFEGR
>637688773 PMN2A_1880 rbcS ribulose 1,5-bisphosphate carboxylase small subunit (EC 4.1.1.39) [Prochlorococcus marinus str. NATL2A: NC_007335]
MPFQSTVGDYQTVATLETFGFLPPMTQDEIYDQIAYIIAQGWSPVIEHVQ
PSGSMQTYWSYWKLPFFGEKDLNLVVSELEACHRAYPDHHVRIVGYDAYT
QSQGTCFVVFQGR
>637449558 PMM0551 rbcS ribulose 1,5-bisphosphate carboxylase small subunit (EC 4.1.1.39) [Prochlorococcus marinus subsp. pastoris str. CCMP1986: NC_005072]
MPFQSSVGDYQTVATLETFGFLPPMTQEEIYDQIAYIIAQGWSPVIEHVH
PSGSMQTYWSYWKLPFFGEKDLNLVVSELEACHRAYPDHHVRIIGYDAYT
QSQGTAFAVFQGR
>640543031 SynWH7803_0679 rbcS, ribulose 1,5-bisphosphate carboxylase small subunit (EC 4.1.1.39) [Synechococcus sp. WH 7803: NC_009481]
MPFQSTVGDYQTVATLETFGFLPPMTQDEIYDQIAYIIAQGWSPLVEHVH
PSNSMATYWSYWKLPFFGEKDLNVVVSELEACHRAYPDHHVRIVGYDAYT
QSQGACFVVFEGR
>650132303 SCB02_010100008495 rbcS ribulose 1,5-bisphosphate carboxylase small subunit (EC 4.1.1.39) [Synechococcus sp. CB0205 contig06981: NZ_ADXM01000048]
MPFKSTVGDYQTVATLETFGFLPPMTQDEIYDQIAYIIAQGWSPLVEHVH
PSRSMATYWSYWKLPFFGEKDLSVIVNELEACHRAYPDHHVRLVGYDAYT
QSQGACFVVFEGR
>2563725198 Syncc8109_1954 cbbS ribulose 1,5-bisphosphate carboxylase small subunit [Synechococcus sp. WH 8109 : CP006882]
MPFQSTVGDYQTVATLETFGFLPPMTQDEIYDQIAYIIAQGWSPLVEHVH
PSNSMATYWSYWKLPFFGEKDLNVVVSELEACHRAYPDHHVRIVGYDAYT
QSQGACFVVFEGR
>2582757332 ME4498DRAFT_02095 cbbS ribulose 1,5-bisphosphate carboxylase small subunit [Composite genome from Lake Mendota Epilimnion pan-assembly MEint.metabat.4498 : ME4498DRAFT_MEint_metabat_4498_8000560.49]
MPFKSAVGDYQTVATLETFGFLPPLSQDEIYDQIAYIIAQGWSPLVEHVH
PSRSMATYWSYWKLPFFGEKDLGVIVNELEACHRAYPDHHVRLVGYDAYT
QSQGACFVVFEGR
>2607028080 Ga0062477_103191 rbcS ribulose 1,5-bisphosphate carboxylase small subunit [Prochlorococcus sp. SS51 : Ga0062477_103]
MPFQSTVGDYQTVATLETFGFLPPMSQDEIYDQIAYIIAQGWSPVIEHVH
PSGSMQTYWSYWKLPFFGEKDLNVVVNELEACHRAYPDHHVRMVGYDAYT
QSQGTAFVVFEGR
>2607031411 Ga0062470_116503 rbcS ribulose 1,5-bisphosphate carboxylase small subunit [Prochlorococcus sp. MIT9401 : Ga0062470_116]
MPFQSTVGDYQTVATLETFGFLPPMTQEEIYDQIAYIIAQGWSPVIEHVH
PSGSMQTYWSYWKLPFFGEKDLNLVVSELEACHRAYPDHHVRIIGYDAYT
QSQGTAFVVFQGR
>2607035040 Ga0062472_114104 rbcS ribulose 1,5-bisphosphate carboxylase small subunit [Prochlorococcus sp. MIT9123 : Ga0062472_114]
MPFQSTVGDYQTVATLETFGFLPPMTQEEIYDQIAYIIAQGWSPVIEHVH
PSGSMQTYWSYWKLPFFGEKDLNLVVSELEACHRAYPDHHVRIIGYDAYT
QSQGTAFVVFQGR
>2607361572 Ga0062468_115189 rbcS ribulose 1,5-bisphosphate carboxylase small subunit [Prochlorococcus sp. PAC1 : Ga0062468_115]
MPFQSTVGDYQTVATLETFGFLPPMTQDEIYDQIAYIIAQGWSPVIEHVH
PSGSMQTYWSYWKLPFFGEKDLNLVVSELEACHRAYPDHHVRIVGYDAYT
QSQGTCFVVFQGR
>2608222604 Ga0062465_11067 rbcS ribulose 1,5-bisphosphate carboxylase small subunit [Prochlorococcus sp. LG : Ga0062465_110]
MPFQSTVGDYQTVATLETFGFLPPMSQDEIYDQIAYIIAQGWSPVIEHVH
PSGSMQTYWSYWKLPFFGEKDLNVVVNELEACHRAYPDHHVRMVGYDAYT
QSQGTAFVVFEGR
>2608223922 Ga0062464_12191 rbcS ribulose 1,5-bisphosphate carboxylase small subunit [Prochlorococcus sp. MIT0603 : Ga0062464_12]
MPFQSTVGDYQTVATLETFGFLPPMSQDEIYDQIAYIIAQGWSPVIEHVH
PSGSMQTYWSYWKLPFFGEKDLNVVVSELEACHRAYPDHHVRMVGYDAYT
QSQGTAFVVFEGR
>2636094007 Ga0082359_111109 rbcS ribulose 1,5-bisphosphate carboxylase small subunit [Prochlorococcus marinus bv. HNLC2 Ga0082359 : Ga0082359_11]
LRRLFSPQTSTNLVLLRVISFTFRLIMPFQSTVGDYQTVATLETFGFLPP
MTQEEIYDQIAYIIAQGWSPVIEHVHPSGSMQTYWSYWKLPFFGEKDLNL
VVSELEACHRAYPDHHVRIIGYDAYTQSQGTAFVVFQGR
>2646667753 Ga0101174_118257 rbcS ribulose 1,5-bisphosphate carboxylase small subunit [Prochlorococcus sp. scB245a_520D2 (unscreened) : Ga0101174_1182]
MPFQSTVGDYQTVATLETFGFLPPMTQEEIYDQIAYIIAQGWSPVIEHVH
PSGSMQTYWSYWKLPFFGEKDLNLVVSELEACHRAYPDHHVRIIGYDAYT
QSQGTAFVVFQGR
>2651344182 Ga0101181_123828 rbcS ribulose 1,5-bisphosphate carboxylase small subunit [Prochlorococcus sp. scB245a_521C8 (unscreened) : Ga0101181_1238]
MPFQSTVGDYQTVATLETFGFLPPMTQEEIYDQIAYIIAQGWSPVIEHVH
PSGSMQTYWSYWKLPFFGEKDLNLVVSELEACHRAYPDHHVRIIGYDAYT
QSQGTAFVVFQGR
>2651815403 Ga0059201_110718 rbcS ribulose 1,5-bisphosphate carboxylase small subunit [Prochlorococcus sp. scB245a_521O23 (unscreened) : Ga0059201_1107]
MPFQSTVGDYQTVATLETFGFLPPMTQEEIYDQIAYIIAQGWSPVIEHVH
PSGSMQTYWSYWKLPFFGEKDLNLVVSELEACHRAYPDHHVRIIGYDAYT
QSQGTAFVVFQGR
>2655750255 Ga0101163_100261 rbcS ribulose 1,5-bisphosphate carboxylase small subunit [Prochlorococcus sp. scB245a_518O7 (unscreened) : Ga0101163_1002]
MPFQSTVGDYQTVATLETFGFLPPMTQEEIYDQIAYIIAQGWSPVIEHVH
PSGSMQTYWSYWKLPFFGEKDLNLVVSELEACHRAYPDHHVRIIGYDAYT
QSQGTAFVVFQGR
>2655751805 Ga0101160_104320 rbcS ribulose 1,5-bisphosphate carboxylase small subunit [Prochlorococcus sp. scB245a_518I6 (unscreened) : Ga0101160_1043]
MPFQSTVGDYQTVATLETFGFLPPMTQEEIYDQIAYIIAQGWSPVIEHVH
PSGSMQTYWSYWKLPFFGEKDLNLVVSELEACHRAYPDHHVRIIGYDAYT
QSQGTAFVVFQGR
>2682088995 Ga0131677_111987 ribulose 1,5-bisphosphate carboxylase small subunit [Prochlorococcus sp. MIT0918 : Ga0131677_11]
MTQDEIYDQIAYIIAQGWSPVIEHVHPSGSMQSYWSYWKLPFFGEKDLNV
VVNELEACHRAYPDHHVRMVGYDAYTQSQGTAFVVFEGR
>2684588746 Ga0132160_112195 rbcS ribulose 1,5-bisphosphate carboxylase small subunit [Prochlorococcus sp. MIT1214 : Ga0132160_11]
MPFQSTVGDYQTVATLETFGFLPPMTQDEIYDQIAYIIAQGWSPVIEHVH
PSGSMQTYWSYWKLPFFGEKDLNLVVSELEACHRAYPDHHVRIVGYDAYT
QSQGTCFVVFQGR
>2684603738 Ga0132167_112077 rbcS ribulose 1,5-bisphosphate carboxylase small subunit [Prochlorococcus sp. MIT1341 : Ga0132167_11]
MPFQSTVGDYQTVATLETFGFLPPMSQDEIYDQIAYIIAQGWSPVIEHVH
PSGSMQTYWSYWKLPFFGEKDLNVVISELEACHRAYPDHHVRMVGYDAYT
QSQGTAFVVFEGR
>2684606342 Ga0132168_19569 rbcS ribulose 1,5-bisphosphate carboxylase small subunit [Prochlorococcus sp. MIT1418 : Ga0132168_195]
MPFQSTVGDYQTVATLETFGFLPPMTQDEIYDQIAYIIAQGWSPVIEHVH
PSGSMQTYWSYWKLPFFGEKDLNAVVSELEACHRAYPDHHVRMVGYDAYT
QSQGTAFVVFEGR
>638959727 WH5701_11344 cbbS ribulose 1,5-bisphosphate carboxylase small subunit (EC 4.1.1.39) [Synechococcus sp. WH 5701, unfinished sequence: NZ_AANO01000006]
MPFKSTVGDYQTVATLETFGFLPPMTQDEIYDQIAYIIAQGWSPLVEHVH
PSRSMATYWSYWKLPFFGEKDLGVIVSELEACHRAYPDHHVRLVGYDAYT
QSQGSCFVVFEAR
>640086318 P9303_08091 rbcS ribulose 1,5-bisphosphate carboxylase small subunit (EC 4.1.1.39) [Prochlorococcus marinus str. MIT 9303: NC_008820]
MPFQSTVGDYQTVATLETFGFLPPMTQDEIYDQIAYIIAQGWSPVIEHVH
PSGSMQTYWSYWKLPFFGEKDLNAVVSELEACHRAYPDHHVRMVGYDAYT
QSQGTAFVVFEGR
>640083882 NATL1_06051 rbcS ribulose 1,5-bisphosphate carboxylase small subunit (EC 4.1.1.39) [Prochlorococcus marinus str. NATL1A: NC_008819]
MPFQSTVGDYQTVATLETFGFLPPMTQDEIYDQIAYIIAQGWSPVIEHVQ
PSGSMQTYWSYWKLPFFGEKDLNLVVSELEACHRAYPDHHVRIVGYDAYT
QSQGTCFVVFQGR
>2553543174 A973DRAFT_00650 rbcS ribulose 1,5-bisphosphate carboxylase small subunit [Prochlorococcus sp. W10 : A973DRAFT_ALPH01000237_1.237]
MPFQSTVGDYATVATLETFGFLPPMTQDEIYDQIAYIIAQGWSPVIEHVH
PSGSMQTYWSYWKLPFFGEKDLNLIVSELEACHRAYPDHHVRIIGYDAYT
QSQGTAFVVFQGR
>2582707630 ME2353DRAFT_00154 cbbS ribulose 1,5-bisphosphate carboxylase small subunit [Composite genome from Lake Mendota Epilimnion pan-assembly MEint.metabat.2353 : ME2353DRAFT_MEint_metabat_2353_2272000290.10]
MPFKSTVGDYQTVATLETFGFLPPFTQDEIYDQIAYIIAQGWSPLIEHVH
PSRSMATYWSYWKLPFFGEKDLGVIVSELEAAHRAYPDHHVRLVGYDAYT
QSQGACFVVFEGR
>2607817705 Ga0065692_111988 rbcS ribulose 1,5-bisphosphate carboxylase small subunit [Prochlorococcus sp. MIT9215 : Ga0065692_11]
MPFQSTVGDYQTVATLETFGFLPPMTQEEIYDQIAYIIAQGWSPVIEHVH
PSGSMQTYWSYWKLPFFGEKDLNLVVSELEACHRAYPDHHVRIIGYDAYT
QSQGTAFVVFQGR
>2608217956 Ga0062467_108141 rbcS ribulose 1,5-bisphosphate carboxylase small subunit [Prochlorococcus sp. MIT9321 : Ga0062467_108]
MPFQSTVGDYQTVATLETFGFLPPMTQEEIYDQIAYIIAQGWSPVIEHVH
PSGSMQTYWSYWKLPFFGEKDLNLVVSELEACHRAYPDHHVRIIGYDAYT
QSQGTAFVVFQGR
>2608229395 Ga0062501_112078 rbcS ribulose 1,5-bisphosphate carboxylase small subunit [Prochlorococcus sp. MIT0604 : Ga0062501_11]
MPFQSTVGDYQTVATLETFGFLPPMTQEEIYDQIAYIIAQGWSPVIEHVH
PSGSMQTYWSYWKLPFFGEKDLNLVVSELEACHRAYPDHHVRIIGYDAYT
QSQGTAFVVFQGR
>2608230977 Ga0062502_16308 rbcS ribulose 1,5-bisphosphate carboxylase small subunit [Prochlorococcus sp. EQPAC1 : Ga0062502_16]
MPFQSSVGDYQTVATLETFGFLPPMTQEEIYDQIAYIIAQGWSPVIEHVH
PSGSMQTYWSYWKLPFFGEKDLNLVVSELEACHRAYPDHHVRIIGYDAYT
QSQGTAFAVFQGR
>2646112211 Ga0101171_10482 rbcS ribulose 1,5-bisphosphate carboxylase small subunit [Prochlorococcus sp. scB245a_519O11 (unscreened) : Ga0101171_1048]
MPFQSTVGDYQTVATLETFGFLPPMTQEEIYDQIAYIIAQGWSPVIEHVH
PSGSMQTYWSYWKLPFFGEKDLNLVVSELEACHRAYPDHHVRIIGYDAYT
QSQGTAFVVFQGR
>2647699440 Ga0101165_1482 rbcS ribulose 1,5-bisphosphate carboxylase small subunit [Prochlorococcus sp. scB245a_519B7 (unscreened) : Ga0101165_148]
MPFQSTVSDYQTVATLETFGFLPPMTQEEIYDQIAYIIAQGWSPVIEHVH
PSGCMQTYWSYWKLPFFGEKDLNLIVSELEACHRAYPDHHVRIIGYDAYT
QSQGTAFVVFQGR
>2648679463 Ga0101177_1005103 rbcS ribulose 1,5-bisphosphate carboxylase small subunit [Prochlorococcus sp. scB245a_520K10 (unscreened) : Ga0101177_1005]
MPFQSTVSDYQTVATLETFGFLPPMTQEEIYDQIAYIIAQGWSPVIEHVH
PSGCMQTYWSYWKLPFFGEKDLNLIVSELEACHRAYPDHHVRIIGYDAYT
QSQGTAFVVFQGR
>2649315635 Ga0101156_103738 rbcS ribulose 1,5-bisphosphate carboxylase small subunit [Prochlorococcus sp. scB245a_518A17 (unscreened) : Ga0101156_1037]
MPFQSTVGDYQTVATLETFGFLPPMTQEEIYDQIAYIIAQGWSPVIEHVH
PSGSMQTYWSYWKLPFFGEKDLNLVVSELEACHRAYPDHHVRIIGYDAYT
QSQGTAFVVFQGR
>2651361793 Ga0101159_106863 rbcS ribulose 1,5-bisphosphate carboxylase small subunit [Prochlorococcus sp. scB245a_518E10 (unscreened) : Ga0101159_1068]
MPFQSTVGDYQTVATLETFGFLPPMTQEEIYDQIAYIIAQGWSPVIEHVH
PSGSMQTYWSYWKLPFFGEKDLNLVVSELEACHRAYPDHHVRIIGYDAYT
QSQGTAFVVFQGR
>2688545744 Ga0125238_112545 cbbS ribulose 1,5-bisphosphate carboxylase small subunit [Synechococcus sp. WH 8103 WH8103 : Ga0125238_11]
MPFQSTVGDYQTVATLETFGFLPPMTQDEIYDQIAYIIAQGWSPLVEHVH
PSNSMATYWSYWKLPFFGEKDLNVVVSELEACHRAYPDHHVRIVGYDAYT
QSQGACFVVFEGR
>2766108064 Ga0198493_111940 rbcS ribulose 1,5-bisphosphate carboxylase small subunit [Prochlorococcus sp. RS50 : Ga0198493_11]
MPFQSTVGDYQTVATLETFGFLPPMTQEEIYDQIAYIIAQGWSPVIEHVH
PSGSMQTYWSYWKLPFFGEKDLNLVVSELEACHRAYPDHHVRIIGYDAYT
QSQGTAFVVFQGR
>2790330440 Ga0266304_13731 cbbS ribulose 1,5-bisphosphate carboxylase small subunit [Cyanobium sp. NAT70 : Ga0266304_137]
STVGDYQTVATLETFGFLPPMTQDEIYDQIAYIIAQGWSPLIEHVHPRNS
MASYWSYWKLPFFGEKDLNVIVSELEACHRAYPDHHVRIVGYDAYTQSQG
ACFVVFEGR
>2834132897 Ga0339342_1388 ribulose-bisphosphate carboxylase small chain [Ga0339342_52 : Synechococcus sp. 8F6]
MPFKSTVGDYQTVATLETFGFLPPMTQDEIYDQIAYIIAQGWSPLVEHVH
PSNSMATYWSFWKLPFFGEKDLGVIVSELEACHRAYPDHHVRLVGYDAYT
QSQGACFVVFEGR
>2834897725 Ga0248424_598 ribulose-bisphosphate carboxylase small chain [Ga0248424_32 : Prochlorococcus sp. MIT1303]
MPFQSTVGDYQTVATLETFGFLPPMTQDEIYDQIAYIIAQGWSPVIEHVH
PSGSMQTYWSYWKLPFFGEKDLNAVVSELEACHRAYPDHHVRMVGYDAYT
QSQGTAFVVFEGR
>2837001185 Ga0339340_1608 ribulose-bisphosphate carboxylase small chain [Ga0339340_08 : Synechococcus sp. MW101C3]
MPFKSTVGDYQTVATLETFGFLPPMSQDEIYDQIAYIIAQGWSPLVEHVH
PSRSMATYWSYWKLPFFGEKDLGVIVSELEACHRAYPDHHVRLVGYDAYT
QSQGSCFVVFEAR
>2843042556 Ga0340304_240_342_683 ribulose-bisphosphate carboxylase small chain [Ga0340304_240 : Prochlorococcus sp. HOT208_60m_810B23]
MPFQSTVSDYQTVATLETFGFLPPMTQEEIYDQIAYIIAQGWSPVIEHVH
PSGCMQTYWSYWKLPFFGEKDLNLIVSELEACHRAYPDHHVRIIGYDAYT
QSQGTAFVVFQGR
>2843620508 Ga0248430_32_180634_180975 ribulose-bisphosphate carboxylase small chain [Ga0248430_32 : Prochlorococcus marinus MIT1327]
MPFQSTVGDYQTVATLETFGFLPPMTQDEIYDQIAYIIAQGWSPVIEHVH
PSGSMQTYWSYWKLPFFGEKDLNAVVSELEACHRAYPDHHVRMVGYDAYT
QSQGTAFVVFEGR
>637771804 Syncc9902_1613 cbbS ribulose 1,5-bisphosphate carboxylase small subunit (EC 4.1.1.39) [Synechococcus sp. CC9902: NC_007513]
MPFQSTVGDYQTVATLETFGFLPPMTQDEIYDQIAYIIAQGWSPLVEHVH
PSNSMATYWSYWKLPFFGEKDLNVVVSELEACHRAYPDHHVRIVGYDAYT
QGQGSCFVVFEGR
>637445835 SYNW1717 rbcS ribulose 1,5-bisphosphate carboxylase small subunit (EC 4.1.1.39) [Synechococcus sp. WH 8102: NC_005070]
MPFQSTVGDYQTVATLETFGFLPPMTQDEIYDQIAYIIAQGWSPLVEHVH
PSNSMATYWSYWKLPFFGEKDLNVVVSELEACHRAYPDHHVRIVGYDAYT
QSQGACFVVFEGR
>640078319 A9601_06071 rbcS ribulose 1,5-bisphosphate carboxylase small subunit (EC 4.1.1.39) [Prochlorococcus marinus str. AS9601: NC_008816]
MPFQSTVGDYQTVATLETFGFLPPMTQEEIYDQIAYIIAQGWSPVIEHVH
PSGSMQTYWSYWKLPFFGEKDLNLVVSELEACHRAYPDHHVRIIGYDAYT
QSQGTAFVVFQGR
>640943235 P9215_06321 rbcS ribulose 1,5-bisphosphate carboxylase small subunit (EC 4.1.1.39) [Prochlorococcus marinus str. MIT 9215: NC_009840]
MPFQSTVGDYQTVATLETFGFLPPMTQEEIYDQIAYIIAQGWSPVIEHVH
PSGSMQTYWSYWKLPFFGEKDLNLVVSELEACHRAYPDHHVRIIGYDAYT
QSQGTAFVVFQGR
>647673565 P9202_606 ribulose 1,5-bisphosphate carboxylase small subunit (EC 4.1.1.39) [Prochlorococcus marinus str. MIT 9202 scf_1109798535001 genomic scaffold: NZ_DS999537]
MTQEEIYDQIAYIIAQGWSPVIEHVHPSGSMQTYWSYWKLPFFGEKDLNL
VVSELEACHRAYPDHHVRIIGYDAYTQSQGTAFVVFQGR
>2507314451 KS52_00007570 cbbS ribulose 1,5-bisphosphate carboxylase small subunit [Synechococcus sp. KORDI-52 (genome sequencing) : KS52_KORDI_52.1]
MPFQSTVGDYQTVATLETFGFLPPMTQDEIYDQIAYIIAQGWSPLVEHVH
PSNSMATYWSYWKLPFFGEKDLNVVVSELEACHRAYPDHHVRIVGYDAYT
QSQGACFVVFEGR
>2582648446 ME1300DRAFT_01078 cbbS ribulose 1,5-bisphosphate carboxylase small subunit [Composite genome from Lake Mendota Epilimnion pan-assembly MEint.metabat.1300 : ME1300DRAFT_MEint_metabat_1300_187001044.79]
MPFKSTVGDYQTVATLETFGFLPPMTQDEIYDQIAYIIAQGWSPLVEHVH
PSRSMATYWSFWKLPFFGEKDLSVIVNELEACHRAYPDHHVRLVGYDAYT
QSQGACFVVFEGR
>2582760742 ME4500DRAFT_02569 cbbS ribulose 1,5-bisphosphate carboxylase small subunit [Composite genome from Lake Mendota Epilimnion pan-assembly MEint.metabat.4500 : ME4500DRAFT_MEint_metabat_4500_2201002607.94]
MPFKSTVGDYQTVATLETFGFLPPMTQDEIYDQIAYIIAQGWSPLVEHVH
PSRSMATYWSYWKLPFFGEKDLGVIVSELEACHRAYPDHHVRLVGYDAYT
QSQGACFVVFEGR
>2593268464 BV67DRAFT_00597 ribulose 1,5-bisphosphate carboxylase small subunit [Candidatus Synechococcus spongiarum LMB bulk15L : BV67DRAFT_NODE_26_len_22037_cov_240_406_ID_2533.39]
MPFSSVVDYQTVATLETFGFLPAMTQEEIYEQIAYVIAQGWTPCIEHVQP
SASMRNYWSLWKLPFFGEAELGAIVAELEACHRAYPDHHVRLTGYDAYTQ
TQGTAFVVFEGRA
>2593274519 BV53DRAFT_00867 ribulose 1,5-bisphosphate carboxylase small subunit [Candidatus Synechococcus spongiarum LMB bulk15N : BV53DRAFT_NODE_60_len_16537_cov_52_6508_ID_11331.56]
MPFSSVVDYQTVATLETFGFLPAMTQEEIYEQIAYVIAQGWTPCIEHVQP
SASMRNYWSLWKLPFFGEAELGAIVAELEACHRAYPDHHVRLTGYDAYTQ
TQGTAFVVFEGRA
>2607021803 Ga0062478_18549 rbcS ribulose 1,5-bisphosphate carboxylase small subunit [Prochlorococcus sp. SS35 : Ga0062478_18]
MPFQSTVGDYQTVATLETFGFLPPMSQDEIYDQIAYIIAQGWSPVIEHVH
PSGSMQTYWSYWKLPFFGEKDLNVVVNELEACHRAYPDHHVRMVGYDAYT
QSQGTAFVVFEGR
>2607024377 Ga0062475_10765 rbcS ribulose 1,5-bisphosphate carboxylase small subunit [Prochlorococcus sp. SS2 : Ga0062475_107]
MPFQSTVGDYQTVATLETFGFLPPMSQDEIYDQIAYIIAQGWSPVIEHVH
PSGSMQTYWSYWKLPFFGEKDLNVVVNELEACHRAYPDHHVRMVGYDAYT
QSQGTAFVVFEGR
>2608200178 Ga0062469_12116 rbcS ribulose 1,5-bisphosphate carboxylase small subunit [Prochlorococcus sp. SB : Ga0062469_12]
MPFQSTVSDYQTVATLETFGFLPPMTQEEIYDQIAYIIAQGWSPVIEHVH
PSGCMQTYWSYWKLPFFGEKDLNLIVSELEACHRAYPDHHVRIIGYDAYT
QSQGTAFVVFQGR
>2608209220 Ga0062463_109452 rbcS ribulose 1,5-bisphosphate carboxylase small subunit [Prochlorococcus sp. MIT9322 : Ga0062463_109]
MPFQSTVGDYQTVATLETFGFLPPMTQEEIYDQIAYIIAQGWSPVIEHVH
PSGSMQTYWSYWKLPFFGEKDLNLVVSELEACHRAYPDHHVRIIGYDAYT
QSQGTAFVVFQGR
>2608211391 Ga0062462_11525 rbcS ribulose 1,5-bisphosphate carboxylase small subunit [Prochlorococcus sp. MIT9311 : Ga0062462_115]
MPFQSTVGDYQTVATLETFGFLPPMTQEEIYDQIAYIIAQGWSPVIEHVH
PSGSMQTYWSYWKLPFFGEKDLNLVVSELEACHRAYPDHHVRIIGYDAYT
QSQGTAFVVFQGR
>2608215857 Ga0062460_13552 rbcS ribulose 1,5-bisphosphate carboxylase small subunit [Prochlorococcus sp. MIT0703 : Ga0062460_135]
MPFQSTVGDYQTVATLETFGFLPPMTQDEIYDQIAYIIAQGWSPVIEHVH
PSGSMQTYWSYWKLPFFGEKDLNTVVSELEACHRAYPDHHVRMVGYDAYT
QSQGTAFVVFEGR
>2682093349 Ga0131679_112416 rbcS ribulose 1,5-bisphosphate carboxylase small subunit [Prochlorococcus sp. MIT1013 : Ga0131679_11]
MPFQSTVGDYQTVATLETFGFLPPMTQDEIYDQIAYIIAQGWSPVIEHVQ
PSGSMQTYWSYWKLPFFGEKDLNLVVSELEACHRAYPDHHVRIVGYDAYT
QSQGTCFVVFQGR
>2682166399 Ga0131799_13228 rbcS ribulose 1,5-bisphosphate carboxylase small subunit [Prochlorococcus sp. MIT1303 : Ga0131799_132]
MPFQSTVGDYQTVATLETFGFLPPMTQDEIYDQIAYIIAQGWSPVIEHVH
PSGSMQTYWSYWKLPFFGEKDLNAVVSELEACHRAYPDHHVRMVGYDAYT
QSQGTAFVVFEGR
>2684595517 Ga0132163_112008 rbcS ribulose 1,5-bisphosphate carboxylase small subunit [Prochlorococcus sp. MIT1300 : Ga0132163_11]
MPFQSTVGDYQTVATLETFGFLPPMTQDEIYDQIAYIIAQGWSPVIEHVH
PSGSMQTYWSYWKLPFFGEKDLNVVVNELEACHRAYPDHHVRMVGYDAYT
QSQGTAFVVFEGR
>2721488705 Ga0175214_1111 cbbS ribulose 1,5-bisphosphate carboxylase small subunit [Synechococcus sp. SynAce01 : Ga0175214_11]
MPFMSTVGDYQTVATLETFGFLPPFSQDEIYDQIAYIIAQGWSPLVEHVH
PSRSMATYWSFWKLPFFGEKDLGVIVSELEACHRAYPDHHVRLVGYDAYT
QSQGSCFVVFEAR
>2758513974 Ga0226272_1115 cbbS ribulose 1,5-bisphosphate carboxylase small subunit [Cyanobium sp. NIES-981 : Ga0226272_11]
MPFKSTVGDYQTVATLETFGFLPPMTQDEIYDQIAYIIAQGWSPLIEHVH
PSRSMATYWSYWKLPFFGEKDLGVIVSELEACHRAYPDHHVRLVGYDAYT
QSQGACFVVFEGR
>2766110009 Ga0198393_111934 rbcS ribulose 1,5-bisphosphate carboxylase small subunit [Prochlorococcus sp. RS01 : Ga0198393_11]
MPFQSTVGDYQTVATLETFGFLPPMTQEEIYDQIAYIIAQGWSPVIEHVH
PSGSMQTYWSYWKLPFFGEKDLNLVVSELEACHRAYPDHHVRIIGYDAYT
QSQGTAFVVFQGR
>2793556474 Ga0266078_1218 rbcS ribulose 1,5-bisphosphate carboxylase small subunit [Prochlorococcus sp. MED105 : Ga0266078_121]
MPFQSSVGDYQTVATLETFGFLPPMTQEEIYDQIAYIIAQGWSPVIEHVH
PSGSMQTYWSYWKLPFFGEKDLNLVVSELEACHRAYPDHHVRIIGYDAYT
QSQGTAFAVFQGR
>2823445018 Ga0248434_805 ribulose-bisphosphate carboxylase small chain [Ga0248434_03 : Synechococcus sp. MIT9509]
MPFQSTVGDYKTVATLETFGFLPPMTQDEIYDQIAYIIAQGWSPLIEHVH
PSNSMATYWSYWKLPFFGEKDLNVVVSELEACHRAYPDHHVRIVGYDAYT
QSQGACFVVFEGR
>2831560135 Ga0338333_374 ribulose-bisphosphate carboxylase small chain [Ga0338333_13 : Synechococcus sp. 1G10]
MPFKSTVGDYQTVATLETFGFLPPMSQDEIYDQIAYIIAQGWSPLVEHVH
PSRSMSTYWSYWKLPFFGEKDLGVIVSELEGCHRAYPDHHVRLVGYDAYT
QSQGSCFVVFEAR
>2834118786 Ga0338242_324 ribulose-bisphosphate carboxylase small chain [Ga0338242_011 : Prochlorococcus sp. HOT208_60m_808G21]
MPFQSTVGDYQTVATLETFGFLPPMTQEEIYDQIAYIIAQGWSPVIEHVH
PSGSMQTYWSYWKLPFFGEKDLNLVVSELEACHRAYPDHHVRIIGYDAYT
QSQGTAFVVFQGR
>2838883258 Ga0339341_2420 ribulose-bisphosphate carboxylase small chain [Ga0339341_30 : Synechococcus sp. BO 8801]
MPFKSTVGDYQTVATLETFGFLPPMTQDEIYDQIAYIIAQGWSPLVEHVH
PSRSMATYWSFWKLPFFGEKDLGVIVNELESCHRAYPDHHVRLVGYDAYT
QSQGACFVVFEGR
>640545760 SynRCC307_0820 rbcS, ribulose 1,5-bisphosphate carboxylase small subunit (EC 4.1.1.39) [Synechococcus sp. RCC307: NC_009482]
MPFQSTVGDYQTVATLETFGFLPPMTQDEIYDQIAYIIAQGWSPLIEHVH
PSNSMATYWSYWKLPFFGEKDLNLIVSELEACHRAYPDHHVRMVGYDAYT
QSQGSCFVVFEGR
>2507311740 KS49_00007630 cbbS ribulose 1,5-bisphosphate carboxylase small subunit [Synechococcus sp. KORDI-49 (genome sequencing) : KS49_KORDI_49.1]
MPFQSTVGDYQTVATLETFGFLPPMTQDEIFDQIAYIIAQGWSPLIEHVH
PSNSMASYWSYWKLPFFGEKDLNVVVSELEACHRAYPDHHVRIVGYDAYT
QSQGSCFVVFEGR
>2569961555 BG35DRAFT_00871 ribulose 1,5-bisphosphate carboxylase small subunit [candidatus Synechococcus spongiarum SH4 : BG35DRAFT_JENA01000065_1.65]
MPFSSVVDYQTVATLETFGFLPAMTQEEIYEQIAYVIAQGWTPCIEHVHP
SASMRNYWSLWKLPFFGEAELGAIVAELEACHRAYPDHHVRLTGYDAYTQ
TQGTAFVVFEGRA
>2607026321 Ga0062476_10865 rbcS ribulose 1,5-bisphosphate carboxylase small subunit [Prochlorococcus sp. SS52 : Ga0062476_108]
MPFQSTVGDYQTVATLETFGFLPPMSQDEIYDQIAYIIAQGWSPVIEHVH
PSGSMQTYWSYWKLPFFGEKDLNVVVNELEACHRAYPDHHVRMVGYDAYT
QSQGTAFVVFEGR
>2608212534 Ga0062461_12341 rbcS ribulose 1,5-bisphosphate carboxylase small subunit [Prochlorococcus sp. MIT0702 : Ga0062461_123]
MPFQSTVGDYQTVATLETFGFLPPMTQDEIYDQIAYIIAQGWSPVIEHVH
PSGSMQTYWSYWKLPFFGEKDLNTVVSELEACHRAYPDHHVRMVGYDAYT
QSQGTAFVVFEGR
>2608220487 Ga0062466_13052 rbcS ribulose 1,5-bisphosphate carboxylase small subunit [Prochlorococcus sp. MIT0701 : Ga0062466_130]
MPFQSTVGDYQTVATLETFGFLPPMTQDEIYDQIAYIIAQGWSPVIEHVH
PSGSMQTYWSYWKLPFFGEKDLNTVVSELEACHRAYPDHHVRMVGYDAYT
QSQGTAFVVFEGR
>2608236109 Ga0062505_106139 rbcS ribulose 1,5-bisphosphate carboxylase small subunit [Prochlorococcus sp. MIT9107 : Ga0062505_106]
MPFQSTVGDYQTVATLETFGFLPPMTQEEIYDQIAYIIAQGWSPVIEHVH
PSGSMQTYWSYWKLPFFGEKDLNLVVSELEACHRAYPDHHVRIIGYDAYT
QSQGTAFVVFQGR
>2645803527 Ga0101176_10429 rbcS ribulose 1,5-bisphosphate carboxylase small subunit [Prochlorococcus sp. scB245a_520F22 (unscreened) : Ga0101176_1042]
MPFQSTVGDYQTVATLETFGFLPPMTQEEIYDQIAYIIAQGWSPVIEHVH
PSGSMQTYWSYWKLPFFGEKDLNLVVSELEACHRAYPDHHVRIIGYDAYT
QSQGTAFVVFQGR
>2649958766 Ga0101180_105045 rbcS ribulose 1,5-bisphosphate carboxylase small subunit [Prochlorococcus sp. scB245a_521B10 (unscreened) : Ga0101180_1050]
MPFQSTVGDYQTVATLETFGFLPPMTQEEIYDQIAYIIAQGWSPVIEHVH
PSGSMQTYWSYWKLPFFGEKDLNLVVSELEACHRAYPDHHVRIIGYDAYT
QSQGTAFVVFQGR
>2653031351 Ga0101182_10902 rbcS ribulose 1,5-bisphosphate carboxylase small subunit [Prochlorococcus sp. scB245a_521K15 (unscreened) : Ga0101182_1090]
MPFQSTVGDYQTVATLETFGFLPPMTQEEIYDQIAYIIAQGWSPVIEHVH
PSGSMQTYWSYWKLPFFGEKDLNLVVSELEACHRAYPDHHVRIIGYDAYT
QSQGTAFVVFQGR
>2653703008 Ga0113638_101012 cbbS ribulose 1,5-bisphosphate carboxylase small subunit [unclassified Synechococcus Bin 27 Ga0113638 : Ga0113638_1010]
MPFQSTVGDYQTVATLETFGFLPPMTQDEIYDQIAYIIAQGWSPLIEHVH
PSNSMATYWSYWKLPFFGEKDLNLIVSELEACHRAYPDHHVRMVGYDAYT
QSQGSCFVVFEGR
>2655753239 Ga0101161_104029 rbcS ribulose 1,5-bisphosphate carboxylase small subunit [Prochlorococcus sp. scB245a_518J7 (unscreened) : Ga0101161_1040]
MPFQSTVGDYQTVATLETFGFLPPMTQEEIYDQIAYIIAQGWSPVIEHVH
PSGSMQTYWSYWKLPFFGEKDLNLVVSELEACHRAYPDHHVRIIGYDAYT
QSQGTAFVVFQGR
>2682082542 Ga0131673_112194 rbcS ribulose 1,5-bisphosphate carboxylase small subunit [Prochlorococcus sp. MIT0912 : Ga0131673_11]
MPFQSTVGDYQTVATLETFGFLPPMTQDEIYDQIAYIIAQGWSPVIEHVQ
PSGSMQTYWSYWKLPFFGEKDLNLVVSELEACHRAYPDHHVRIVGYDAYT
QSQGTCFVVFQGR
>2682086996 Ga0131676_112239 rbcS ribulose 1,5-bisphosphate carboxylase small subunit [Prochlorococcus sp. MIT0915 : Ga0131676_11]
MPFQSTVGDYQTVATLETFGFLPPMTQDEIYDQIAYIIAQGWSPVIEHVQ
PSGSMQTYWSYWKLPFFGEKDLNLVVSELEACHRAYPDHHVRIVGYDAYT
QSQGTCFVVFQGR
>2682090921 Ga0131678_111915 rbcS ribulose 1,5-bisphosphate carboxylase small subunit [Prochlorococcus sp. MIT0919 : Ga0131678_11]
MPFQSTVGDYQTVATLETFGFLPPMTQDEIYDQIAYIIAQGWSPVIEHVH
PSGSMQSYWSYWKLPFFGEKDLNVLVNELEACHRAYPDHHVRMVGYDAYT
QSQGTAFVVFEGR
>2766111961 Ga0198953_111941 rbcS ribulose 1,5-bisphosphate carboxylase small subunit [Prochlorococcus sp. RS04 : Ga0198953_11]
MPFQSTVGDYQTVATLETFGFLPPMTQEEIYDQIAYIIAQGWSPVIEHVH
PSGSMQTYWSYWKLPFFGEKDLNLVVSELEACHRAYPDHHVRIIGYDAYT
QSQGTAFVVFQGR
>2788398039 Ga0303538_106154 cbbS ribulose 1,5-bisphosphate carboxylase small subunit [Aphanothece cf. minutissima CCALA 015 : Ga0303538_106]
MPFKSTVGDYQTVATLETFGFLPPMTQDEIYDQIAYIIAQGWSPLVEHVH
PSRSMATYWSYWKLPFFGEKDLGVIVNELESCHRAYPDHHVRLVGYDAYT
QSQGACFVVFEGR
>2831889501 Ga0336076_64 ribulose-bisphosphate carboxylase small chain [Ga0336076_001 : Vulcanococcus limneticus LL]
MPFKSTVGDYQTVATLETFGFLPPFTQDEIYDQIAYIIAQGWSPLIEHVH
PSNSMATYWSYWKLPFFGEKDLNVIVSELEAAHRAYPDHHVRLVGYDAYT
QSQGSCFVVFEGR
>2682180726 Ga0131804_125155 rbcS ribulose 1,5-bisphosphate carboxylase small subunit [Prochlorococcus sp. MIT1320 : Ga0131804_125]
MPFQSTVGDYQTVATLETFGFLPPMTQDEIYDQIAYIIAQGWSPVIEHVH
PSGSMQTYWSYWKLPFFGEKDLNAVVSELEACHRAYPDHHVRMVGYDAYT
QSQGTAFVVFEGR
>638115554 sync_1966 cbbS ribulose 1,5-bisphosphate carboxylase small subunit (EC 4.1.1.39) [Synechococcus sp. CC9311: NC_008319]
MPFQSTVGDYQTVATLETFGFLPPMTQDEIYDQIAYIIAQGWSPLIEHVH
PSNSMASYWSYWKLPFFGEKDLNVVVSELEACHRAYPDHHVRMVGYDAYT
QGQGACFVVFEGR
>637447898 PMT1204 rbcS ribulose 1,5-bisphosphate carboxylase small subunit (EC 4.1.1.39) [Prochlorococcus marinus str. MIT 9313: NC_005071]
MPFQSTVGDYQTVATLETFGFLPPMTQDEIYDQIAYIIAQGWSPVIEHVH
PSGSMQTYWSYWKLPFFGEKDLNMVVSELEACHRAYPDHHVRMVGYDAYT
QSQGTAFVVFEGR
>640160157 P9301_05771 rbcS ribulose 1,5-bisphosphate carboxylase small subunit (EC 4.1.1.39) [Prochlorococcus marinus str. MIT 9301: NC_009091]
MPFQSTVSDYQTVATLETFGFLPPMTQEEIYDQIAYIIAQGWSPVIEHVH
PSGCMQTYWSYWKLPFFGEKDLNLIVSELEACHRAYPDHHVRIIGYDAYT
QSQGTAFVVFQGR
>641284912 P9211_05531 rbcS ribulose 1,5-bisphosphate carboxylase small subunit (EC 4.1.1.39) [Prochlorococcus marinus str. MIT 9211: NC_009976]
MPFQSTVGDYQTVATLETFGFLPPMTQDEIYDQIAYIIAQGWSPVIEHVH
PSGSMQTYWSYWKLPFFGEKDLNVVVSELEACHRAYPDHHVRMVGYDAYT
QSQGTCFVVFEGR
>2593294166 BV61DRAFT_00877 ribulose 1,5-bisphosphate carboxylase small subunit [Candidatus Synechococcus spongiarum LMB bulk15M : BV61DRAFT_NODE_33_len_40356_cov_38_6535_ID_12837.52]
MPFSSVVDYQTVATLETFGFLPAMTQEEIYEQIAYVIAQGWTPCIEHVQP
SASMRNYWSLWKLPFFGEAELGAIVAELEACHRAYPDHHVRLTGYDAYTQ
TQGTAFVVFEGRA
>2607021930 Ga0062474_10160 rbcS ribulose 1,5-bisphosphate carboxylase small subunit [Prochlorococcus sp. MIT9314 : Ga0062474_101]
MPFQSTVSDYQTVATLETFGFLPPMTQEEIYDQIAYIIAQGWSPVIEHVH
PSGCMQTYWSYWKLPFFGEKDLNLIVSELEACHRAYPDHHVRIIGYDAYT
QSQGTAFVVFQGR
>2608226709 Ga0062500_11560 rbcS ribulose 1,5-bisphosphate carboxylase small subunit [Prochlorococcus sp. MIT9201 : Ga0062500_115]
MPFQSTVSDYQTVATLETFGFLPPMTQEEIYDQIAYIIAQGWSPVIEHVH
PTGCMQTYWSYWKLPFFGEKDLNLIVSELEACHRAYPDHHVRIIGYDAYT
QSQGTAFVVFQGR
>2628209186 Ga0079980_12330 cbbS ribulose 1,5-bisphosphate carboxylase small subunit [Synechococcus sp. RS9917 (re-annotation) : Ga0079980_12]
MPFQSTVGDYQTVATLETFGFLPPMTQDEIYDQIAYIIAQGWSPLVEHVH
PSNSMATYWSYWKLPFFGEKDLNVVVSELEACHRAYPDHHVRIVGYDAYT
QSQGACFVVFEGR
>2647372521 Ga0101175_112161 rbcS ribulose 1,5-bisphosphate carboxylase small subunit [Prochlorococcus sp. scB245a_520E22 (unscreened) : Ga0101175_1121]
MPFQSTVGDYQTVATLETFGFLPPMTQEEIYDQIAYIIAQGWSPVIEHVH
PSGSMQTYWSYWKLPFFGEKDLNLVVSELEACHRAYPDHHVRIIGYDAYT
QSQGTAFVVFQGR
>2681973234 Ga0130033_112213 rbcS ribulose 1,5-bisphosphate carboxylase small subunit [Prochlorococcus sp. MIT0917 : Ga0130033_11]
MPFQSTVGDYQTVATLETFGFLPPMTQDEIYDQIAYIIAQGWSPVIEHVQ
PSGSMQTYWSYWKLPFFGEKDLNLVVSELEACHRAYPDHHVRIVGYDAYT
QSQGTCFVVFQGR
>2684599666 Ga0132165_112185 rbcS ribulose 1,5-bisphosphate carboxylase small subunit [Prochlorococcus sp. MIT1307 : Ga0132165_11]
MPFQSTVGDYQTVATLETFGFLPPMTQDEIYDQIAYIIAQGWSPVIEHVH
PSGSMQTYWSYWKLPFFGEKDLNMVVSELEACHRAYPDHHVRMVGYDAYT
QSQGTCFVVFEGR
>2792980535 Ga0265986_1091 cbbS ribulose 1,5-bisphosphate carboxylase small subunit [Synechococcus sp. MED850 : Ga0265986_109]
TVGDYQTVATLETFGFLPPMTQDEIYDQIAYIIAQGWSPLIEHVHPSNSM
ASYWSYWKLPFFGEKDLNLVVSELEACHRAYPDHHVRIVGYDAYTQSQGA
CFVVFEGR
>2793557858 Ga0266079_12115 rbcS ribulose 1,5-bisphosphate carboxylase small subunit [Prochlorococcus sp. MED630 : Ga0266079_121]
MPFQSTVGDYQTVATLETFGFLPPMTQDEIYDQIAYIIAQGWSPVIEHVQ
PSGSMQTYWSYWKLPFFGEKDLNLVVSELEACHRAYPDHHVRIVGYDAYT
QSQGTCFVVFQGR
>2806526987 Ga0314271_106102 cbbS ribulose 1,5-bisphosphate carboxylase small subunit [Synechococcus sp. Ace-Pa : Ga0314271_106]
MPFMSTVGDYQTVATLETFGFLPPFSQDEIYDQIAYIIAQGWSPLVEHVH
PSRSMATYWSFWKLPFFGEKDLGVIVSELEACHRAYPDHHVRLVGYDAYT
QSQGSCFVVFEAR
>2832020361 Ga0339381_1060 ribulose-bisphosphate carboxylase small chain [Ga0339381_04 : Prochlorococcus marinus XMU1401]
MPFQSTVGDYQTVATLETFGFLPPMTQEEIYDQIAYIIAQGWSPVIEHVH
PSGSMQTYWSYWKLPFFGEKDLNLVVSELEACHRAYPDHHVRIIGYDAYT
QSQGTAFVVFQGR
>2837245564 Ga0398322_2013 ribulose-bisphosphate carboxylase small chain [Ga0398322_01 : Synechococcus sp. WH 8101]
MPFQSTVGDYQTVATLETFGFLPPMTQDEIYDQIAYIIAQGWSPLVEHVH
PSNSMATYWSYWKLPFFGEKDLNVVVSELEACHRAYPDHHVRIVGYDAYT
QSQGACFVVFEGR
>2515665330 A39ODRAFT_00534 ribulose 1,5-bisphosphate carboxylase small subunit [Lamprocystis purpurea DSM 4197 : A39ODRAFT_scaffold_2.3]
MADMQDYESTPKYGTFSYLPEFTAEQTREQIAFIISQGWNPAIEHVEPQR
AGKYYWYMWKLPMFGEQSVDRVLGEIEACHRAHPANHVRLIGYDNFSQSQ
GLQFVVHRGR
>2517375720 A379DRAFT_1559 ribulose 1,5-bisphosphate carboxylase small subunit [Thiomicrospira sp. KP2 : A379DRAFT_chromosome1.1]
MSNLQTDDYRTKYTLETFSFLPDMNADEIYDQIVYIINQGWTPALEHEEP
AKAARHYWGMWKLPFFGMRDPNLVLAEIEACRQAYPDHLIRVIGYDNYTQ
CQGHNFVVYRPRGM
>2517561099 C164DRAFT_3777 ribulose-bisphosphate carboxylase small chain [Thioalkalivibrio versutus AL2 : C164DRAFT_scaffold2.2]
MSDIQNFKPVQKYETFSYLPEMNADQVRRQIEYAIAQGWNPAVEYSEKEH
AMSNYWYMWKLPMFGEQSVETVLSEIEQCRRANPGMMVRFLAYDNYAQSQ
GTAFVVDRGR
>2517559472 C164DRAFT_2149 ribulose-bisphosphate carboxylase small chain [Thioalkalivibrio versutus AL2 : C164DRAFT_scaffold1.1]
MSDIQNFKQSQKYETFSYLPEMNADQVRKQIEYCLAQGWNPAIEYSEKEN
AMAHYWYMWKLPFFGEQSVEAVLSEIEECRRANPGMMVRFIAYDNYAQSQ
GMAFVVDRGR
>2517792767 C997DRAFT_01611 ribulose-bisphosphate carboxylase small chain [Thioalkalivibrio sp. ALJ10 : C997DRAFT_scaffold00004.4]
MSDIQNFKPVQKYETFSYLPEMNADQVRKQIEYCIAQGWNPAIEYSEKEN
AMSHYWYMWKLPFFGEQSVEAVLSEIEQCRRANPGMMVRFIAYDNYAQSQ
GMAFVVDRGR
>2518172185 C936DRAFT_2511 ribulose-bisphosphate carboxylase small chain [Thioalkalivibrio sp. ALJ4 : C936DRAFT_scaffold00004.4]
MSDIQNFKQSQKYETFSYLPEMNADQVRKQIEYCLAQGWNPAIEYSEKEN
AMAHYWYMWKLPFFGEQSVEAVLSEIEECRRANPGMMVRFIAYDNYAQSQ
GMAFVVDRGR
>2518376095 D577DRAFT_02407 ribulose 1,5-bisphosphate carboxylase small subunit [Thioalkalivibrio sp. AKL17 : D577DRAFT_scaffold00006.6]
MSDIQNFKPVQKYETFSYLPEMNADQVRKQIEYCLAQGWNPSVEYSEKEH
AMSPYWYMWKLPFFGEQSVEAVLQEIEECRRSNPGMMVRFVAYDNYAQSL
GMAFVVDRGR
>2518377243 D572DRAFT_00853 ribulose-bisphosphate carboxylase small chain [Thioalkalivibrio sp. AKL3 : D572DRAFT_scaffold00003.3]
MSDIQNFKPVQKYETFSYLPEMNADQVRRQIEYTIAQGWNPAVEYSEKEH
AMSNYWYMWKLPMFGEQSVEAVLSEIEQCRRANPGMMVRFLAYDNYAQSQ
GTAFVVDRGR
>2520572944 F816DRAFT_01622 ribulose 1,5-bisphosphate carboxylase small subunit (EC 4.1.1.39) [Thioalkalivibrio sp. ALM2T : F816DRAFT_scaffold00006.6]
MSDIQNFKPVQKYETFSYLPEMNADQVRRQIEYTIAQGWNPAVEYSEKEH
AMSNYWYMWKLPMFGEQSVEAVLSEIEQCRRANPGMMVRFLAYDNYAQSQ
GTAFVVDRGR
>2522555558 F578DRAFT_1828 ribulose 1,5-bisphosphate carboxylase small subunit (EC 4.1.1.39) [Thioalkalivibrio sp. ALJ20 : F578DRAFT_scaffold00002.2]
MSDIQNFKQSQKYETFSYLPEMNADQVRKQIEYCLAQGWNPAIEYSEKEN
AMAHYWYMWKLPFFGEQSVEAVLQEIEECRRANPGMMVRFIAYDNYAQSQ
GMAFVVDRGR
>2522562673 F628DRAFT_0233 ribulose 1,5-bisphosphate carboxylase small subunit (EC 4.1.1.39) [Thioalkalivibrio sp. AL21 : F628DRAFT_scaffold00001.1]
MSDIQNFKQSQKYETFSYLPEMNADQVRKQIEYCLAQGWNPAIEYSEKEN
AMAHYWYMWKLPFFGEQSVEAVLQEIEECRRANPGMMVRFIAYDNYAQSQ
GMAFVVDRGR
>2599844375 Ga0056026_01099 ribulose 1,5-bisphosphate carboxylase small subunit (EC 4.1.1.39) [Thiothrix caldifontis DSM 21228 : Ga0056026_scaffold00005.5]
MADFQDYKQTVKYETFSYLPSLTADQTRQQIQYIVSQGWNPAIEHVEPSR
SHKYYWFMWKLPMFGEQSVDRILSELEACHREYPNHHVRLIGYDNYTQSQ
GTSFVVYRA
>2649217117 Ga0072374_12234 ribulose 1,5-bisphosphate carboxylase small subunit [Thiobacillus prosperus DSM 5130 : Ga0072374_122]
MAVNPYISSKRYETFSYLPAFTPEQVRNQIAYAISQGWNPAVEYAHPDDQ
ADHYWHMWGLPMFGEDSVDVVLSEIEACHRAFPSYVVRFVAYDNYTQSQG
LAFVVHRG
>2832226927 Ga0365620_1704 ribulose-bisphosphate carboxylase small chain [Ga0365620_25 : Marichromatium sp. AB31]
MSDHLIIGDHATVGRHETFSYLPPLSREEIVEQILFILDNGWNASIEHEH
PSRAFEYYWPMWKLPFFGVQDPEQLLTEIEACRRSYPDHHVRLVGYDTFA
QTKGHAFLVHRAS
>2832226925 Ga0365620_1702 ribulose-bisphosphate carboxylase small chain [Ga0365620_25 : Marichromatium sp. AB31]
MSHPAASRAADQPPAEARMLAGLGACLNPSCVVRIEHAADPDPRRPCWSC
WGEPRGYDGDLEGLLGAIDACRARHPGDQVRLRIDDLRWHSALALVVHRP
RPLIPA
>643618101 Tgr7_3202 ribulose 1,5-bisphosphate carboxylase small subunit (EC 4.1.1.39) [Thioalkalivibrio sp. HL-EbGR7: NC_011901]
MSDIQSYKQTPKYETFSYLPEMNADQVRRQIAYCIAQGWNPAVEHSEKEN
AFGHYWYMWKLPLFGEQSVDAVLAEIEACHREYPNQMVRFVAYDNYAQSQ
GMAFVVYRGR
>646625256 TK90_0859 ribulose 1,5-bisphosphate carboxylase small subunit (EC 4.1.1.39) [Thioalkalivibrio sp. K90mix chromosome: NC_013889]
MSDIQNFKQSQKYETFSYLPEMNADQVRKQIEYCLAQGWNPAIEYSEKEN
AMAHYWYMWKLPFFGEQSVEAVLQEIEECRRANPGMMVRFIAYDNYAQSQ
GMAFVVDRGR
>2510116609 ThidrDRAFT_2038 ribulose-bisphosphate carboxylase small chain [Thiorhodococcus drewsii AZ1 : ThidrDRAFT_TDA.3]
MYDRIQASEGTETTDAFPEDAAILDRLSHCIQKGCFVCIEHASSVQPRLT
FWERWGKTRYFNGDISGLYASIEACKHLHADHHIRLNVENITWRSRLSLV
VHRPH
>2510116607 ThidrDRAFT_2036 ribulose-bisphosphate carboxylase small chain [Thiorhodococcus drewsii AZ1 : ThidrDRAFT_TDA.3]
MSNASTMGDHATIGRYETFSYLPPLSRDEVMEQILYILDNGWNASLEHEH
PSRSFEYYWPMWKMPFFGEQDPNVILAEIESCRRSYPDHHVRLVGYDTYA
QSKGHAFLVYRAA
>2518381433 D575DRAFT_02304 ribulose-bisphosphate carboxylase small chain [Thioalkalivibrio sp. AKL6 : D575DRAFT_scaffold00005.5]
MSDIQNFKPVQKYETFSYLPEMNADQVRRQIEYTIAQGWNPAVEYSEKEH
AMSNYWYMWKLPMFGEQSVEAVLSEIEQCRRANPGMMVRFLAYDNYAQSQ
GTAFVVDRGR
>2518911759 F468DRAFT_02339 ribulose 1,5-bisphosphate carboxylase small subunit (EC 4.1.1.39) [Thioalkalivibrio sp. ALJ2 : F468DRAFT_scaffold00006.6]
MSDIQNFKQSQKYETFSYLPEMNADQVRKQIEYCLAQGWNPAIEYSEKEN
AMAHYWYMWKLPFFGEQSVEAVLSEIEECRRANPGMMVRFIAYDNYAQSQ
GMAFVVDRGR
>2519143805 F790DRAFT_02082 ribulose 1,5-bisphosphate carboxylase small subunit [Thioalkalivibrio sp. ALE20 : F790DRAFT_scaffold00007.7]
MSDIQNFKPVQKYETFSYLPEMNADQVRKQIEYCLAQGWNPSVEYSEKEH
AMSPYWYMWKLPFFGEQSVEAVLQEIEECRRSNPGMMVRFVAYDNYAQSL
GMAFVVDRGR
>2519153300 F793DRAFT_02223 ribulose 1,5-bisphosphate carboxylase small subunit (EC 4.1.1.39) [Thioalkalivibrio sp. ALE22 : F793DRAFT_scaffold00012.12]
MTDIQNFKQSQKYETFSYLPEMNADQVRKQIEYCLAQGWNPAIEYSEKEN
AMAHYWYMWKLPFFGEQSVEAVLQEVEECRRANPGMMVRFIAYDNYAQSQ
GMAFVVDRGR
>2519192123 F467DRAFT_1333 ribulose 1,5-bisphosphate carboxylase small subunit (EC 4.1.1.39) [Thioalkalivibrio sp. ALJ12 : F467DRAFT_scaffold00001.1]
MSDIQNFKQSQKYETFSYLPEMNADQVRKQIEYCLAQGWNPAIEYSEKEN
AMAHYWYMWKLPFFGEQSVEAVLSEIEECRRANPGMMVRFIAYDNYAQSQ
GMAFVVDRGR
>2519958636 F465DRAFT_2389 ribulose 1,5-bisphosphate carboxylase small subunit (EC 4.1.1.39) [Thioalkalivibrio sp. ARh4 : F465DRAFT_scaffold00004.4]
MSDIQNFKQSQKYETFSYLPEMNADQVRKQIEYCLAQGWNPAIEYSEKEN
AMAHYWYMWKLPFFGEQSVEAVLSEIEECRRANPGMMVRFIAYDNYAQSQ
GMAFVVDRGR
>2520489512 G372DRAFT_00041 ribulose 1,5-bisphosphate carboxylase small subunit (EC 4.1.1.39) [Thioalkalivibrio thiocyanoxidans ARh2 : G372DRAFT_scaffold00001.1]
MSDIQNFKQSQKYETFSYLPEMNADQVRKQIEYCLAQGWNPAIEFSEKEN
SMSHYWYMWKLPFFGEQSVEAVLSEIEECRRSNPGMMVRFIAYDNYAQSQ
GMAFVVDRGR
>2520629989 F813DRAFT_00359 ribulose 1,5-bisphosphate carboxylase small subunit (EC 4.1.1.39) [Thioalkalivibrio sp. HL-Eb18 : F813DRAFT_scaffold00002.2]
MSDIQNFKQSQKYETFSYLPEMNADQVRKQIEYCLAQGWNPAIEYSEKEN
AMAHYWYMWKLPFFGEQSVEAVLQEIEECRRANPGMMVRFIAYDNYAQSQ
GMAFVVDRGR
>2521904790 F791DRAFT_0090 ribulose 1,5-bisphosphate carboxylase small subunit (EC 4.1.1.39) [Thioalkalivibrio sp. ALRh : F791DRAFT_scaffold00001.1]
MSDIQNFKQSQKYETFSYLPEMNADQVRKQIEYCLAQGWNPAIEYSEKEN
AMAHYWYMWKLPFFGEQSVEAVLSEIEECRRANPGMMVRFIAYDNYAQSQ
GMAFVVDRGR
>2521967849 G015DRAFT_0919 ribulose 1,5-bisphosphate carboxylase small subunit (EC 4.1.1.39) [Thioalkalivibrio sp. ALJ15 : G015DRAFT_scaffold00002.2]
MSDIQNFKQSQKYETFSYLPEMNADQVRKQIEYCLAQGWNPAIEYSEKEN
AMAHYWYMWKLPFFGEQSVEAVLSEIEECRRANPGMMVRFIAYDNYAQSQ
GMAFVVDRGR
>2522239441 F574DRAFT1984 ribulose 1,5-bisphosphate carboxylase small subunit (EC 4.1.1.39) [Thioalkalivibrio sp. AL5 : F574DRAFT_scaffold00003.3]
MSDIQNFKQSQKYETFSYLPEMNADQVRKQIEYCLAQGWNPAIEYSEKEN
AMAHYWYMWKLPFFGEQSVEAVLSEIEECRRANPGMMVRFIAYDNYAQSQ
GMAFVVDRGR
>2522365904 F787DRAFT_01540 ribulose 1,5-bisphosphate carboxylase small subunit [Thioalkalivibrio sp. ALE19 : F787DRAFT_scaffold00012.12]
MSDIQNFKPVQKYETFSYLPEMNADQVRKQIEYCLAQGWNPSVEYSEKEH
AMSPYWYMWKLPFFGEQSVEAVLQEIEECRRSNPGMMVRFVAYDNYAQSL
GMAFVVDRGR
>2596635200 LZ27DRAFT_0182 ribulose-bisphosphate carboxylase small chain [Thiohalorhabdus denitrificans HL19 : LZ27DRAFT_scaffold00001.1]
MAISDEMRDYRTKQTMETFGFLGSFSQEQVYDQIAYALEQGWTPAIEHEH
PSEAFDRYWTLWKLPLFGVQSLDEVVEELEACHRAYPDHHVRLVAFDDYT
QSLGTFFVVYEARG
>2676825241 Ga0116939_12264 ribulose-bisphosphate carboxylase small chain [Ectothiorhodospira magna B7-7 : Ga0116939_122]
MPFQNTMGDYQTRQTLETFGFLPPLTQEEVFDQIAYIIAQGWTPGIEHVH
PDFSMNHYWTMWKLPFFGEVNLDHVAAELEACHRAYPDHHVRLTGYDNYT
QCQGASFVVFEGRR
>2681977277 Ga0129362_4029 ribulose 1,5-bisphosphate carboxylase small subunit [Alteromonadaceae bacterium 2141T.STBD.0c.01a re-analysis : Ga0129362_11]
MSMSNEVGDFQTAQTLETFGFLPKLTQEEVYDQIAYMIAQGLTPAIEHEH
PSNSRDHYWTMWKLPMFGEQDLNAVAAEIEACRRTYPDHHVRLIGYDNYT
QSQGVCFVVHEGRA
>2685853273 Ga0111623_12241 ribulose 1,5-bisphosphate carboxylase small subunit [Thiocapsa roseopersicina DSM 217 : Ga0111623_122]
MPFQSTTGDYQTKRTLETFGFLPPMTQEEIFDQIAYIIAQGWTPGIEHIH
PSKAMNHYWTMWKLPFFGVSDLAQVVSELEACHRSYPDHHVRVTGYDNYT
QSQGSCFVVFEGRG
>2774842392 Ga0247440_1387 ribulose 1,5-bisphosphate carboxylase small subunit [Candidatus Thiodictyon syntrophicum Cad16 : Ga0247440_13]
MRTNSTVGDYQTAQTLETFGFLPKLTQDEIYDQIAYLIGNGWTPAIEHEH
PSRSTDHYWTMWKLPFFGEQDMDRVMAEIDACHQAYPTHHVRLIGYDNYT
QSQGVSFVVIEGRT
>2775911576 Ga0263987_112523 ribulose 1,5-bisphosphate carboxylase small subunit [Thiohalobacter thiocyanaticus FOKN1 : Ga0263987_11]
MASTYEMGDFQTAQTLETFGFLPPLTQDEIQDQIAYIIAQGWTPAIEHEH
PSKAANHYWTMWKLPMFGESNLDVVLRELEACHRAYPDHHVKLLGYDNYT
QSQGSAFVVFEGRG
>2832249209 Ga0365621_2976 ribulose-bisphosphate carboxylase small chain [Ga0365621_154 : Marichromatium sp. AB32]
MSDHLIIGDHATVGRHETFSYLPPLSREEIVEQILFILDNGWNASIEHEH
PSRAFEYYWPMWKLPFFGVQDPEQLLTEIEACRRSYPDHHVRLVGYDTFA
QTKGHAFLVHRAS
>2832249207 Ga0365621_2974 ribulose-bisphosphate carboxylase small chain [Ga0365621_154 : Marichromatium sp. AB32]
MSHPAASRAADQPPAEARMLAGLGACLNPSCVVRIEHAADPDPRRPCWSC
WGEPRGYDGDLEGLLGAIDACRARHPGDQVRLRIDDLRWHSALALVVHRP
RPLIPA
>637785559 Tcr_0839 ribulose 1,5-bisphosphate carboxylase small subunit (EC 4.1.1.39) [Thiomicrospira crunogena XCL-2: NC_007520]
MSISQIDDYRTQYTLETFSFLPELTADEIYDQIVYIINQGWSPALEHEEP
AKASDHYWGMWKLPMFGTRDPNEVLAEIDACRQAYPNHLIRLVGYDNYTQ
CQGHNFVVYRPRGM
>646383306 Hneap_0921 cbbS Ribulose-bisphosphate carboxylase [Halothiobacillus neapolitanus c2: NC_013422]
MAEMQDYKQSLKYETFSYLPPMNAERIRAQIKYAIAQGWSPGIEHVEVKN
SMNQYWYMWKLPFFGEQNVDNVLAEIEACRSAYPTHQVKLVAYDNYAQSL
GLAFVVYRGN
>2509050234 ThimaDRAFT_4008 ribulose-bisphosphate carboxylase small chain [Thiocapsa marina 5811, DSM 5653 : ThimaDRAFT_TMF.1]
MPFQSTTGDYQTKRTLETFGFLPPMTQEEIFDQIAYIIAQGWTPGIEHIH
PSKAMNHYWTMWKLPFFGVTDLAQVVSELEACHRSYPDHHVRVTGYDNYT
QSQGSCFVVFEGRG
>2517748842 C996DRAFT_00588 ribulose-bisphosphate carboxylase small chain [Thioalkalivibrio sp. ALE25 : C996DRAFT_scaffold00003.3]
MSDIQNFKPVQKYETFSYLPEMNADQVRKQIEYCLAQGWNPAVEYSEKEN
AMSHYWYMWKLPFFGEQSVEAVLQEIEECRRSNPGMMVRFIAYDNYAQSQ
GMAFVVDRGR
>2517784702 C935DRAFT_01418 ribulose-bisphosphate carboxylase small chain [Thioalkalivibrio sp. ALJ3 : C935DRAFT_scaffold00003.3]
MSDIQNFKPVQKYETFSYLPEMNADQVRKQIEYCIAQGWNPAIEYSEKEN
AMSHYWYMWKLPFFGEQSVEAVLSEIEQCRRANPGMMVRFIAYDNYAQSQ
GMAFVVDRGR
>2517788638 D002DRAFT_00096 ribulose 1,5-bisphosphate carboxylase small subunit (EC 4.1.1.39) [Thioalkalivibrio sp. ALJ7 : D002DRAFT_scaffold00001.1]
MSDIQNFKQSQKYETFSYLPEMNADQVRKQIEYCLAQGWNPAIEYSEKAN
AMAHYWYMWKLPFFGEQSVESVLQEVEECRRANPGMMVRFIAYDNYAQSQ
GMAFVVDRGR
>2517798223 C998DRAFT_01858 ribulose 1,5-bisphosphate carboxylase small subunit [Thioalkalivibrio sp. ALgr3 : C998DRAFT_scaffold00007.7]
MSDIQNFKPVQKYETFSYLPEMNADQVRKQIEYCLAQGWNPSVEYSEKEH
AMSPYWYMWKLPFFGEQSVEAVLQEIEECRRSNPGMMVRFVAYDNYAQSL
GMAFVVDRGR
>2518265326 A377DRAFT_0429 ribulose 1,5-bisphosphate carboxylase small subunit [Thiomicrospira halophila DSM 15072 : A377DRAFT_scaffold1.1]
MSALQTDDYRTQYTLETFSFLPDLTADEIFDQVVYIINQGWTPSIEHDKP
ENAAAHYWGMWKLPFFGMRDPMEVLSEIEACRQAYPDHLIRLVGYDNYTQ
CQGHNFVVYRPRGM
>2518406269 D580DRAFT_02477 ribulose 1,5-bisphosphate carboxylase small subunit [Thioalkalivibrio sp. ALJ17 : D580DRAFT_scaffold00035.35]
MSDIQSYKQTPKYETFSYLPEMNAEQVRRQIAYCIAQGWNPAVEHSDKEN
AFGHYWHMWKLPLFGEQSVDAVLAEIEACHREYPNQMVRFVAYDNYAQSQ
GMAFVVYRGR
>2520433395 G363DRAFT_02341 ribulose 1,5-bisphosphate carboxylase small subunit (EC 4.1.1.39) [Thioalkalivibrio sp. ALSr1 : G363DRAFT_scaffold00007.7]
MSEIQNFKPVQKYETFSYLPEMNADQVRKQIEYCLAQGWNPSVEYSEKEN
AMSHYWYMWKLPFFGEQSVEAVLSEIEECRRTNPGMMVRFVAYDNYAQSL
GMAFVVDRGR
>2522468136 F623DRAFT_1970 ribulose 1,5-bisphosphate carboxylase small subunit (EC 4.1.1.39) [Thioalkalivibrio sp. ALD1 : F623DRAFT_scaffold00004.4]
MSDIQNFKPVQKYETFSYLPEMNADQVRKQIEYCIAQGWNPAIEYSEKEN
AMSHYWYMWKLPFFGEQSVEAVLSEIEQCRRANPGMMVRFIAYDNYAQSQ
GMAFVVDRGR
>2572681015 M911_13235 ribulose 1,5-bisphosphate carboxylase small subunit [Halorhodospira halochloris A : CP007268]
MPFQNTMGDYQTRQTLETFGFLPALTQEEIFDQIAYVIAQGWTPSIEHIH
PSQAMNHYWPMWKLPFFGSVDLQQVVNELEACHRAYPDHHVRFTGYDNYT
QSQGSAFVVFEGRR
>2691254492 Ga0127233_13202 ribulose 1,5-bisphosphate carboxylase small subunit [Thiomicrospira sp. WB1 : Ga0127233_13]
MSALHTDDYRTQYTLETFSFLPDLTADEIFDQVVYIINQGWTPSIEHDKP
ENAAAHYWGMWKLPFFGMRDPMEVLAEIEACRQAYPDHLIRLVGYDNYTQ
SQGHNFVVYRPRGM
>2752844321 Ga0198735_114024 ribulose 1,5-bisphosphate carboxylase small subunit [Chromatiaceae bacterium 2141T.STBD.0c.01a : Ga0198735_11]
MSMSNEVGDFQTAQTLETFGFLPKLTQEEVYDQIAYMIAQGLTPAIEHEH
PSNSRDHYWTMWKLPMFGEQDLNAVAAEIEACRRTYPDHHVRLIGYDNYT
QSQGVCFVVHEGRA
>2836888133 Ga0398173_288 ribulose-bisphosphate carboxylase small chain [Ga0398173_01 : Thiomicrorhabdus sp. 13-15A]
MSFNTTDYRTKFTMETFGFLPELTADEIYDQIVYLINQGWAPSIEHDTVA
NIQSTYWDMWKLPFFGMRDPQAVLAEIEECRREYPDHLIRVVGYDNYTQC
KGHEFVVYKPRGV
>2506751872 Thini_1871 ribulose 1,5-bisphosphate carboxylase small subunit [Thiothrix nivea JP2, DSM 5205 : Contig733]
MATVADYKQSLKYETFSYLPQLSAEEIRTQIQYVIAQGWNPAVEHVEPSG
AARNYWFMWKLPMFGEQSVDVVLAELDACRREYPNHHVRLIGYDNYTQSQ
GTAFIVYRG
>2503638835 tkp2_00002160 ribulose 1,5-bisphosphate carboxylase small subunit [Thiomicrospira_KP2 : tkp2_Contig43]
MSNLQTDDYRTKYTLETFSFLPDMNADEIYDQIVYIINQGWTPALEHEEP
AKAARHYWGMWKLPFFGMRDPNLVLAEIEACRQAYPDHLIRVIGYDNYTQ
CQGHNFVVYRPRGM
>2517807205 D107DRAFT_02548 ribulose-bisphosphate carboxylase small chain [Thioalkalivibrio sp. ALE30 : D107DRAFT_scaffold00011.11]
MSDIQNFKPVQKYETFSYLPEMNADQVRKQIEYCLAQGWNPAVEYSEKEN
AMSHYWYMWKLPFFGEQSVEAVLQEIEECRRSNPGMMVRFIAYDNYAQSQ
GMAFVVDRGR
>2517808579 D106DRAFT_01247 ribulose-bisphosphate carboxylase small chain [Thioalkalivibrio sp. ALE9 : D106DRAFT_scaffold00003.3]
MSDIQNFKPVQKYETFSYLPEMNADQVRKQIEYCLAQGWNPAVEYSEKEN
AMSHYWYMWKLPFFGEQSVEAVLQEIEECRRSNPGMMVRFIAYDNYAQSQ
GMAFVVDRGR
>2518174572 C937DRAFT_2041 ribulose-bisphosphate carboxylase small chain [Thioalkalivibrio sp. ALJ5 : C937DRAFT_scaffold00003.3]
MSDIQNFKQSQKYETFSYLPEMNADQVRKQIEYCLAQGWNPAIEYSEKEN
AMAHYWYMWKLPFFGEQSVEAVLSEIEECRRANPGMMVRFIAYDNYAQSQ
GMAFVVDRGR
>2518382901 D573DRAFT_01061 ribulose-bisphosphate carboxylase small chain [Thioalkalivibrio sp. AKL9 : D573DRAFT_scaffold00004.4]
MSDIQNFKPVQKYETFSYLPEMNADQVRRQIEYTIAQGWNPAVEYSEKEH
AMSNYWYMWKLPMFGEQSVEAVLSEIEQCRRANPGMMVRFLAYDNYAQSQ
GTAFVVDRGR
>2518386188 D571DRAFT_01603 ribulose 1,5-bisphosphate carboxylase small subunit [Thioalkalivibrio sp. ALJ24 : D571DRAFT_scaffold00005.5]
MSDIQNFKPVQKYETFSYLPEMNADQVRKQIEYCLAQGWNPSVEYSEKEH
AMSPYWYMWKLPFFGEQSVEAVLQEIEECRRSNPGMMVRFVAYDNYAQSL
GMAFVVDRGR
>2518632309 D893DRAFT_01391 ribulose 1,5-bisphosphate carboxylase small subunit [Thioalkalivibrio sp. ALE21 : D893DRAFT_scaffold00006.6]
MSDIQNFKPVQKYETFSYLPEMNADQVRKQIEYCLAQGWNPSVEYSEKEH
AMSPYWYMWKLPFFGEQSVEAVLQEIEECRRSNPGMMVRFVAYDNYAQSL
GMAFVVDRGR
>2519185047 F466DRAFT_1127 ribulose 1,5-bisphosphate carboxylase small subunit (EC 4.1.1.39) [Thioalkalivibrio sp. ALgr1 : F466DRAFT_scaffold00002.2]
MSDIQNFKQSQKYETFSYLPEMNADQVRKQIEYCLAQGWNPAIEYSEKEN
AMAHYWYMWKLPFFGEQSVEAVLSEIEECRRANPGMMVRFIAYDNYAQSQ
GMAFVVDRGR
>2520554807 F620DRAFT_01246 ribulose 1,5-bisphosphate carboxylase small subunit [Thioalkalivibrio sp. ALE11 : F620DRAFT_scaffold00004.4]
MSDIQNFKPVQKYETFSYLPEMNADQVRKQIEYCLAQGWNPSVEYSEKEH
AMSPYWYMWKLPFFGEQSVEAVLQEIEECRRSNPGMMVRFVAYDNYAQSL
GMAFVVDRGR
>2520621644 F815DRAFT_00590 ribulose 1,5-bisphosphate carboxylase small subunit (EC 4.1.1.39) [Thioalkalivibrio sp. ALgr5 : F815DRAFT_scaffold00003.3]
MSDIQNFKPVQKYETFSYLPEMNADQVRKQIEYCLAQGWNPAVEYSEKEN
AMSHYWYMWKLPFFGEQSVEAVLQEIEECRRSNPGMMVRFIAYDNYAQSQ
GMAFVVDRGR
>2521382110 G335DRAFT_0018 ribulose 1,5-bisphosphate carboxylase small subunit (EC 4.1.1.39) [Thioalkalivibrio sp. AKL8 : G335DRAFT_scaffold00010.10]
MSDIQNFKPVQKYETFSYLPEMNADQVRRQIEYAIAQGWNPAVEYSEKEH
AMSNYWYMWKLPMFGEQSVETVLSEIEQCRRANPGMMVRFLAYDNYAQSQ
GTAFVVDRGR
>2521966047 TVNIR_2991 cbbS ribulose-bisphosphate carboxylase small chain [Thioalkalivibrio nitratireducens DSM 14787 : CP003989]
MATMYEMGDYQTAQTLETFGFLPKLSQDEVHEQIAYIIAQGWTPAIEHEH
PSKAFNHYWPMWKLPFFGDTDLGHVVAELEACRRAYPDHHIRLLGYDAYA
QTQGASFVVYEGRG
>2522511710 G020DRAFT_01476 ribulose 1,5-bisphosphate carboxylase small subunit [Thioalkalivibrio sp. ALR17-21 : G020DRAFT_scaffold00011.11]
MSDIQNFKPVQKYETFSYLPEMNADQVRKQIEYCLAQGWNPSVEYSEKEH
AMSPYWYMWKLPFFGEQSVEAVLQEIEECRRSNPGMMVRFVAYDNYAQSL
GMAFVVDRGR
>2599278880 Ga0062601_01822 ribulose-bisphosphate carboxylase small chain [uncultured bacterium WSgam209 : Ga0062601_1362_A_Run132_CGATGTTT_L001_R1_001_paired_contig_23.309]
MAVNDMGNYDTRNTLETFGFLPKMDNNEIQAQVAYIIANGWSPAIEHEHP
SNATDVYWALWKLPFFGESDMGNVLDELEACHRAFPDHHVRLTGYDNYSQ
TQGSCFVVFEGRS
>2617294652 Ga0073116_102320 ribulose 1,5-bisphosphate carboxylase small subunit (EC 4.1.1.39) [Alpena fountain Bin 8 Ga0073116 : Ga0073116_1023]
MADFQDYKQTVKYETFSYLPSLTAEQTRQQIQYIIAQGWNPAIEHVEPAR
SHKYYWFMWKLPMFGEQSVDRILSEIEACHREYPNHHVRLIGYDNYTQSQ
GTSFVVYRA
>2632517913 Ga0078031_11813 ribulose 1,5-bisphosphate carboxylase small subunit [Thioalkalivibrio versutus D301 : Ga0078031_11]
MSDIQNFKPVQKYETFSYLPEMNADQVRRQIEYTIAQGWNPAVEYSEKEH
AMSNYWYMWKLPMFGEQSVEAVLSEIEQCRRANPGMMVRFLAYDNYAQSQ
GTAFVVDRGR
>2744906520 Ga0132879_116150 ribulose 1,5-bisphosphate carboxylase small subunit [Halothiobacillus sp. WRN-7 : Ga0132879_116]
MNQMQDYKTTVKYETFSYLPQMTPDQIRAQIEYALAQGWAPSVEHVEPEN
MMNHYWYMWKLPFFGEDNVENVLTEIEECHRKYPGHHVRLVAYDNFTQSQ
GTSFVVYRAG
>2786712556 Ga0244672_0394 ribulose 1,5-bisphosphate carboxylase small subunit [Thiohalophilus thiocyanatoxydans DSM 16326 : Ga0244672_101]
MSMYEAGDYQTQHTLETFGFLPKLTPEEIQEQIAYILANGWSPAIEHEDP
RRATDHYWTMWKLPFFGETNLQSVLDELEACRRSYPDHHIRLLGYDSYAQ
TQGHSFVVFEGR
>2834700922 Ga0347381_1488 ribulose-bisphosphate carboxylase small chain [Ga0347381_23 : Thioalkalivibrio halophilus HL17]
MSDIQNFKPVQKYETFSYLPEMNADQVRKQIEYCLAQGWNPSVEYSEKEH
AMSPYWYMWKLPFFGEQSVEAVLQEIEECRRSNPGMMVRFVAYDNYAQSL
GMAFVVDRGR
>2837266037 Ga0398796_539 ribulose-bisphosphate carboxylase small chain [Ga0398796_01 : Sulfuriflexus mobilis aks1]
MAINYNEADYQTTPTLETFGFLPKLTPEEIQMQVAYIIANGWTPAIEHEH
PSQASDHYWTMWKLPLFGETDIGRVLDELDTCGRTYPDHHIRLIGYDSYT
QSQGSAFVVREGRA
>639000732 NB231_15153 ribulose 1,5-bisphosphate carboxylase small subunit (EC 4.1.1.39) [Nitrococcus mobilis Nb-231, unfinished sequence: NZ_AAOF01000001]
MYEMVDYQTAQTLETFGFLPALTQDELDEQIAYILSQGWTPSIEHEHPSN
LMNDYWPMWKLPFFGETSLENVLRELEACHRAYPTHHVRLIGYDSYTQSQ
GLAFVVFEGRG
>2510273267 Marpu_3076 ribulose-bisphosphate carboxylase small chain [Marichromatium purpuratum 987 : Marpu_Contig45.1]
MSHSVASRALDPRPAEARMLAGLGACLNPSCVVRIEHAADPDPRRPCWSC
WGEPRGYDGDLERVLGAIDACRARHPGDQIRLCIDDPRSHSALALVVHRP
RSPIPA
>2510273265 Marpu_3074 ribulose-bisphosphate carboxylase small chain [Marichromatium purpuratum 987 : Marpu_Contig45.1]
MSDHLIIGDHATVGRHETFSYLPPLSREEIVEQILFILDNGWNASIEHEH
PSRAFEYYWPMWKLPFFGVQDPEQLLTEIEACRRSYPDHHVRLVGYDTFA
QTKGHAFLVHRAS
>2517794881 C999DRAFT_01157 ribulose-bisphosphate carboxylase small chain [Thioalkalivibrio sp. ALJ11 : C999DRAFT_scaffold00009.9]
MSDIQNFKQSQKYETFSYLPEMNADQVRKQIEYCLAQGWNPAIEYSEKEN
AMAHYWYMWKLPFFGEQSVEAVLSEIEECRRANPGMMVRFIAYDNYAQSQ
GMAFVVDRGR
>2517799736 D000DRAFT_00552 ribulose-bisphosphate carboxylase small chain [Thioalkalivibrio sp. ALJ16 : D000DRAFT_scaffold00002.2]
MSDIQNFKQSQKYETFSYLPEMNADQVRKQIEYCLAQGWNPAIEYSEKEN
AMAHYWYMWKLPFFGEQSVEAVLSEIEQCRRANPGMMVRFIAYDNYAQSQ
GMAFVVDRGR
>2517811507 D103DRAFT_01342 ribulose-bisphosphate carboxylase small chain [Thioalkalivibrio sp. ALE31 : D103DRAFT_scaffold00003.3]
MSDIQNFKPVQKYETFSYLPEMNADQVRKQIEYCLAQGWNPAVEYSEKEN
AMSHYWYMWKLPFFGEQSVEAVLQEIEECRRSNPGMMVRFIAYDNYAQSQ
GMAFVVDRGR
>2518181019 D003DRAFT_0169 ribulose-bisphosphate carboxylase small chain [Thioalkalivibrio sp. ALJ8 : D003DRAFT_scaffold00001.1]
MSDIQNFKQSQKYETFSYLPEMNADQVRKQIEYCLAQGWNPAIEYSEKEN
AMAHYWYMWKLPFFGEQSVEAVLSEIEECRRANPGMMVRFIAYDNYAQSQ
GMAFVVDRGR
>2518369115 D574DRAFT_01232 ribulose 1,5-bisphosphate carboxylase small subunit [Thioalkalivibrio sp. AKL11 : D574DRAFT_scaffold00004.4]
MVARALKEQEHRITDMSDIQNFKQSQKYETFSYLPEMNADQVRKQIEYCL
AQGWNPAIEYSEKENAMAHYWYMWKLPFFGEQSVDAVLSEIEQCRRANPG
MMVRFIAYDNYAQSQGMAFVVDRGR
>2518370867 D579DRAFT_00007 ribulose-bisphosphate carboxylase small chain [Thioalkalivibrio sp. AKL12 : D579DRAFT_scaffold00001.1]
MSDIQNFKPVQKYETFSYLPEMNADQVRRQIEYTIAQGWNPAVEYSEKEH
AMSNYWYMWKLPMFGEQSVEAVLSEIEQCRRANPGMMVRFLAYDNYAQSQ
GTAFVVDRGR
>2518389467 D578DRAFT_02180 ribulose-bisphosphate carboxylase small chain [Thioalkalivibrio sp. ALMg11 : D578DRAFT_scaffold00006.6]
MSDIQNFKPVQKYETFSYLPEMNADQVRRQIEYAIAQGWNPAVEYSEKEH
AMSNYWYMWKLPMFGEQSVETVLSEIEQCRRANPGMMVRFLAYDNYAQSQ
GTAFVVDRGR
>2521387920 G333DRAFT_2610 ribulose 1,5-bisphosphate carboxylase small subunit (EC 4.1.1.39) [Thioalkalivibrio sp. AKL10 : G333DRAFT_scaffold00004.4]
MSDIQNFKPVQKYETFSYLPEMNADQVRRQIEYTIAQGWNPAVEYSEKEH
AMSNYWYMWKLPMFGEQSVEAVLSEIEQCRRANPGMMVRFLAYDNYAQSQ
GTAFVVDRGR
>2521390051 G317DRAFT_1894 ribulose 1,5-bisphosphate carboxylase small subunit (EC 4.1.1.39) [Thioalkalivibrio sp. ALJ9 : G317DRAFT_scaffold00003.3]
MSDIQNFKQSQKYETFSYLPEMNADQVRKQIEYCLAQGWNPAIEYSEKEN
AMAHYWYMWKLPFFGEQSVEAVLSEIEECRRANPGMMVRFIAYDNYAQSQ
GMAFVVDRGR
>2521392458 G315DRAFT_1507 ribulose 1,5-bisphosphate carboxylase small subunit (EC 4.1.1.39) [Thioalkalivibrio sp. AKL7 : G315DRAFT_scaffold00003.3]
MSDIQNFKPVQKYETFSYLPEMNADQVRRQIEYTIAQGWNPAVEYSEKEH
AMSNYWYMWKLPMFGEQSVEAVLSEIEQCRRANPGMMVRFLAYDNYAQSQ
GTAFVVDRGR
>2521835157 F572DRAFT_01855 ribulose 1,5-bisphosphate carboxylase small subunit (EC 4.1.1.39) [Thioalkalivibrio sp. ALE14 : F572DRAFT_scaffold00007.7]
MTDIQNFKQSQKYETFSYLPEMNADQVRKQIEYCLAQGWNPAIEYSEKEN
AMAHYWYMWKLPFFGEQSVEAVLQEVEECRRANPGMMVRFIAYDNYAQSQ
GMAFVVDRGR
>2521836872 F627DRAFT_00611 ribulose 1,5-bisphosphate carboxylase small subunit (EC 4.1.1.39) [Thioalkalivibrio sp. ALE16 : F627DRAFT_scaffold00002.2]
MSDIQNFKPVQKYETFSYLPEMNADQVRKQIEYCLAQGWNPAVEYSEKEN
AMSHYWYMWKLPFFGEQSVEAVLQEIEECRRSNPGMMVRFIAYDNYAQSQ
GMAFVVDRGR
>2522559751 F579DRAFT_0233 ribulose 1,5-bisphosphate carboxylase small subunit (EC 4.1.1.39) [Thioalkalivibrio sp. ALJ21 : F579DRAFT_scaffold00001.1]
MSDIQNFKQSQKYETFSYLPEMNADQVRKQIEYCLAQGWNPAIEYSEKEN
AMAHYWYMWKLPFFGEQSVEAVLQEIEECRRANPGMMVRFIAYDNYAQSQ
GMAFVVDRGR
>2572249267 BS76DRAFT_1160 ribulose 1,5-bisphosphate carboxylase small subunit [Thiomicrospira sp. MA2-6 : BS76DRAFT_scf7180000000002_quiver_dupTrim_10022.1]
MSMQTDDYRTQYTLETFSFLPEFNADEVYDQIVYIINQGWTPALEHEDPA
NASAHYWGMWKLPLFGTRDPNEVLVELDACRAAYPNHLIRLIGYDNYTQC
QGHNFVVYRPRGM
>2719826264 Ga0175002_112074 ribulose-bisphosphate carboxylase small chain [Halothiobacillus sp. LS2 : Ga0175002_11]
MAEMQDYKQSLKYETFSYLPPMSSEQIRAQIKYAIAQGWNPGIEHVEPEN
TMNHYWYMWKLPFFGEQSVDNVLAELEACRRAYPTHQIKLVAYDNYAQSQ
GLAFVVYRGS
>2722617636 Ga0175814_11320 ribulose 1,5-bisphosphate carboxylase small subunit [Acidihalobacter prosperus F5 : Ga0175814_11]
MAVNPYISSKRYETFSYLPAFTPEQVRNQIAYAISQGWNPAVEYAHPDDQ
ADHYWHMWGLPMFGEDAVDVVLSEIAACHRAFPNYVVRFVAYDNYTQSQG
LAFVVHRG
>2778329844 Ga0242571_2351 ribulose 1,5-bisphosphate carboxylase small subunit [Thiocapsa rosea DSM 235 : Ga0242571_11]
MPFQSTTGDYQTKHTLETFGFLPPMTQEEIFDQIAYIIAQGWTPGIEHIH
PSKSMNHYWTMWKLPFFGVTDLAQVVSELEACHRSYPDHHVRVTGYDNYT
QSQGSCFVVFEGRG
>2509057883 EcthaDRAFT_2513 ribulose 1,5-bisphosphate carboxylase small subunit [Ectothiorhodospira haloalkaliphila Imhoff 51/7, ATCC 51935 : EcthaDRAFT_EHB.4]
MPFQNTMGDYQTRQTLETFGFLPALTQEEIFDQIAYVIAQGWTPSIEHIH
PSQAMNHYWPMWKLPFFGSVDLQQVVNELEACHRAYPDHHVRFTGYDNYT
QSQGSAFVVFEGRR
>2504637623 HIMB30_00014800 ribulose-bisphosphate carboxylase small chain [Gammaproteobacteria sp. OM252 HIMB30 : HIMB30_contig00035]
MANKTEIGDFQTAQTLETFGFLPRFSQDEVYDQIEYLIRQGWTPSIEHEH
PSQCANSYWTMWKLPMFGEKDLNTIAGELEACRRAYPDHHVRLIGYDAYT
QSQGLCFVVYEGTTR
>2517787180 D001DRAFT_01363 ribulose 1,5-bisphosphate carboxylase small subunit (EC 4.1.1.39) [Thioalkalivibrio sp. ALJ6 : D001DRAFT_scaffold00004.4]
MSDIQNFKQSQKYETFSYLPEMNADQVRKQIEYCLAQGWNPAIEYSEKAN
AMAHYWYMWKLPFFGEQSVESVLQEVEECRRANPGMMVRFIAYDNYAQSQ
GMAFVVDRGR
>2519140192 F814DRAFT_01141 ribulose 1,5-bisphosphate carboxylase small subunit [Thioalkalivibrio sp. ALE18 : F814DRAFT_scaffold00003.3]
MSDIQNFKPVQKYETFSYLPEMNADQVRKQIEYCLAQGWNPSVEYSEKEH
AMSPYWYMWKLPFFGEQSVEAVLQEIEECRRSNPGMMVRFVAYDNYAQSL
GMAFVVDRGR
>2520435621 G332DRAFT_01750 ribulose 1,5-bisphosphate carboxylase small subunit (EC 4.1.1.39) [Thioalkalivibrio sp. ALJT : G332DRAFT_scaffold00007.7]
MSDIQNFKQSQKYETFSYLPEMNADQVRKQIEYCLAQGWNPAIEYSEKEN
AMAHYWYMWKLPFFGEQSVESVLQEVEECRRANPGMMVRFIAYDNYAQSQ
GMAFVVDRGR
>2521832012 F614DRAFT_01498 ribulose 1,5-bisphosphate carboxylase small subunit (EC 4.1.1.39) [Thioalkalivibrio sp. ALE12 : F614DRAFT_scaffold00003.3]
MSDIQNFKPVQKYETFSYLPEMNADQVRKQIEYCLAQGWNPAVEYSEKEN
AMSHYWYMWKLPFFGEQSVEAVLQEIEECRRSNPGMMVRFIAYDNYAQSQ
GMAFVVDRGR
>2521860985 F618DRAFT_01016 ribulose 1,5-bisphosphate carboxylase small subunit (EC 4.1.1.39) [Thioalkalivibrio sp. ALMg13-2 : F618DRAFT_scaffold00005.5]
MSDIQNFKPVQKYETFSYLPEMNADQVRRQIEYTIAQGWNPAVEYSEKEH
AMSNYWYMWKLPMFGEQSVEAVLSEIEQCRRANPGMMVRFLAYDNYAQSQ
GTAFVVDRGR
>2521909368 F792DRAFT_2030 ribulose 1,5-bisphosphate carboxylase small subunit (EC 4.1.1.39) [Thioalkalivibrio sp. ALMg9 : F792DRAFT_scaffold00003.3]
MSDIQNFKPVQKYETFSYLPEMNADQVRRQIEYAIAQGWNPAVEYSEKEH
AMSNYWYMWKLPMFGEQSVETVLSEIEQCRRANPGMMVRFLAYDNYAQSQ
GTAFVVDRGR
>2523420218 C995DRAFT_1322 ribulose 1,5-bisphosphate carboxylase small subunit (EC 4.1.1.39) [Thioalkalivibrio sp. ARh3 : C995DRAFT_scaffold00001.1]
MSDIQNFKQSQKYETFSYLPEMNADQVRKQIEYCLAQGWNPAIEFSEKEN
SMSHYWYMWKLPFFGEQSVEAVLSEIEECRRSNPGMMVRFIAYDNYAQSQ
GMAFVVDRGR
>2523898688 H609DRAFT_01656 ribulose 1,5-bisphosphate carboxylase small subunit (EC 4.1.1.39) [Thioalkalivibrio sp. ALE17 : H609DRAFT_scaffold00006.6]
MSDIQNFKPVQKYETFSYLPEMNADQVRKQIEYCLAQGWNPAVEYSEKEN
AMSHYWYMWKLPFFGEQSVEAVLQEIEECRRSNPGMMVRFIAYDNYAQSQ
GMAFVVDRGR
>2565944620 D779_1739 ribulose-bisphosphate carboxylase small chain [Thiorhodococcus sp. AK35 : AONC01000029]
MKNGSTMGDYQTAQTLETFGFLPKLTQDEIYDQIAYLIANGWTPAIEHEH
PSQAYNHYWTMWKLPFFGEQDLEAVAAELEACHRTYPDHHVRLIGYDNYT
QSQGVCFVAIEGRA
>2574262142 P897DRAFT_0180 ribulose-bisphosphate carboxylase small chain [Alteromonadaceae bacterium 2719K.STB50.0a.01 : P897DRAFT_scf7180000000002_quiver.1]
MPNSQMGDFQTAQTLETFGFLPKLTQDEIYDQIAYLIAQGWTPAIEHEHP
SNSYNHYWTMWKLPFFGEQNLESVASELEACHRAYPDHHVRLLGYDNYTQ
SQGVAFVVYEGRG
>2676287837 Ga0121169_11333 ribulose-bisphosphate carboxylase small chain [Ectothiorhodospira marina DSM 241 : Ga0121169_113]
MPFQNTMGDYQTRQTLETFGFLPPLTQEEIFDQIAYVIAQGWTPSIEHIH
PSQAMNHYWTMWKLPFFGSVDLQQVISELEACHRAYPDHHIRFTGYDNYT
QSQGSAFVVFEGRR
>2681990718 Ga0116938_1128 ribulose 1,5-bisphosphate carboxylase small subunit [Ectothiorhodosinus mongolicus M9 : Ga0116938_12]
MAVQVYKSSTKYETFSYLPPMSAEQIRQQIAYCINQGWNPSVEHSEKEKA
MSNYWYMWKLPFFGEQSVDAVLAELEACHREFPSHLVRFVAYDNYAQSQG
LTFVVYR
>2684789054 Ga0124719_114319 ribulose 1,5-bisphosphate carboxylase small subunit [Thiohalorhabdus denitrificans HL 19 : Ga0124719_114]
MAISDEMRDYRTKQTMETFGFLGSFSQEQVYDQIAYALEQGWTPAIEHEH
PSEAFDRYWTLWKLPLFGVQSLDEVVEELEACHRAYPDHHVRLVAFDDYT
QSLGTFFVVYEARG
>2687842899 Ga0129134_11436 ribulose 1,5-bisphosphate carboxylase small subunit [Ectothiorhodospira sp. BSL-9 : Ga0129134_11]
MPFQNTMGDYQTRQTLETFGFLPALTQEEIFDQIAYVIAQGWTPSIEHIH
PSQAMNHYWPMWKLPFFGSVDLQQVVNELEACHRAYPDHHVRFTGYDNYT
QSQGSAFVVFEGRR
>2753021254 Ga0198983_112210 ribulose 1,5-bisphosphate carboxylase small subunit [Acidihalobacter ferrooxidans V8 : Ga0198983_11]
MAVNPYLGSKRYETFSYLPAFTPEQVRNQIAYAIAQGWNPAVEYVHPEEI
SDNYWHMWGLPMFGEENVDTVLSEIEACHRAFPNYVVRFVAYDNYAQSQG
LSFVVHRGA
>2756663971 Ga0215693_101390 cbbS ribulose-bisphosphate carboxylase small chain [Halothiobacillus neapolitanus DSM 15147 : Ga0215693_101]
MAEMQDYKQSLKYETFSYLPPMNAERIRAQIKYAIAQGWSPGIEHVEVKN
SMNQYWYMWKLPFFGEQNVDNVLAEIEACRSAYPTHQVKLVAYDNYAQSL
GLAFVVYRGN
>646616424 Alvin_2751 ribulose bisphosphate carboxylase small chain [Allochromatium vinosum DSM 180 chromosome: NC_013851]
MPTAAITQTTASAAIHAAPFQAARFHDAHLQPAESRMLGQLEHCLHRGCI
IAIEHAERVQAAYTAWEPWEPPSCYSGDMAAVHGAIARCRQAHCDHHIRL
SVEDVSYHSRLALMVHRPH
>646616422 Alvin_2749 cbbS2 ribulose 1,5-bisphosphate carboxylase small subunit (EC 4.1.1.39) [Allochromatium vinosum DSM 180 chromosome: NC_013851]
MNTASSMGDHATIGRYETFSYLPPLNREEILEQILYILDNGWNASLEHEH
PDRAFEYYWPMWKMPFFGEQDPNVILTEIESCRRSYPDHHVRLVGYDTYA
QSKGHSFLVHRAR
>2508717135 Thi970DRAFT_0494 ribulose-bisphosphate carboxylase small chain [Thiorhodovibrio sp. 970 : Thi970_THB.6]
MPFHSVQGDYQTKQTLETFGFLPPLTQDEIYDQIAYIIAQGWTPAIEHVH
PSNSMKDYWTMWKLPFFGETELANVVNELEGCHRTYPDHHVRLTGYDSYT
QSQGSCFVVFQGRG
>2507116284 Thimo_2948 ribulose-bisphosphate carboxylase small chain [Thioflavicoccus mobilis 8321 : Thimo_Contig50]
MNSSATTGDYQTAQTLETFGFLPKLTQDEIYDQIAYLLANGWTPAIEHEH
PSQAFDHYWTMWKLPLFGEQDLENVAAEIDACHRAYPDHHVRLIGYDNYT
QSQGVCFVAIEGRA
>2507073761 tjr2_00018280 ribulose 1,5-bisphosphate carboxylase small subunit [Thiomicrospira sp. JR2 : tjr2_Contig202.1]
MSMQTDDYRTQYTLETFSFLPEFNADEVYDQIVYIINQGWTPALEHEDPA
NASAHYWGMWKLPLFGTRDPNEVLVELDACRAAYPNHLIRLIGYDNYTQC
QGHNFVVYRPRGM
>2520494768 F786DRAFT_02628 ribulose 1,5-bisphosphate carboxylase small subunit (EC 4.1.1.39) [Thioalkalivibrio sp. ALE6 : F786DRAFT_scaffold00036.36]
MTDIQNFKQSQKYETFSYLPEMNADQVRKQIEYCLAQGWNPAIEYSEKEN
AMAHYWYMWKLPFFGEQSVEAVLQEVEECRRANPGMMVRFIAYDNYAQSQ
GMAFVVDRGR
>2520558312 F573DRAFT_01888 ribulose 1,5-bisphosphate carboxylase small subunit [Thioalkalivibrio sp. ALE23 : F573DRAFT_scaffold00004.4]
MSDIQNFKPVQKYETFSYLPEMNADQVRKQIEYCLAQGWNPSVEYSEKEH
AMSPYWYMWKLPFFGEQSVEAVLQEIEECRRSNPGMMVRFVAYDNYAQSL
GMAFVVDRGR
>2521867958 F622DRAFT_02220 ribulose 1,5-bisphosphate carboxylase small subunit (EC 4.1.1.39) [Thioalkalivibrio sp. ALMg3 : F622DRAFT_scaffold00012.12]
MSDIQNFKPVQKYETFSYLPEMNADQVRRQIEYAIAQGWNPAVEYSEKEH
AMSNYWYMWKLPMFGEQSVETVLSEIEQCRRANPGMMVRFLAYDNYAQSQ
GTAFVVDRGR
>2523084040 F817DRAFT_0647 ribulose 1,5-bisphosphate carboxylase small subunit (EC 4.1.1.39) [Thioalkalivibrio sp. AKL19 : F817DRAFT_scaffold00001.1]
MSDIQNFKQSQKYETFSYLPEMNADQVRKQIEYCLAQGWNPAIEYSEKEN
AMAHYWYMWKLPFFGEQSVEAVLQEIEECRRANPGMMVRFIAYDNYAQSQ
GMAFVVDRGR
>2541029952 N745DRAFT_0112 ribulose 1,5-bisphosphate carboxylase small subunit [Thiomicrospira kuenenii DSM 12350 : N745DRAFT_scf7180000000004_quiver.1]
MSMQTDDYRTQYTLETFSFLPELTADEVYDQIVYIINQGWTPALEHEDPA
NASAHYWGMWKLPLFGTRDPNEVLAELDACRQAYPNHLIRLIGYDNYTQC
QGHNFVVYRPRGM
>2579719000 L868DRAFT_0525 ribulose 1,5-bisphosphate carboxylase small subunit [Thiomicrospira sp. Milos-T1 : L868DRAFT_scf7180000000002_quiver.1]
MSTIQLDDYRTKATLETFGFLPEFSADEIYDQIVYIINQGWTPALEHEAP
ENASHHYWGMWKLPFFGMRDPNLVLAEIEACRAAYPNHFVRLIGYDNYTQ
CQGHNFVVYRPRGL
>2581737108 EI16_06345 ribulose 1,5-bisphosphate carboxylase small subunit [Hydrogenovibrio marinus MH-110 : JMIU01000001]
MSIQTDDYRTKYTLETFSFLPEFTADEIYDQIVYIINQGWTPALEHEAPE
AASSHYWGMWKLPMFGTRDPNAVLAEIDQCRAAYPNHMIRLIGYDNYTQC
QGHNFVVYRPRGM
>2582582965 F462DRAFT_2468 ribulose-bisphosphate carboxylase small chain [Thioalkalivibrio sp. ALJ1 : F462DRAFT_scaffold00003.3]
MSDIQNFKQSQKYETFSYLPEMNADQVRKQIEYCLAQGWNPAIEYSEKAN
AMAHYWYMWKLPFFGEQSVESVLQEIEECRRANPGMMVRFIAYDNYAQSQ
GMAFVVDRGR
>2596270820 LZ25DRAFT_01604 ribulose-bisphosphate carboxylase small chain [Thiohalospira halophilus HL3 : LZ25DRAFT_scaffold00005.5]
MPDFKEMGDYRSRITQETFGFLKALTWDEMHDMVAYIIDQGWVPGIEHET
PAEAHGHYWTLWKLPMFGVKDTAPVLEELEACHRAYPEDHVRLVGFDDYT
QSLGTAFVVYQGRG
>2620013478 Ga0073648_129145 ribulose 1,5-bisphosphate carboxylase small subunit (EC 4.1.1.39) [Thiothrix sp. EBPR_Bin_364 : Ga0073648_129]
MADFQDYKQTVKYETFSYLPALTADQTRQQIQYIVSQGWNPAIEHVEPSR
SHQYYWFMWKLPMFGEQNVDRILSELEACRREYPNHHVRLIGYDNYTQSQ
GTSFVVYRG
>2719777210 Ga0175987_112947 ribulose 1,5-bisphosphate carboxylase small subunit [Acidihalobacter prosperus V6 : Ga0175987_11]
MAVNPYISSKRYETFSYLPTFTAEQVRNQIAYAIAQGWNPAVEYVHPDEM
SDHYWHMWGLPMFGEDSVDTVLSEIEACHRAFPNYVVRFVAYDNYTQSQG
MAFVVHRG
>2730884766 Ga0127371_103226 ribulose 1,5-bisphosphate carboxylase small subunit [Marichromatium gracile YL28 : Ga0127371_1032]
MSDHLIIGDHATVGRHETFSYLPPLSREEIVEQILFILDNGWNASIEHEH
PSRAFEYYWPMWKLPFFGVQDPEQLLTEIEACRRSYPDHHVRLVGYDTFA
QTKGHAFLVHRAS
>2730884764 Ga0127371_103224 ribulose-bisphosphate carboxylase small chain [Marichromatium gracile YL28 : Ga0127371_1032]
MSHPAASRALDPRPAEARMLAGLGACLHPSCVVRIEHAADPDPRRPCWSC
WGEPRGYDGDLEGLLGAIDACRARHPGDQIRLRIDDLRWHSALALVVHRP
RPLIPA
>2752847268 Ga0199164_122302 ribulose 1,5-bisphosphate carboxylase small subunit [Candidatus Tenderia electrophaga NRL1 : Ga0199164_12]
MQNTPTQMGDYRTQETLETFSFLPPLTQEEVYEQINYMLGEGLTPAIEHE
EPAKANNHYWTMWKLPFFGERDLGNVVAELEACHRNYPDHHVRLIGYDNY
AQSQGVCFVVYRAKSW
>2833649401 Ga0346751_2104 ribulose-bisphosphate carboxylase small chain [Ga0346751_01 : Acidiferrobacter sp. SPIII_3]
MADVQEYKQTRRYETFSYLPPLSAEQVRAQVQYIIAQGWNPAVEHIEPNR
PFTYYWYMWKLPMFGERNADTVLGEIEACRREYPNHLIRLIGYDNYTQSQ
GLSFVVHRGS
>2834710911 Ga0335975_1648 ribulose-bisphosphate carboxylase small chain [Ga0335975_22 : Thioalkalivibrio versutus AL 2]
MSDIQNFKPVQKYETFSYLPEMNADQVRRQIEYAIAQGWNPAVEYSEKEH
AMSNYWYMWKLPMFGEQSVETVLSEIEQCRRANPGMMVRFLAYDNYAQSQ
GTAFVVDRGR
>2836774108 Ga0397874_1850 ribulose-bisphosphate carboxylase small chain [Ga0397874_01 : Hydrogenovibrio thermophilus JR-2]
MSMQTDDYRTQYTLETFSFLPEFNADEVYDQIVYIINQGWTPALEHEDPA
NASAHYWGMWKLPLFGTRDPNEVLVELDACRAAYPNHLIRLIGYDNYTQC
QGHNFVVYRPRGM
>2506727682 Thith_2523 cbbS ribulose-bisphosphate carboxylase small chain [Thioalkalivibrio thiocyanoxidans ARh 4 : Thith_Contig20]
MATSYEMGDYQTAQTLETFGFLPKLSQDEVHEQIAYIIAQGWSPAIEHEH
PSKAFNHYWTMWKLPFFGDTDLGHVVAELEACRRAYPDHHIRLLGYDAYA
QTQGASFVVYEGRG
>2513006700 THIPADRAFT_2283 cbbS ribulose-bisphosphate carboxylase small chain [Thioalkalivibrio paradoxus ARh 1 : THIPADRAFT_Scaffold1.1]
MATSYEMGDYQTAQTLETFGFLPKLSQDEVHEQIAYIIAQGWSPAIEHEH
PSKAFNHYWTMWKLPFFGDTDLGHVVAELEACRRAYPDHHIRLLGYDAYA
QTQGASFVVYEGRG
>2517802853 D105DRAFT_01003 ribulose-bisphosphate carboxylase small chain [Thioalkalivibrio sp. ALE28 : D105DRAFT_scaffold00003.3]
MSDIQNFKPVQKYETFSYLPEMNADQVRKQIEYCLAQGWNPAVEYSEKEN
AMSHYWYMWKLPFFGEQSVEAVLQEIEECRRSNPGMMVRFIAYDNYAQSQ
GMAFVVDRGR
>2517815048 D108DRAFT_02218 ribulose 1,5-bisphosphate carboxylase small subunit (EC 4.1.1.39) [Thioalkalivibrio sp. ALE27 : D108DRAFT_scaffold00012.12]
MTDIQNFKQSQKYETFSYLPEMNADQVRKQIEYCLAQGWNPAIEYSEKEN
AMAHYWYMWKLPFFGEQSVEAVLQEVEECRRANPGMMVRFIAYDNYAQSQ
GMAFVVDRGR
>2520487933 F788DRAFT_01139 ribulose 1,5-bisphosphate carboxylase small subunit [Thioalkalivibrio sp. ALE10 : F788DRAFT_scaffold00002.2]
MSDIQNFKPVQKYETFSYLPEMNADQVRKQIEYCLAQGWNPSVEYSEKEH
AMSPYWYMWKLPFFGEQSVEAVLQEIEECRRSNPGMMVRFVAYDNYAQSL
GMAFVVDRGR
>2521449046 G331DRAFT_0261 ribulose 1,5-bisphosphate carboxylase small subunit (EC 4.1.1.39) [Thioalkalivibrio sp. ARh5 : G331DRAFT_scaffold00001.1]
MSDIQNFKQSQKYETFSYLPEMNADQVRKQIEYCLAQGWNPAIEFSEKEN
SMSHYWYMWKLPFFGEQSVEAVLSEIEECRRSNPGMMVRFIAYDNYAQSQ
GMAFVVDRGR
>2521864403 F616DRAFT_01500 ribulose 1,5-bisphosphate carboxylase small subunit (EC 4.1.1.39) [Thioalkalivibrio sp. ALMg2 : F616DRAFT_scaffold00009.9]
MSDIQNFKPVQKYETFSYLPEMNADQVRRQIEYTIAQGWNPAVEYSEKEH
AMSNYWYMWKLPMFGEQSVEAVLSEIEQCRRANPGMMVRFLAYDNYAQSQ
GTAFVVDRGR
>2540299962 B076DRAFT_0154 ribulose 1,5-bisphosphate carboxylase small subunit [Thiomicrospira chilensis DSM 12352 : B076DRAFT_scaffold00001.1]
MSNLMTDDYRTKYTLETFSFLPDFNADEIYDQIVYIINQGWTPALEHEVP
EKASRHYWGMWKLPFFGMRDPNLVLQEIEACRQAYPDHLIRVIGYDNYTQ
CQGHNFVVYRPRGM
>2574157485 P166DRAFT_1611 ribulose 1,5-bisphosphate carboxylase small subunit [Hydrogenovibrio marinus DSM 11271 : P166DRAFT_scf7180000000008_quiver.2]
MSIQTDDYRTKYTLETFSFLPEFTADEIYDQIVYIINQGWTPALEHEAPE
AASSHYWGMWKLPMFGTRDPNAVLAEIDQCRAAYPNHMIRLIGYDNYTQC
QGHNFVVYRPRGM
>2656391558 Ga0111151_100219 ribulose 1,5-bisphosphate carboxylase small subunit [Gammaproteobacteria bacterium SG8_15 : Ga0111151_1002]
MPMTNQQGDFQTAQTLETFGFLPKLTQDEVYEQIMYMLSQGWTPSIEHEH
PSGSSNHYWTMWKLPMFGESNPARVMEELEACRRNYPDHHIRLIGYDNYT
QSQGVNFVVFEGHR
>2656391556 Ga0111151_100217 Ribulose bisphosphate carboxylase small subunit [Gammaproteobacteria bacterium SG8_15 : Ga0111151_1002]
MQLVQQHATPLATLQSHDELEKLINQSLHGDWIIRVEHVGQDETQQSRWQ
QWEKALFAVKNSAPVMEAIYACRASNPSHSIRMHAEKVRPQTRFIYSVYD
APVNNPEEVQTVRQVSANTGARRNWGHALVARMSNNGNGVWRYVAVIGAV
AGSIMLLEGAAG
>2656423215 Ga0111166_11626 ribulose 1,5-bisphosphate carboxylase small subunit [Thiotrichales bacterium SG8_50 : Ga0111166_1162]
MAQTTSGDYQTMNTLETFGFLPKLTQDEIYAQINYIIAQGWTPAIEHEHP
SNAFDHYWTMWKLPFFGETNLANVVNELEACRRSYPDHHIRLTGYDNYTQ
SQGSCFVVYEAR
>2656421431 Ga0111166_10227 ribulose 1,5-bisphosphate carboxylase small subunit [Thiotrichales bacterium SG8_50 : Ga0111166_1022]
MASTYNQGDFQTAHTLETFGFLPKLTQEEIQAQIAYIIANGWTPAIEHEH
PSQATNHYWTMWKLPLFGERDIGRVLNELEECGRAYPDHHIRLLGYDNYT
QCQGSAFVVREGRA
>2678249500 Ga0127234_1028 ribulose-bisphosphate carboxylase small chain [Thiomicrospira sp. XS5 : Ga0127234_102]
MSMQTDDYRTQYTLETFSFLPEFNADEVYDQIVYIINQGWTPALEHEDPA
NASAHYWGMWKLPLFGTRDPNEVLVELDACRAAYPNHLIRLIGYDNYTQC
QGHNFVVYRPRGM
>2698518372 Ga0131102_0209 ribulose 1,5-bisphosphate carboxylase small subunit [Sulfurivirga caldicuralii DSM 17737 : Ga0131102_11]
MELQDYRTEYTYETFSFLPELSMDEVYDQIVYIINQGWAPAIEHEKPENT
MTHYWNMWKMPLFGTRDPDEVLREIEACRAAYPNDVIRVIGYDNYMQTLG
HCFVVYRPRGR
>2785389023 Ga0244650_101544 ribulose 1,5-bisphosphate carboxylase small subunit [Marichromatium gracile DSM 203 : Ga0244650_101]
MSDHLIIGDHATVGRHETFSYLPPLSREEIVEQILFILDNGWNASIEHEH
PSRAFEYYWPMWKLPFFGVQDPEQLLTEIEACRRSYPDHHVRLVGYDTFA
QTKGHAFLVHRAS
>2785389021 Ga0244650_101542 ribulose-bisphosphate carboxylase small chain [Marichromatium gracile DSM 203 : Ga0244650_101]
MLAGLGACLNPSCVVRIEHAADPDPRRPCWSCWGEPRGYDGDLEGLLGAI
DACRARHPGDQVRLRIDDLRWHSALALVVHRPRPLIPA
>2832504892 Ga0350030_1846 ribulose-bisphosphate carboxylase small chain [Ga0350030_16 : Halothiobacillus sp. XI15]
MNQMQDYKTTVKYETFSYLPQMTPDQIRAQIEYALAQGWAPSVEHVEPEN
MMNHYWYMWKLPFFGEDNVENVLTEIEECHRKYPGHHVRLVAYDNFTQSQ
GTSFVVYRAG

## Sheet: RbcL
>637459551											Identifiers = IMG gene_oid
MSYTKTQAKAGYQAGVKDYRLTYYTPDYTPKDTDVLAAFRVTPQPGVPIEEAGAAVAAESSTGTWTTVWTDG
LTELDRYKGRCYDIEPVPGEDNQWICYIAYPLDLFEEGSVTNVLTSLVGNVFGFKALRALRLEDIRFPIALV
KTYQGPPHGIVVERDKINKYGRPLLGCTIKPKLGLSAKNYGRAVYECLRGGLDFTKDDENINSQPFMRWRDR
FLFVQDAIVKSQAETGEIKGHYLNCTAGTCEEMMERAEFAKELKTPIIMHDYLTGGFTANTTLAKWCRRNGI
LLHIHRAMHAVIDRQKNHGIHFRVLAKCLRLSGGDHIHTGTVVGKLEGERASTMGFVDLLREEHVERDLSRG
IYFTQDWASMPGVMAVASGGIHVWHMPALLDIFGDDAVLQFGGGTLGHPWGNAPGATANRVALEACVKARNE
GRDLMREAGDIIREAARWSPELAAACELWKEIKFEYEAVDKL
>2558545349
MTYTQTKPKTGYQAGVKDYRLTYYMPDYIPRDTDVLAAFRVTPQPGVPIEEAAAAVAAESSTGTWTTVWTDN
LTDLDRYKGRAYDIEPVPGESNQFICYVAYPLDLFEEGSITNLLTSLVGNVFGFKALKALRLEDIRFPIALV
KTYPGPPHGIVVERDKLNKYGRPLLGCTIKPKLGLSAKNYGRAVYECLRGGLDLTKDDENINSQPFMRWRDR
FLFVQEAINKAQAETGEIKGHYLNVTAGTCEDMMERAEFAKEIGSPVVMHDYLTGGFTANTTLSKWCRRNGM
LLHIHRAMHAVIDRQKNHGIHFRVLAKCLRLSGGDHIHTGTVVGKLEGDRAATLGFVDLLREDHIERDLSRG
IYFTQDYASMGGVMAVASGGIHVWHMPALVEIFGDDSILQFGGGTLGHPWGNAPGATANRVALEACVQARNE
GRNLMREGGDIIREAARWSPELAAACELWKEIKFEYETVDTL
>637615772
MPKTQSAAGYKAGVKDYKLTYYTPDYTPKDTDLLAAFRFSPQPGVPADEAGAAIAAESSTGTWTTVWTDLLT
DMDRYKGKCYHIEPVQGEENSYFAFIAYPLDLFEEGSVTNILTSIVGNVFGFKAIRSLRLEDIRFPVALVKT
FQGPPHGIQVERDLLNKYGRPMLGCTIKPKLGLSAKNYGRAVYECLRGGLDFTKDDENINSQPFQRWRDRFL
FVADAIHKSQAETGEIKGHYLNVTAPTCEEMMKRAEFAKELGMPIIMHDFLTAGFTANTTLAKWCRDNGVLL
HIHRAMHAVIDRQRNHGIHFRVLAKCLRLSGGDHLHSGTVVGKLEGDKASTLGFVDLMREDHIEADRSRGVF
FTQDWASMPGVLPVASGGIHVWHMPALVEIFGDDSVLQFGGGTLGHPWGNAPGATANRVALEACVQARNEGR
DLYREGGDILREAGKWSPELAAALDLWKEIKFEFETMDKL
>2795635570
MVQTQQSASSFQAGVADYALSYYTPDYTPKDTDILAAFRVTPQPGVPAEEAGAAVAAESSTGTWTTVWTDHL
TDIERYKGRCYEIEEVPGEDNQYFVFVAYPMDLFEEGSVTNLLTSIVGNVFGFKALRALRLEDLRIPVAYLK
SFQGPPHGITVERDKLNKYGRPLLGCTLKPKLGLSAKNYGRAAYECLRGGLDFTKDDENVNSQPFMRWRDRY
LFVAEAINKAQAETNEIKGHYLNVTAPTCEEMLKRAEFAKELGMPIIMHDFFTGGFTANTTLSKWCRDNGML
LHVHRAMHAVVDRQKNHGMHFRTLAKCLRMSGGDHLHAGTVVGKLEGDRALTLGFVDLMREDHIEEDRSRGI
FFTQDWASMPSVMPVASGGIHVWHMPALVDIFGDDSCLQFGGGTLGHPWGNAPGATANRVALEACVQARNEG
RNLAREGNEVLKEAARWSPELKEATELWEEIKFEYDTVDTL
>2795623484
MSYSQTQTQSKAGYQAGVKEYRLMYYAPDYTPRDTDVLAAFRVTPQPGVPPEEAGAAVAAESSTGTWTMVWT
DFLTDLDRYKGRCYNIEPVSGSDNQYICYVAYPMDLFEEGSVTNLLTSIVGNVFGFKALSALRLEDLRIPVA
YTKSFQGPPHGIQVERDKLNKYGRPLLGCTIKPKLGLSAKNYGRAVYECLRGGLDFTKDDENVNSQPFMRWR
DRFTFVAEAIHKAQAETGEVKGHYLNCTAATCEEMMKRAEYAKELEMPIIMHDYLTGGFTANTTLAKWCRDN
GMLLHIHRAMHAVIDRQKNHGMHFRTLAKCLRLSGGDHLHAGTVVGKLEGDRDLTMGFVDLMRENYIEQDSS
RGIYFTQDWASTPGVMPVASGGIHIWHMPALVEIFGDDSVLQFGGGTLGHPWGNAPGAKANRVALEACVAAR
NEGRSLAREGNEVIREAAEWCPELAAACETWKEIKFEFDPVDTA
>2639213391
MVQAKSAGYAAGVKDYRLTYYTPDYTPKDTDLLAAFRMTPQPGVPPEEAGAAVAAESSTGTWTTVWTDLLTD
LDRYKGRCYHIEPVKNEDNQYICFVAYPLDLFEEGSVTNILTSIVGNVFGFKALRALRLEDIRFPVALVKTF
QGPPHGIVVERDLLNKYGRPLLGCTIKPKLGLSGKNYGRAVYECLRGGLDFTKDDENINSQPFMRWRDRFLF
VAEAIKKAEAETGEVKGHYLNVTAATCEEMLKRAEFVKELEMPILMHDYLTGGFTANTTLAKWCRDNGILMH
IHRAMHAVIDRQKNHGIHFRVLAKCLRLSGGDHLHSGTVVGKLEGERGITMGFVDLMREDHIEEDRDRGIYF
TQDWASLPGVMPVASGGIHVWHMPALVEIFGDDSCLQFGGGTLGHPWGNAPGATANRVALEACIQARNEGRS
LAREGNDVIREACKWSPELAAACELWKEIKFEFEAVDTV
>2509499413
MAVQTKGYQAGVKDYRLTYYTPEYTPKDTDLLACFRMTPQPGVPPEEAGAAVAAESSTGTWTTVWTDLLTDL
DRYKGRCYEVEPVPGEDNQYFCFVAYPLDLFEEGSVTNILTSIVGNVFGFKALRALRLEDIRFPIALVKTFQ
GPPHGIQVERDRLNKYGRPLLGCTIKPKLGLSAKNYGRAVYECLRGGLDFTKDDENINSQPFMRWRDRFLFV
QEAIEKAQAETGEVKGHYLNVTAATCEEMLKRAEFAKEIGTPIIMHDFLTGGFTANTTLAHYCRDNGLLLHI
HRAMHAVIDRQRIHGIHFRVLAKCLRLSGGDHLHSGTVVGKLEGEKDITLGFVDLMREDHIEEDRSRGVFFT
QDWASMPGVMPVASGGIHVWHMPALVEIFGDDSCLQFGGGTLGHPWGNAPGATANRVALEACIQARNEGRDL
MREGGDVIREACKWSPELAVACELWKEIKFEFEAIDTL
>2508647145
MVQAKSGTSFKAGVQDYRLTYYTPDYTPKDTDILAAFRVTAQPGVPPEEAAAAVAAESSTGTWTTVWTDNLT
DLDRYKGRCYDIERIPGEDNQFFCFIAYPLDLFEEGSVTNLLTSLVGNVFGFKALKALRLEDLRVPVAYLKT
FQGPPHGITVERDILNKYGRPLLGCTIKPKLGLSAKNYGRAVYECLRGGLDFTKDDENINSQPFMRWRDRFL
FVAEAIHKAQAETNEIKGHYLNVTAPTCEDMLERAEFVKELKMPILMHDYLTGGFTANTTLAKWCRRNGILM
HIHRAMHAVIDRQKNHGIHFRVLAKCLRMSGGDHLHSGTVVGKLEGERGITMGFVDLMREDYIEEDRSRGIF
FTQDWVSMPGVMPVASGGIHVWHMPALVEIFGDDSCLQFGGGTLGHPWGNAPGATANRVALEACIQARNEGR
NLAREGNDVLREAARWSPELKVACELWKEIKFEFEAVDTV
>2598892137
MATKTSSGFDAGVKDYRLTYYTPDYTPKDTDLLACFRMTPQPGVPPEEAGAAVAAESSTGTWTTVWTDGLTD
LDRYKGRCYEVEPVSGEDNQYYCFVAYPLDLFEEGSVTNILTSIVGNVFGFKALRALRLEDLRIPVALMKTF
QGPPHGITVERDKLNKYGRPLLGCTIKPKLGLSAKNYGRAVYECLRGGLDFTKDDENINSQPFMRWRDRFLF
VQEAIEKSQAETNEIKGHYLNVTAGTCEEMMKRAEFAKEIGTPIIMHDFLTGGFTANTTLAKYCRDNGLLLH
IHRAMHAVIDRQKIHGIHFRVLAKCLRMSGGDHLHSGTVVGKLEGERNITLGFVDQMREDYVEEDRSRGNFF
TQDWASMPGTMPVASGGIHVWHMPALVDIFGDDSCLQFGGGTLGHPWGNAPGATANRVALEACIQARNEGRS
LAREGGDVIREACRWSPELAAACEIWKEIKFEYEAVDTL
>2510673883
MVQTKSSAGFKAGVQDYRLTYYTPDYTPKDTDLLAAFRVTAQPGVPPEEAGAAVAAESSTGTWTTVWTDGLT
DLDRYKGRCYDIEPIPGEDNQFFAFIAYPLDLFEEGSVTNMLTSIVGNVFGFKALRALRLEDLRIPVAYLKT
FQGPPHGITVERDKLNKYGRPLLGCTIKPKLGLSAKNYGRAVYECLRGGLDFTKDDENINSQPFMRWRDRFL
FVQEAIEKAQAETNEIKGHYLNVTAPTLEQMMERAEFAKEIGTPIIMHDYITGGFTANTTLARWCQRNGVLL
HIHRAMHAVIDRQKNHGMHFRVLAKCLRMSGGDHLHSGTVVGKLEGERGITMGFVDLMREDYIEEDRSRGIF
FTQDWASMPGVMPVASGGIHVWHMPALVEIFGDDSCLQFGGGTLGHPWGNAPGATANRVALEACIQARNEGR
SLAREGNDVIREACRWSPELAAACELWKEIKFEFEAMDTL
>2509706612
MATKTGAGFKAGVQDYRLTYYTPDYTPKDTDLLACFRMTPQPGVPAEECAAAVAAESSTGTWTTVWTDGLTD
LDRYKGRCYEVEPVPGEDNQYFCFVAYPMDLFEEGSVTNILTSLVGNVFGFKALRALRLEDLRIPVALMKTF
QGPPHGITVERDLLNKYGRPLLGCTIKPKLGLSAKNYGRAVYECLRGGLDFTKDDENINSQPFMRWRDRFLF
VQEAIEKSQAETNEVKGHYLNVTAATCEQMMERANFAKEIGTPIVMHDFLTGGFTANTTLAKWCRANGVLLH
IHRAMHAVIDRQRNHGIHFRVLAKCLRMSGGDHLHSGTVVGKLEGERDITLGFVDQMREDYVEEDRSRGNFF
TQDWASMPGTMPVASGGIHVWHMPALVEIFGDDSCLQFGGGTLGHPWGNAPGATANRVALEACIQARNEGRS
LAREGNDVIREACRWSPELAAACELWKEIKFEFDAVDTL
>2790193138
MATKTGAGFKAGVQDYRLTYYTPDYTPKDTDLLACFRMTPQPGVPAEECAAAVAAESSTGTWTTVWTDGLTD
LDRYKGRCYEVEPVPGEDNQYFCFVAYPMDLFEEGSVTNILTSLVGNVFGFKALRALRLEDIRFPVALLKTF
QGPPHGITVERDLLNKYGRPLLGCTIKPKLGLSAKNYGRAVYECLRGGLDFTKDDENINSQPFMRWRDRFLF
VQEAIEKSQAETNEVKGHYLNVTAATCEDMMERAEFAKEIGTPIVMHDFLTGGFTANTTLSKWCRRNGVLLH
IHRAMHAVIDRQRNHGIHFRVLAKCLRLSGGDHLHSGTVVGKLEGERDITLGFVDQMREDYVEEDRSRGNFF
TQDWASLPGVMPVASGGIHVWHMPALVEIFGDDSCLQFGGGTLGHPWGNAPGATANRVALEACVQARNEGRS
LAREGNDVIREACRWSPELAAACELWKEIKFEFDAVDTL
>2775955225
MATKTSAGFKAGVQDYRLTYYTPDYTPKDTDLLACFRMTPQPGVPAEECAAAVAAESSTGTWTTVWTDGLTD
LDRYKGRCYEVEPVPGEDNQYFCFVAYPMDLFEEGSVTNILTSLVGNVFGFKALRALRLEDIRFPVALLKTF
QGPPHGITVERDLLNKYGRPLLGCTIKPKLGLSAKNYGRAVYECLRGGLDFTKDDENINSQPFMRWRDRFLF
VQEAIEKSQAETNEVKGHYLNVTAATCEEMLERANFAKEIGTPIVMHDFLTGGFTANTTLAKWCRKNGVLLH
IHRAMHAVIDRQRNHGIHFRVLAKCLRLSGGDHLHSGTVVGKLEGERDITLGFVDQMREDYVEEDRSRGNFF
TQDWASLPGVMPVASGGIHVWHMPALVEIFGDDSCLQFGGGTLGHPWGNAPGATANRVALEACIQARNEGRS
LAREGNDVIREACRWSPELAAACELWKEIKFEFDAVDTL
>2503885773
MVQTKSAGFKAGVQDYRLTYYTPDYTPKDTDLLACFRMTPQAGVPAEECAAAVAAESSTGTWTTVWTDGLTD
LDRYKGRCYHVEPVAGEDNQYFCFVAYPLDLFEEGSITNVLTSLVGNVFGFKALRALRLEDIRFPVAFIKTC
PGNPHGITVERDLLNKYGRPLLGCTIKPKLGLSAKNYGRAVYECLRGGLDFTKDDENINSQPFMRWRDRFLF
VQEAIEKAQAETNEVKGHYLNVTAATCEEMIERAEFAKEIGTPIVMHDFITGGFTANTSLSKWCRKNGLLLH
IHRAMHAVIDRQKNHGIHFRVLAKCLRLSGGDHLHSGTVVGKLEGDRQGTLGFVDLMREDYVEEDRSRGVFF
TQDWASAPGTMPVASGGIHVWHMPALVDIFGDDSCLQFGGGTLGHPWGNAPGATANRVALEACVQARNEGRS
LAREGNDVLREAGKWSPELAAALNLWKEIKFEFDTVDTL
>2504644810
MVQTKSAGFKAGVQDYRLTYYMPDYTPKDTDLLACFRMTPQPGVPPEECAAAVAAESSTGTWTTVWTDGLTD
LDRYKGRCYNVEPVPGEDNQYFCFVAYPLDLFEEGSITNVLTSLVGNVFGFKALRALRLEDIRFPVAFIKTC
PGNPHGITVERDLLNKYGRPLLGCTIKPKLGLSAKNYGRAVYECLRGGLDFTKDDENINSQPFMRWRDRFLF
VQEAIEKAQAETNEVKGHYLNVTAGTCEEMLERAEFAKEIGTPIIMHDFITGGFTANTTLSKWCRKNGLLLH
IHRAMHAVIDRQKNHGIHFRVLAKCLRLSGGDHLHSGTVVGKLEGDRAATLGFVDLMREDYVEEDRSRGVFF
TQDYASLPGTMPVASGGIHVWHMPALVEIFGDDSCLQFGGGTLGHPWGNAPGATANRVALEACVQARNEGRS
LAREGNDVLREAGKWSPELAAALDLWKEIKFEFDTVDTL
>2504648315
MVQTKSAGFNAGVQDYRLTYYTPDYTPKDTDLLACFRMTPQPGVPPEECAAAVAAESSTGTWTTVWTDGLTD
LDRYKGRCYNVEPVPGEDNQYFCFVAYPLDLFEEGSVTNVLTSLVGNVFGFKALRALRLEDIRFPVALIKTY
QGPPHGITVERDLLNKYGRPLLGCTIKPKLGLSAKNYGRAVYECLRGGLDFTKDDENINSQPFMRWRDRFLF
VQEAIEKSQAETNEVKGHYLNVTAGTCEEMLKRAEFAKEIGTPIIMHDFLTGGFTANTTLAKWCRDNGVLLH
IHRAMHAVIDRQKNHGIHFRVLAKCLRLSGGDHLHSGTVVGKLEGDRAATLGFVDLMREDYVEEDRSRGVFF
TQDYASLPGTMPVASGGIHVWHMPALVEIFGDDSCLQFGGGTLGHPWGNAPGATANRVALEACVQARNEGRS
LAREGNDVLREAGKWSPELAAALDLWKEIKFEFDTVDTL
>2580529871
MVQTKSAGFNAGVQDYRLTYYTPDYTPKDTDLLACFRMTPQPGVPPEECAAAVAAESSTGTWTTVWTDGLTD
LDRYKGRCYSVEPVPGEDNQYFCFVAYPLDLFEEGSITNVLTSLVGNVFGFKALRALRLEDIRFPVALIKTY
QGPPHGITVERDLLNKYGRPLLGCTIKPKLGLSAKNYGRAVYECLRGGLDFTKDDENINSQPFMRWRDRFLF
VQEAIEKAQAETNEVKGHYLNVTAGTCEEMLKRAEFAKEIGTPIVMHDFLTGGFTANTTLAKWCRDNGVLLH
IHRAMHAVIDRQKNHGIHFRVLAKCLRLSGGDHLHSGTVVGKLEGDRAGTLGFVDLMREDYVEEDRSRGVFF
TQDYASLPGTMPVASGGIHVWHMPALVEIFGDDSCLQFGGGTLGHPWGNAPGATANRVALEACIQARNEGRS
LAREGNDVLREAGKWSPELAAALDLWKEIKFEFDTVDTL
>2503365501
MAQAGFKAGVQDYRLTYYTPDYTPKDTDLLACFRMTPQPGVPPEECAAAVAAESSTGTWTTVWTDGLTDLDR
YKGRCYNVEPVPGEDNQYFCFVAYPLDLFEEGSVTNVLTSLVGNVFGFKALRALRLEDIRFPVALIKTYQGP
PHGITVERDLLNKYGRPLLGCTIKPKLGLSAKNYGRAVYECLRGGLDFTKDDENINSQPFMRWRDRFLFVQE
AIEKAQAETNEIKGHYLNVTAGTCEEMMKRAEFAKEIGTPIIMHDFLTGGFTANTTLAKWCRDNGVLLHIHR
AMHAVIDRQKNHGIHFRVLAKCLRLSGGDHLHSGTVVGKLEGDRAGTLGFVDLMREDYVEEDRSRGVFFTQD
YASLPGTMPVASGGIHVWHMPALVEIFGDDSCLQFGGGTLGHPWGNAPGATANRVALEACVQARNEGRSLAR
EGNDVIREACRWSPELAAACELWKEIKFEFDTVDTL
>2503744889
MAQAGFKAGVQDYRLTYYTPDYTPKDTDLLACFRMTPQPGVPPEECAAAVAAESSTGTWTTVWTDGLTDLDR
YKGRCYSVEPVPGEDNQYFCFVAYPLDLFEEGSITNVLTSLVGNVFGFKALRALRLEDIRFPVALIKTYQGP
PHGITVERDLLNKYGRPLLGCTIKPKLGLSAKNYGRAVYECLRGGLDFTKDDENINSQPFMRWRDRFLFVQE
AIEKAQAETNEIKGHYLNVTAGTCEEMLKRAEFAKEIGTPIIMHDFLTGGFTANTTLAKWCRDNGVLLHIHR
AMHAVIDRQKNHGIHFRVLAKCLRLSGGDHLHSGTVVGKLEGDRAATLGFVDLMREDYVEEDRSRGVFFTQD
YASLPGTMPVASGGIHVWHMPALVEIFGDDSCLQFGGGTLGHPWGNAPGATANRVALEACVQARNEGRSLAR
EGNEVIREACRWSPELAAACELWKEIKFEFDTVDTL
>2790067724
MAQAGFKAGVQDYRLTYYTPDYTPKDTDLLACFRMTPQPGVPPEECAAAVAAESSTGTWTTVWTDGLTDLDR
YKGRCYNVEPVPGEDNQYFVFVAYPLDLFEEGSITNVLTSLVGNVFGFKALRALRLEDIRFPVALIKTYQGP
PHGITVERDLLNKYGRPLLGCTIKPKLGLSAKNYGRAVYECLRGGLDFTKDDENINSQPFMRWRDRFLFVQE
AIVKAQAETNEMKGHYLNVTAGTCEEMMKRAEFAKEIGTPIIMHDFFTGGFTANTTLAKWCRDNGILLHIHR
AMHAVVDRQKNHGIHFRVLAKCLRLSGGDHLHSGTVVGKLEGDRAVTLGFVDLMREDYVEEDRSRGVFFTQD
YASLPGVMPVASGGIHVWHMPALVEIFGDDSCLQFGGGTLGHPWGNAPGATANRVALEACVQARNEGRSLAR
EGNDVIREACRWSPELAAACELWKEIKFEFDTVDTL
>2672715362
MVQAGSKGGFKAGVQDYRLTYYTPDYTPKDTDLLACFRMTPQPGVPPEECAAAVAAESSTGTWTTVWTDGLT
DLDRYKGRCYNVEPVPGEDNQYFVFVAYPLDLFEEGSITNVLTSLVGNVFGFKALRALRLEDIRFPVALIKT
YQGPPHGITVERDLLNKYGRPLLGCTIKPKLGLSAKNYGRAVYECLRGGLDFTKDDENINSQPFMRWRDRFL
FVQEAISKAQAETNEMKGHYLNVTAGTCEEMMKRAEFAKEIGTPIIMHDFFTGGFTANTSLARWCRDNGLLL
HIHRAMHAVVDRQKNHGIHFRVLAKCLRLSGGDHLHSGTVVGKLEGDRAVTLGFVDLMREDYVEEDRSRGVF
FTQDYASLPGVMPVASGGIHVWHMPALVEIFGDDSCLQFGGGTLGHPWGNAPGATANRVALEACVQARNEGR
SLAREGNDVLREACRWSPELAAACELWKEIKFEFDTVDTL
>2678294609
MVQAGSKGGFKAGVQDYRLTYYTPDYTPKDTDLLACFRMTPQPGVPPEECAAAVAAESSTGTWTTVWTDGLT
DLDRYKGRCYNVEPVPGEDNQYFVFVAYPLDLFEEGSITNVLTSLVGNVFGFKALRALRLEDIRFPVALIKT
YQGPPHGITVERDILNKYGRPLLGCTIKPKLGLSAKNYGRAVYECLRGGLDFTKDDENINSQPFMRWRDRFL
FVQEAISKAQAETNEMKGHYLNVTAGTCEEMMKRAEFAKEIGTPIIMHDFFTGGFTANTTLARWCRDNGLLL
HIHRAMHAVVDRQKNHGIHFRVLAKCLRLSGGDHLHSGTVVGKLEGDRAVTLGFVDLMREDYVEEDRSRGVF
FTQDYASLPGVMPVASGGIHVWHMPALVEIFGDDSCLQFGGGTLGHPWGNAPGATANRVALEACVQARNEGR
SLAREGNDVLREAGRWSPELAAALELWKEIKFEFDTVDTL
>2509877246
MVQAGSKGGFKAGVQDYRLTYYTPDYTPKDTDLLACFRMTPQAGVPPEECAAAVAAESSTGTWTTVWTDGLT
DLDRYKGRCYNVEPVPGEDNQYFVFVAYPLDLFEEGSITNVLTSLVGNVFGFKALRALRLEDIRFPVALIKT
YQGPPHGITVERDLLNKYGRPLLGCTIKPKLGLSAKNYGRAVYECLRGGLDFTKDDENINSQPFMRWRDRFL
FVQEAISKAQAETNEMKGHYLNVTAGTCEEMMKRAEFAKEIGTPIIMHDFFTGGFTANTTLARWCRDNGLLL
HIHRAMHAVVDRQKNHGIHFRVLAKCLRLSGGDHLHSGTVVGKLEGDRAVTLGFVDLMREDYVEEDRSRGVF
FTQDYASLPGVMPVASGGIHVWHMPALVEIFGDDSCLQFGGGTLGHPWGNAPGATANRVALEACVQARNEGR
SLAREGNEVLREAGRWSPELAAALELWKEIKFEFDTVDTL
>2506610004
MVQTKPGFEAGVKDYRLTYYTPDYTPKDTDLLACFRMTPQPGVPPEEAGAAVAAESSTGTWTTVWTDGLTDL
DRYKGRCYDLEAVPGEDNQYFCFVAYPLDLFEEGSVTNVLTSIVGNVFGFKALRALRLEDIRFPVALIKTFE
GPPHGITVERDKLNKYGRPLLGCTIKPKLGLSAKNYGRAVYECLRGGLDFTKDDENINSQPFMRWRDRFLFV
QEAIEKAQAETNEIKGHYLNVTAPTCEQMMERAEFAKEIGTPIIMHDFFTSGFTANTSLSKWCRRNGVLLHI
HRAMHAVVDRQRNHGIHFRVLAKCLRLSGGDHLHSGTVVGKLEGERGITMGFVDLMREDYVEEDRSRGIFFT
QDYASLPSTMPVASGGIHVWHMPALVEIFGDDSCLQFGGGTLGHPWGNAPGATANRVALEACVQARNEGRNL
AREGNDVIREACRWSPELAAACELWKEIKFEFEAMDTI
>2506600428
MVQAKSAPGFKAGVQDYRLTYYTPDYTPKDTDLLACFRMTPQPGVPPEEAGAAVAAESSTGTWTTVWTDGLT
DLDRYKGRCYEVEAVPGEDNQYFCFVAYPLDLFEEGSVTNILTSLVGNVFGFKALRALRLEDLRIPVALLKT
FQGPPHGIVVERDKLNKYGRPLLGCTIKPKLGLSAKNYGRAVYECLRGGLDFTKDDENINSQPFMRWRDRFL
FVQEAIEKAQAETNEIKGHYLNVTAATCEEMLKRAEFAKEIGTPIIMHDFLTGGFTANTTLARWCRDNGVLL
HIHRAMHAVIDRQRNHGIHFRVLAKCLRMSGGDHLHSGTVVGKLEGERGITMGFVDLMREDYVEEDRSRGIF
FTQDWASMPGVMPVASGGIHVWHMPALVEIFGDDSCLQFGGGTLGHPWGNAPGATANRVALEACVQARNEGR
SLAREGNDVIREACRWSPELKAACELWKEIKFEFEAMDTL
>643474674
MVQAKSKSGFEAGVKDYRLTYYTPDYTPKDTDLLACFRMTPQPGVPPEEAGAAVAAESSTGTWTTVWTDNLT
DLDRYKGRCYDIEKVENEDNQYFCFIAYPLDLFEEGSVTNVLTSLVGNVFGFKALRALRLEDIRFPVALIKT
FQGPPHGITVERDKLNKYGRPLLGCTIKPKLGLSAKNYGRAVYECLRGGLDFTKDDENINSQPFMRWRDRFL
FVQDAIEKAQAETNEVKGHYLNVTAGTCEEMLKRAEFAKEIKTPIIMHDFLTGGFTANTTLAKFCRDNGLLL
HIHRAMHAVIDRQKNHGIHFRVLAKCLRLSGGDHLHSGTVVGKLEGERGITMGFVDLMREDYVEEDRSRGIF
FTQDYASMPGTMPVASGGIHVWHMPALVEIFGDDSCLQFGGGTLGHPWGNAPGATANRVALEACIQARNEGR
SLAREGNDVIREACKWSPELAAACELWKEIKFEFEAMDTL
>2531850032
MPQATKAGFNAGVQDYRLTYYTPDYTPKDTDLLACFRMTPQPGVPPEEAGAAVAAESSTGTWTTVWTDNLTD
LDRYKGRCYDIEPVPNEDNQYFCFIAYPLDLFEEGSVTNVLTSLVGNVFGFKALRALRLEDIRFPVALIKTF
QGPPHGITVERDKLNKYGRPLLGCTIKPKLGLSAKNYGRAVYECLRGGLDFTKDDENINSQPFMRWRDRFLF
VQEAIEKSQAETNEVKGHYLNVTAGTCEEMMKRAEFAKEIGTPIVMHDFITGGFTANTTLAKYCRDNGLLLH
IHRAMHAVIDRQKNHGIHFRVLAKCLRLSGGDHLHSGTVVGKLEGERGITMGFVDLMREDYVEEDRSRGIFF
TQDYASMPGTMPVASGGIHVWHMPALVEIFGDDSCLQFGGGTLGHPWGNAPGATANRVALEACIQARNEGRS
LSGEAGNQVIREACKWSPELAAACELWKEIKFEFEAMDTL
>640625986
MPIHGGITKMAQATKAGFNAGVQDYRLTYYTPDYTPKDTDLLACFRMTPQPGVPPEEAGAAVAAESSTGTWT
TVWTDNLTDLDRYKGRCYDIEPVANEENQYFCFIAYPLDLFEEGSVTNVLTSLVGNVFGFKALRALRLEDIR
FPVALIKTFQGPPHGITVERDKLNKYGRPLLGCTIKPKLGLSAKNYGRAVYECLRGGLDFTKDDENINSQPF
MRWRDRFLFVQEAIEKSQAETNEVKGHYLNVTAGTCEEMMKRAEFAKEIGTPIIMHDFLTGGFTANTTLAKF
CRDNGILLHIHRAMHAVIDRQKNHGIHFRVLAKCLRLSGGDHLHSGTVVGKLEGERGITMGFVDLMREDYVE
EDRDRGIFFTQDYASMAGTMPVASGGIHVWHMPALVEIFGDDSCLQFGGGTLGHPWGNAPGATANRVALEAC
IQARNEGRNLAREGNDVIREACKWSPELAAACELWKEITFEFEAMDTL
>641677659
MAQATKSGFNAGVQDYRLTYYTPDYTPKDTDLLACFRMTPQPGVPPEEAGAAVAAESSTGTWTTVWTDNLTD
LDRYKGRCYDIEPVPNEDNQYFCFIAYPLDLFEEGSVTNVLTSLVGNVFGFKALRALRLEDIRFPVALIKTF
QGPPHGITVERDKLNKYGRPLLGCTIKPKLGLSAKNYGRAVYECLRGGLDFTKDDENINSQPFMRWRDRFLF
VQEAIEKAQAETNEVKGHYLNVTAGTCEEMMKRAEFAKEIGTPIVMHDFLTGGFTANTTLAKFCRDNGILLH
IHRAMHAVIDRQKNHGIHFRVLAKCLRLSGGDHLHSGTVVGKLEGERGITMGFVDLMREDYVEEDRSRGIFF
TQDYASMPGTMPVASGGIHVWHMPALVEIFGDDSCLQFGGGTLGHPWGNAPGATANRVALEACIQARNEGRN
LAREGNDVIREACKWSPELAAACELWKEITFEFEAMDTL
>637011686
MVQAKAGFKAGVQDYRLTYYTPDYTPKDTDLLACFRMTPQPGVPAEEAAAAVAAESSTGTWTTVWTDNLTDL
DRYKGRCYDLEAVPNEDNQYFAFIAYPLDLFEEGSVTNVLTSLVGNVFGFKALRALRLEDIRFPVALIKTFQ
GPPHGITVERDKLNKYGRPLLGCTIKPKLGLSAKNYGRAVYECLRGGLDFTKDDENINSQPFMRWRDRFLFV
QEAIEKAQAETNEMKGHYLNVTAGTCEEMMKRAEFAKEIGTPIIMHDFFTGGFTANTTLARWCRDNGILLHI
HRAMHAVVDRQKNHGIHFRVLAKCLRLSGGDHLHSGTVVGKLEGERGITMGFVDLMREDYVEEDRSRGIFFT
QDYASMPGTMPVASGGIHVWHMPALVEIFGDDSCLQFGGGTLGHPWGNAPGATANRVALEACVQARNEGRNL
AREGNDVIREACRWSPELAAACELWKEIKFEFEAMDTL
>2810313290
MVQAKAGFKAGVQDYRLTYYTPDYTPKDTDLLACFRMTPQPGVPAEEAAAAVAAESSTGTWTTVWTDNLTDL
DRYKGRCYDLEAVPNEDNQYFAFIAYPLDLFEEGSVTNVLTSLVGNVFGFKALRALRLEDIRFPVALIKTFQ
GPPHGITVERDKLNKYGRPLLGCTIKPKLGLSAKNYGRAVYECLRGGLDFTKDDENINSQPFMRWRDRFLFV
QEAIEKAQAETNEMKGHYLNVTAGTCEEMMKRAEFAKEIGTPIIMHDFFTGGFTANTTLARWCRDNGVLLHI
HRAMHAVVDRQKNHGIHFRVLAKCLRLSGGDHLHSGTVVGKLEGERGITMGFVDLMREDYVEEDRSRGIFFT
QDYASMPGTMPVASGGIHVWHMPALVEIFGDDSCLQFGGGTLGHPWGNAPGATANRVALEACVQARNEGRNL
AREGNDVIREACRWSPELAAACELWKEIKFEFEAMDTL
>2582714435
MVQAKTKAGFEAGVKDYRLTYYTPDYTPKDTDLLACFRMTPQPGVPPEEAGAAVAAESSTGTWTTVWTDNLT
DLDRYKGRCYDIEPVPNEDNQYFAFIAYPLDLFEEGSVTNVLTSLVGNVFGFKALRALRLEDIRFPVALIKT
FQGPPHGITVERDKLNKYGRPLLGCTIKPKLGLSAKNYGRAVYECLRGGLDFTKDDENINSQPFMRWRDRFL
FVQEAIEKAQAETNEMKGHYLNVTAGTCEEMMKRAEFAKEIKTPIIMHDFFTGGFTANTTLAKYCRDNGLLL
HIHRAMHAVVDRQKNHGIHFRVLAKCLRLSGGDHLHSGTVVGKLEGERGITMGFVDLMREDYVEEDRSRGIF
FTQDYASLPGVMPVASGGIHVWHMPALVEIFGDDSCLQFGGGTLGHPWGNAPGATANRVALEACIQARNEGR
NLAREGNDVIREACRWSPELAAACELWKEIKFEFEAMDTL
>2503798395
MVQTKSSSGFKAGVQDYRLTYYTPDYTPKDTDLLACFRMTPQPGVPPEEAGAAVAAESSTGTWTTVWTDGLT
DLDRYKGRCYDLEPVPGEDNQYFAFIAYPLDLFEEGSVTNVLTSLVGNVFGFKALRALRLEDIRFPVALIKT
FQGPPHGITVERDKLNKYGRPLLGCTIKPKLGLSAKNYGRAVYECLRGGLDFTKDDENINSQPFMRWRDRFL
FVQEAIEKSQAETNEIKGHYLNVTAGTCEEMMKRAEFAKEIGTPIIMHDFLTGGFTANTTLAKYCRDNGLLL
HIHRAMHAVIDRQKNHGIHFRVLAKCLRLSGGDHLHSGTVVGKLEGERGITMGFVDLMREDYVEEDRSRGIF
FTQDYASMPGTMPVASGGIHVWHMPALVEIFGDDSCLQFGGGTLGHPWGNAPGATANRVALEACVQARNEGR
SLAREGNDVIREACRWSPELAAACELWKEIKFEFEAMDTL
>2776060367
MVQTKSSGGFKAGVQDYRLTYYTPDYTPKDTDLLACFRMTPQPGVPPEEAGAAVAAESSTGTWTTVWTDGLT
DLDRYKGRCYDLEPVPGEDNQYFAFIAYPLDLFEEGSVTNVLTSLVGNVFGFKALRALRLEDIRFPVALIKT
FQGPPHGITVERDKLNKYGRPLLGCTIKPKLGLSAKNYGRAVYECLRGGLDFTKDDENINSQPFMRWRDRFL
FVQEAIEKSQAETNEIKGHYLNVTAGTCEEMMKRAEFAKEIGTPIIMHDFLTGGFTANTTLAKFCRDNGLLL
HIHRAMHAVIDRQKNHGIHFRVLAKCLRLSGGDHLHSGTVVGKLEGERGITMGFVDLMREDYVEEDRSRGIF
FTQDYASMPGTMPVASGGIHVWHMPALVEIFGDDSCLQFGGGTLGHPWGNAPGATANRVALEACVQARNEGR
SLAREGNDVIREACRWSPELAAACELWKEIKFEFEAMDTL
>2505787535
MVQTKSSAGFNAGVQDYRLTYYTPDYTPKDTDLLACFRMTPQPGVPPEEAGAAVAAESSTGTWTTVWTDNLT
DLDRYKGRCYEVEPVPGEDNQYFCFIAYPLDLFEEGSVTNVLTSLVGNVFGFKALRALRLEDIRFPVALIKT
FPGPPHGITVERDKLNKYGRPLLGCTIKPKLGLSAKNYGRAVYECLRGGLDFTKDDENINSQPFMRWRDRFL
FVQEAIEKAQAETNEIKGHYLNVTAGTCEQMMERAAFAKEIGTPIIMHDFLTGGFTANTTLSKYCRDNGLLL
HIHRAMHAVIDRQRNHGIHFRVLAKCLRLSGGDHLHSGTVVGKLEGEREITMGFVDLMREDYVEEDRSRGIF
FTQDYASMGGTMPVASGGIHVWHMPALVEIFGDDSCLQFGGGTLGHPWGNAPGATANRVALEACVQARNEGR
NLAREGNDVIREACRWSPELAAACELWKEIKFEFEAMDTL
>2508652376
MVQTKSAAGFAAGVQDYRLTYYTPDYTPKDTDLLACFRMTPQPGVPAEEAAAAVAAESSTGTWTTVWTDGLT
DLDRYKGRCYEVEPVPGEDNQYFAFVAYPLDLFEEGSVTNVLTSLVGNVFGFKALRALRLEDIRFPVALIKT
FPGPPHGITVERDKLNKYGRPLLGCTIKPKLGLSAKNYGRAVYECLRGGLDFTKDDENINSQPFMRWRDRFL
FVQEAIEKAQAETNEIKGHYLNVTAGTCEEMMQRAEFAKEIGTPIVMHDFLTGGFTANTTLSKYCRDNGLLL
HIHRAMHAVIDRQRNHGIHFRVLAKCLRLSGGDHLHSGTVVGKLEGERGITMGFVDLMREDYVEEDRSRGIF
FTQDYASMGGTMPVASGGIHVWHMPALVEIFGDDSCLQFGGGTLGHPWGNAPGATANRVALEACVQARNEGR
NLAREGNDVLREACRWSPELAAACELWKEITFEFEAMDTL
>2788406138
MVQAKGKTGFDAGVKDYRLTYYTPDYTPKDTDLLACFRVTPQPGVPPEEAGAAVAAESSTGTWTTVWTDNLT
DLDRYKGRCYNIEPVANEDNQYFCFVAYPLDLFEEGSVTNILTSIVGNVFGFKALRALRLEDIRFPVALIKT
FQGPPHGITVERDILNKYGRPLLGCTIKPKLGLSAKNYGRAVYECLRGGLDFTKDDENINSQPFMRWRDRFL
FVQEAIEKAQAETNEMKGHYLNVTAPTCEQMMERAEFAKEIKTPIIMHDYLTGGFTANTTLAKFCRANGLLL
HIHRAMHAVIDRQKNHGIHFRVLAKCLRLSGGDHLHSGTVVGKLEGERGITMGFVDLMREDYVEEDRARGIF
FTQDYASLPGVFPVASGGIHVWHMPALVEIFGDDSCLQFGGGTLGHPWGNAPGATANRVALEACVQARNEGR
SLAREGNDVIREACRWSPELAAACELWKEIKFEFEAMDTL
>2534356523
MQAKSKGFQAGVKDYRLTYYTPDYTPKDTDLLACFRVTPQPGVPPEEAGAAVAAESSTGTWTTVWTDNLTDL
DRYKGRCYDIEPVPNEDNQFFCFVAYPLDLFEEGSVTNILTSIVGNVFGFKALRGLRLEDIRFPVALIKTFQ
GPPHGITVERDKLNKYGRPLLGCTIKPKLGLSAKNYGRAVYECLRGGLDFTKDDENINSQPFMRWRDRFLFV
QEAIVKSQAETNEVKGHYLNVTAPTCEQMMQRAEFAAEIKTPIIMHDYLTGGFTANTTLAKFCRDKGLLLHI
HRAMHAVIDRQKNHGIHFRVLAKCLRLSGGDHLHSGTVVGKLEGERGITMGFVDLMREDYVEEDRARGIFFT
QDYASLPGVMPVASGGIHVWHMPALVEIFGDDSCLQFGGGTLGHPWGNAPGATANRVALEACIQARNEGRSL
AREGNDVIREACRWSPELAAACELWKEIKFEFEAMDTL
>2645932872
MVQAKSKGFQAGVKDYRLTYYTPDYTPKDTDLLACFRVTPQPGVPPEEAGAAVAAESSTGTWTTVWTDNLTD
LDRYKGRCYDIEPVPNEDNQFFCFVAYPLDLFEEGSVTNILTSIVGNVFGFKALRGLRLEDIRFPVALIKTF
QGPPHGITVERDKLNKYGRPLLGCTIKPKLGLSAKNYGRAVYECLRGGLDFTKDDENINSQPFMRWRDRFLF
VQEAIAKSQAETNEVKGHYLNVTAPTCEQMMQRAEFAAEIKTPIIMHDYLTGGFTANTTLAKFCRDKGLLLH
IHRAMHAVIDRQKNHGIHFRVLAKCLRLSGGDHLHSGTVVGKLEGERGITMGFVDLMREDYVEEDRARGIFF
TQDYASLPGVMPVASGGIHVWHMPALVEIFGDDSCLQFGGGTLGHPWGNAPGATANRVALEACIQARNEGRS
LAREGNDVIREACRWSPELAAACELWKEIKFEFEAMDTL
>2533923355
MVQAKSKGFQAGVKDYRLTYYTPDYTPKDTDLLACFRVTPQPGVPPEEAGAAVAAESSTGTWTTVWTDNLTD
LDRYKGRCYDIEPVPNEDNQFFCFVAYPLDLFEEGSVTNILTSIVGNVFGFKALRGLRLEDIRFPVALIKTF
QGPPHGITVERDKLNKYGRPLLGCTIKPKLGLSAKNYGRAVYECLRGGLDFTKDDENINSQPFMRWRDRFLF
VQEAIVKSQAETNEVKGHYLNVTAPTCEQMMQRAEFAAEIKTPIIMHDYLTGGFTANTTLAKFCRDKGLLLH
IHRAMHAVIDRQKNHGIHFRVLAKCLRLSGGDHLHSGTVVGKLEGERGITMGFVDLMREDYVEEDRARGIFF
TQDYASLPGVMPVASGGIHVWHMPALVEIFGDDSCLQFGGGTLGHPWGNAPGATANRVALEACIQARNEGRS
LAREGNDVIREACRWSPELAAACELWKEIKFEFEAMDTL
>2509572195
MVQAKSKGFQAGVKDYRLTYYTPDYTPKDTDVLACFRVTPQPGVPPEEAGAAVAAESSTGTWTTVWTDNLTD
LDRYKGRCYDIEPVPNEDNQYFCFVAYPLDLFEEGSVTNMLTSIVGNVFGFKALRALRLEDLRIPVAYLKTF
QGPPHGITVERDKLNKYGRPLLGCTIKPKLGLSAKNYGRAVYECLRGGLDLTKDDENINSQPFMRWRDRFLF
VQEAIEKAQAETNEIKGHYLNVTAPTVEEMLKRAQFAKEIGTPIIMHDYLTGGFTANTTLAKFCRDNGLLLH
IHRAMHAVIDRQKNHGIHFRVLAKCLRMSGGDHLHSGTVVGKLEGERGITMGFVDLMREDYIEEDRARGIFF
TQDWASMPGVFPVASGGIHVWHMPALVEIFGDDACFQFGGGTLGHPWGNAPGATANRVALEACIQARNEGRS
LAREGNDVIREAARWSPELAAACELWKEIKFEFEAVDTL
>648187830
MVQSKAKGGFQAGVKDYRLTYYTPDYTPKDTDLLACFRVTPQPGVPPEEAGAAVAAESSTGTWTTVWTDGLT
DLDRYKGRCYDIEPVPNEDNQYFCFVAYPLDLFEEGSVTNILTSIVGNVFGFKALRALRLEDIRFPVALLKT
FQGPPHGITVERDKLNKYGRPLLGCTIKPKLGLSAKNYGRAVYECLRGGLDFTKDDENINSQPFMRWRDRFL
FVQEAIEKAQAETNEIKGHYLNVTAGTLEEMMKRAEFAKEIKTPIIMHDYLTGGFTANTTLAKFCRDNGLLL
HIHRAMHAVIDRQKNHGIHFRVLAKCLRMSGGDHLHSGTVVGKLEGERGITMGFVDLMREDYVEEDRARGIF
FTQDWASMPGVMPVASGGIHVWHMPALVEIFGDDSCLQFGGGTLGHPWGNAPGATANRVALEACIQARNEGR
SLAREGNEVIREAARWSPELAAACELWKEIKFEFEAMDTL
>643479632
MVQSKAKAGFQAGVKDYRLTYYTPDYTPKDTDLLACFRVTPQPGVPPEEAGAAVAAESSTGTWTTVWTDGLT
DLDRYKGRCYDIEPVPNEDNQYFCFVAYPLDLFEEGSVTNILTSIVGNVFGFKALRALRLEDIRFPVALLKT
FQGPPHGITVERDKLNKYGRPLLGCTIKPKLGLSAKNYGRAVYECLRGGLDFTKDDENINSQPFMRWRDRFL
FVQEAIEKSQAETNEIKGHYLNVTAGTLEEMMKRAEFAKEIKTPIIMHDYLTGGFTANTTLARWCRDNGVLL
HIHRAMHAVIDRQKNHGIHFRVLAKCLRMSGGDHLHSGTVVGKLEGERGITMGFVDLMREDYVEEDRARGIF
FTQDWASMPGVMPVASGGIHVWHMPALVEIFGDDSCLQFGGGTLGHPWGNAPGATANRVALEACIQARNEGR
SLAREGNEVIREAARWSPELAAACELWKEIKFEFEAMDTL
>2517648136
MVQAKSSGFEAGVKDYRLTYYMPDYTPKDTDLLACFRMMPQPGVPPEEAGAAVAAESSTGTWTTVWTDGLTD
LDRYKGRCYDIEAVPGEDNQYFCFVAYPLDLFEEGSVTNILTSIVGNVFGFKALRALRLEDIRFPVALVKTF
QGPPHGITVERDKLNKYGRPLLGCTIKPKLGLSAKNYGRAVYECLRGGLDFTKDDENINSQPFMRWRDRFLF
VQEAIEKAQAETNEMKGHYLNVTAPTVEQMMQRAEFAKEIGTPIIMHDYLTGGFTANTTLARWCRDNGLLLH
IHRAMHAVIDRQKIHGIHFRVLAKCLRLSGGDHLHSGTVVGKLEGERGITMGFVDLMREDHIEEDRSRGIFF
TQDWASLPGVFPVASGGIHVWHMPALVDIFGDDSCLQFGGGTLGHPWGNAPGATANRVALEACVQARNEGRS
LAREGNEVIREAARWSPELKAACELWKEITFEYEAIDTL
>2510100109
MVQAKSAGFEAGVKDYRLTYYTPDYTPKDTDLLACFRMTPQPGVPAEEAGAAVAAESSTGTWTTVWTDGLTD
LDRYKGRCYDIEAVPGEDNQYFCFVAYPLDLFEEGSVTNILTSIVGNVFGFKALKALRLEDIRFPVALVKTF
QGPPHGITVERDKLNKYGRPLLGCTIKPKLGLSAKNYGRAVYECLRGGLDFTKDDENINSQPFMRWRDRFLF
VQEAIEKAQAETNEIKGHYLNVTAPTCEQMMQRAEFAKEIGTPIIMHDYLTGGFTANTTLARWCRDNGVLLH
IHRAMHAVIDRQKIHGIHFRVLAKCLRLSGGDHLHSGTVVGKLEGEKGITMGFVDLMREDFVEEDRSRGIFF
TQDWASLPGVMPVASGGIHVWHMPALLDIFGDDSCLQFGGGTLGHPWGNAPGATANRVALEACVQARNEGRN
LMREGGDIIREAAKWSPELAVACELWKEIKFEFEAVDTL
>2745213090
MVQAKAGYKAGVQDYRLTYYTPDYTPKDTDLLACFRMSPQPGVPAEEAAAAVAAESSTGTWTTVWTDGLTDL
DRYKGRCYDIESVPGEDNQYFCFVAYPMDLFEEGSVTNILTSIVGNVFGFKALKALRLEDIRFPVALVKTFQ
GPPHGITVERDKLNKYGRPLLGCTIKPKLGLSAKNYGRAVYECLRGGLDFTKDDENINSQPFMRWRDRFLFV
QEAIEKAQAETNEIKGHYLNVTAPTVEEMMKRAEFAKEIGTPIIMHDFLTGGFTANTTLARWCRDNGVLLHI
HRAMHAVIDRQKIHGIHFRVLAKCLRLSGGDHLHSGTVVGKLEGEKGITMGFVDLMREDFVEEDRSRGIFFT
QDWASIPGVMPVASGGIHVWHMPALLEIFGDDSCLQFGGGTLGHPWGNAPGATANRVALEACVQARNEGRDL
MREGGDIIREAAKWSPDLAVACELWKEIKFEYEAVDTL
>2831466078
MVQAKAGYKAGVQDYRLTYYTPDYTPKDTDLLACFRMSPQPGVPAEEAAAAVAAESSTGTWTTVWTDGLTDL
DRYKGRCYDIESVPGEDNQYFCFVAYPMDLFEEGSVTNILTSIVGNVFGFKALKALRLEDIRFPVALVKTFQ
GPPHGITVERDKLNKYGRPLLGCTIKPKLGLSAKNYGRAVYECLRGGLDFTKDDENINSQPFMRWRDRFLFV
QEAIEKSQSETNEIKGHYLNVTAPTVEEMMKRAEFAKEIGTPIIMHDFLTGGFTANTTLARWCRDNGMLLHI
HRAMHAVIDRQKIHGIHFRVLAKCLRLSGGDHLHSGTVVGKLEGEKGITMGFVDLMREDFVEEDRSRGIFFT
QDWASIPGVMPVASGGIHVWHMPALLEIFGDDSCLQFGGGTLGHPWGNAPGATANRVALEACVQARNEGRDL
MREGGDIIREAAKWSPDLAVACELWKEIKFEYEAVDTL
>2503638285
MVQAQQSSGFKAGVQDYALTYYTPDYTPKDTDVLAAFRVTPQPGVPPEEAGAAVAAESSTGTWTTVWTDNLT
DLDRYKGRCYEIEAVPGEDNQYFMFVAYPLDLFEEGSVTNMLTSIVGNVFGFKALRALRLEDMRIPVAYLKT
FQGPPHGITVERDLLNKYGRPLLGCTIKPKLGLSAKNYGRAVYECLRGGLDFTKDDENINSQPFMRWRDRFL
FVAEAVHKAQAETNEIKGHYLNVTAPTCEQMLERAEFVKELDMPILMHDYLTGGFTANTTLSKWCRANGVLM
HIHRAMHAVIDRQKNHGIHFRVLAKCLRMSGGDHLHSGTVVGKLEGERAITLGFVDQMREDHVEEDRSRGNF
FTQDWASMGGVMPVASGGIHIWHMPALVDIFGDDSCLQFGGGTLGHPWGNAPGATANRVALEACVQARNEGR
NLAREGSEIIKEAARWSPELKVASELWKEIKFEYEAVDTL
>2788403600
MVQAQQASSGFKAGVQDYALTYYTPDYTPKDTDVLAAFRVTPQPGVPPEEAGAAVAAESSTGTWTTVWTDNL
TDLDRYKGRCYDIEAVPGEENQYFMFVAYPLDLFEEGSVTNMLTSIVGNVFGFKALRALRLEDMRIPVAYLK
TFQGPPHGITVERDLLNKYGRPLLGCTIKPKLGLSAKNYGRAVYECLRGGLDFTKDDENINSQPFMRWRDRF
LFVAEAVHKAQAETNEIKGHYLNVTAPTCEQMLERAEFVKELDMPILMHDYLTGGFTANTTLAKWCRANGVL
MHIHRAMHAVIDRQKNHGIHFRVLAKCLRMSGGDHLHSGTVVGKLEGERAITLGFVDQMREDHVEEDRSRGN
FFTQDWASMGGVFPVASGGIHIWHMPALVDIFGDDSCLQFGGGTLGHPWGNAPGATANRVALEACVQARNEG
RSLAREGNEIIKEAARWSPELKVASELWKEIKFEYEAVDTL
>2509554153
MVQAQQASSGFKAGVQDYALTYYTPDYTPKDTDILAAFRVTPQPGVPPEEAGAAVAAESSTGTWTTVWTDNL
TDLDRYKGRCYDIEAVPGEENQYFMFVAYPLDLFEEGSVTNMLTSIVGNVFGFKALRALRLEDMRIPVAYLK
TFQGPPHGITVERDLLNKYGRPLLGCTIKPKLGLSAKNYGRAVYECLRGGLDFTKDDENINSQPFMRWRDRF
LFVAEAVHKAQAETNEIKGHYLNVTAPTCEQMLERAEFVKELDMPILMHDYLTGGFTANTTLAKWCRANGVL
MHIHRAMHAVIDRQKNHGIHFRVLAKCLRMSGGDHLHSGTVVGKLEGERAITLGFVDQMREDHVEEDRSRGN
FFTQDWASMGGVFPVASGGIHIWHMPALVDIFGDDSCLQFGGGTLGHPWGNAPGATANRVALEACVQARNEG
RSLAREGNEIIKEAARWSPELKVASELWKEIKFEYEAVDTL
>2524365817
MVQAKSKGFQAGVKDYALTYYTPDYTPKETDILAAFRVTPQPGVPPEEAGAAVAAESSTGTWTTVWTDGLTD
LDRYKGRCYDIESVPGEDNQYFMFVAYPLDLFEEGSVTNMLTSIVGNVFGFKALKALRLEDLRIPVAYMKTF
QGPPHGITVERDLLNKYGRPLLGCTIKPKLGLSAKNYGRAVYECLRGGLDFTKDDENINSQPFMRWRDRFLF
VAEAVKKAEAETGEVKGHYLNVTAPTCEEMMKRAEFVKECEMPILMHDYLTGGFTANTTLARWCRDNGVLMH
IHRAMHAVIDRQKNHGMHFRVLAKCLRMSGGDHLHTGTVVGKLEGDRAITMGFVDLIREDHIEEDRERGIFF
TQDWASMAGVMPVASGGIHIWHMPALVDIFGDDSCLQFGGGTLGHPWGNAPGATANRVALEACIQARNEGRN
LAREGNDVIREAARWSPELKVACELWKEIKFEYETVDTL
>641250887
MSYSQTRTQSKAGYDAGVKDYKLTYYTPDYTPKDTDILAAFRMTPQPGVPPEEAGAAVAAESSTGTWTTVWT
DLLTDLDRYKGRCYDIEAVANEDNQYIAYIAYPLDLFEEGSVVNLLTSLVGNVFGFKALRALRLEDIRIPVA
YMKTFQGPPHGITVERDKINKYGRPLLGCTIKPKLGLSAKNYGRAVYECLRGGLDFTKDDENINSQPFMRWR
DRFLFVAEAIHKAQAETGEIKGHYLNVTAATCEEMLKRAEFAKELEMPIIMHDFITGGFTANTTLSHWCRDN
GVLLHIHRAMHAVIDRQKNHGMHFRVLSKCLRMSGGDHIHTGTVVGKLEGEKGITMGFVDLLRENYVEKDLS
RGIYFTQDWASMGGVMAVASGGIHVWHMPALVEIFGDDSVLQFGGGTLGHPWGCAPGATANRVALEACVQAR
NEGRDMAREGGDILREAAKWSPELAVALEVWKEIKFEFEAMDTV
>2504583497
MSYSKTQSKAKAGYDAGVQDYKLKYYTPDYTPRDTDLLAAFRFVPQPGVPPEEAAAAVAAESSTGTWTTVWT
DLLTDLDRYKGRCYDVEPVPNEDNQYIAYIAYPLDLFEEGSVTNLLTSLVGNVFGFKALRALRLEDIRVPIA
YLKTFQGPPHGIQVERDKLNKYGRPLLGCTIKPKLGLSAKNYGRAVYECLRGGLDFTKDDENINSQPFMRWR
DRFLFVQEAIEKAQAETGEIKGHYLNVTAPTSEQMMERAAFAKEIGTPIIMHDFLTGGFTANTSLAKYCREN
GLLLHIHRAMHAVIDRQKTHGIHFRVLAKCLRMSGGDHLHSGTVVGKLEGEKGITMGFVDLMREDHIELDRD
RGIYFTQDWASMPGVLPVASGGIHVWHMPALVEIFGDDSCLQFGGGTLGHPWGAAPGATANRVALEACIQAR
NEGRDMMREGGDILREAGRWSPELNAALELWKEIKFEFEAMDTL
>2787955787
MSYSKTQSKSKAGYDAGVQDYKLKYYTPDYTPRDTDLLAAFRFVPQPGVPPEEAAAAVAAESSTGTWTTVWT
DLLTDLDRYKGRCYDLEPVPNEDNQYIAYIAYPLDLFEEGSVTNLLTSLVGNVFGFKALRALRLEDLRVPIA
YLKTFQGPPHGIQVERDKLNKYGRPLLGCTIKPKLGLSAKNYGRAVYECLRGGLDFTKDDENINSQPFMRWR
DRFLFVQEAIEKAQAESGEIKGHYLNVTAPTCEQMMERAAFAKEIGTPIIMHDFLTGGFTANTTLAKYCRDN
GLLLHIHRAMHAVIDRQKTHGIHFRVLAKCLRMSGGDHLHSGTVVGKLEGEKGITMGFVDLMREDHIELDRS
RGIYFTQDWASMPGVLPVASGGIHVWHMPALVEIFGDDSCLQFGGGTLGHPWGAAPGATANRVALEACVQAR
NEGRNMMREGGDILREAGRWSPELNAALELWKEIKFEFEAMDTV
>2504679341
MATTTKGFQAGVKDYKLTYYTPDYTPKDTDILAAFRMTPQPGVPPEEAGAAVAAESSTGTWTTVWTDLLTDL
DRYKGRCYDVESVPGEDNQYIAYVAYPLDLFEEGSVTNMLTSIVGNVFGFKALRALRLEDLRIPVAYLKTFE
GPPHGIVVERDKLNKYGRPLLGCTIKPKLGLSAKNYGRACYEILRGGLDFTKDDENINSQPFMRWRDRFLFV
ADAIHKAQAETGEIKGHYLNCTAATVEEMMKRAEFAKELEMPIVMHDFLTAGFTANTTLSKWCRNNGMLLHI
HRAMHAVIDRQKNHGMHFRVLAKCLRMSGGDHIHTGTVVGKLEGDRASTLGFVDLLRENYVEQDKSRGIYFT
QDWASMGGVFAVASGGIHVWHMPALVEIFGDDSVLQFGGGTLGHPWGNAPGAVANRVALEACVQARNEGRNL
NREGADIIREAARWSPELAVACETWKEIKFEFDTVDTL
>2507087656
MSYSQTQTKSTAGFKAGVKDYKLTYYTPDYTPKDTDILAAFRMTPQPGVPPEECGAAVAAESSTGTWTTVWT
DLLTDLDRYKGRCYDIEPVPGEDNQYIAYVAYPLDLFEEGSVTNMLTSIVGNVFGFKALRALRLEDLRIPVA
YLKTFQGPPHGITVERDKLNKYGRPLLGCTIKPKLGLSAKNYGRACYEILRGGLDLTKDDENINSQPFQRWR
DRFLFVADAIHKAQAETGEIKGHYLNCTAATCEEMMKRAEFAKELEMPIIMHDFLTAGFTANTSLARWCRDN
GMLLHIHRAMHAVIDRQKNHGMHFRVLAKCLRMSGGDHIHTGTVVGKLEGDRASTLGFVDLLRENYIEQDKS
RGIYFTQDWASMPGVMAVASGGIHVWHMPALVEIFGDDSVLQFGGGTLGHPWGNAPGATANRVALEACVQAR
NEGRNLAREGADVLRDAARWSPELAIALETWKEIKFEFDTVDTL
>2506748942
MSYSQTRTQTKAGFESGVKDYKLTYYTPDYTPKDTDILAAFRVSPQPGVPIEEAGAAVAAESSTGTWTTVWT
DLLTDLDRYKGRCYDIEPVPGEDNQFICYIAYPLDLFEEGSVTNMLTSIVGNVFGFKALRALRLEDLRIPVA
YLKTFQGPPHGITVERDKINKYGRPLLGCTIKPKLGLSAKNYGRAVYECLRGGLDFTKDDENINSQPFQRWR
DRFLFVADAIHKAQAETGEIKGHYLNCTASTCEEMLKRAEFAKELEMPIIMHDFLTAGFTANTTLSHWCRDN
GLLLHIHRAMHAVVDRQRNHGMHFRVLAKCLRMSGGDHIHTGTVVGKLEGDRESTLGFIDLLREDYVERDLS
RGIYFTQDWVSMGGVMAVASGGIHVWHMPALVDIFGDDSVLQFGGGTLGHPWGNAPGATANRVALEACVQAR
NEGRDLMREGGDIIREAAKWSPELAAACELWKEIKFEFETMDKL
>2758436853
MSYSQTSTQSKAGYKAGVQDYKLTYYTPDYTPKDTDILAAFRMSPQPGVPPEEAGAAVAAESSTGTWTTVWT
DLLTDLDRYKGRCYDIEPVPGEDNQYIAYVAYPLDLFEEGSVTNMLTSIVGNVFGFKALRALRLEDLRIPVA
YLKTFQGPPHGITVERDKLNKYGRPLLGCTIKPKLGLSAKNYGRACYECLRGGLDFTKDDENINSQPFMRWR
DRFLFVADAIHKAQAETGEIKGHYLNCTAPTCEEMLKRAQFAKDLEMPIVMHDYLTAGFTANTTLARWCRDN
GLLLHIHRAMHAVIDRQRNHGMHFRVLAKCLRMSGGDHIHTGTVVGKLEGDRESTLGFIDLLRENYVEEDKS
RGVYFTQDWASMGGVFAVASGGIHVWHMPALVEIFGDDSVLQFGGGTLGHPWGNAPGATANRVALEACVQAR
NEGRNLAREGSDIIKEAAKWSPELAAACELWKEIKFEFETMDKL
>2517693409
MSYSQTTTQSKSGYKAGVQDYKLTYYTPDYTPKDTDILAAFRMTPQPGVPPEECAAAVAAESSTGTWTTVWT
DLLTDLDRYKGRCYDIEPVPGEDNQYICYVAYPLDLFEEGSVTNLLTSLVGNVFGFKALRALRLEDLRIPVA
YLKTFQGPPHGITVERDRLNKYGRPLLGCTIKPKLGLSAKNYGRAVYECLRGGLDFTKDDENINSQPFQRWR
DRFLFVADAIHKAQAETGEIKGHYLNVTAATCEEMLKRAEYAKELDMPIVMHDFLTAGFTANTTLSHWCRDN
GMLLHIHRAMHAVIDRQRNHGMHFRVLAKCLRMSGGDHIHTGTVVGKLEGDRESTLGFIDLLRENYIEQDKS
RGIYFTQDWASMGGVFAVASGGIHVWHMPALVEIFGDDSVLQFGGGTLGHPWGNAPGATANRVALEACVQAR
NEGRDLVREGGDVIREACKWSPELAAACELWKEIKFEFETMDKL
>647577752
MSYSQTQSKSGAGYDAGVQDYRLTYYAPDYTPRDTDILAAFRMTPQPGVPPEECAAAVAAESSTGTWTTVWT
DLLTDMDRYRGRCYDIEPVPGEDNQYIAYVAYPLDLFEEGSVTNLLTSLVGNVFGFKALRALRLEDLRIPVA
YVKTFQGPPHGIQVERDRINKYGRPLLGCTIKPKLGLSAKNYGRAVYECLRGGLDFTKDDENINSQPFQRWR
DRFLFVADAIHKSQAETGEIKGHYLNVTAATCEEMMKRAAYAKELEMPIVMHDFLTGGFTANTTLAHWCRDN
GILLHIHRAMHAVIDRQKNHGIHFRVLAKCLRMSGGDHIHTGTVVGKLEGDRAGTLGFVDLLRENYIEQDKS
RGVYFTQDWASMPGVMAVASGGIHVWHMPALVEIFGDDSVLQFGGGTLGHPWGNAPGATANRVALEACVQAR
NEGRNLAREGGDIIREACKWSPELAAACELWKEIKFEFDTVDTI
>2582663128
MSYSQTTTQSKSGYSAGVKDYKLTYYTPDYTPKDTDILAAFRMTPQPGVPPEECAAAVAAESSTGTWTTVWT
DLLTDMDRYKGRCYDIEPVPGEDNQYICYVAYPLDLFEEGSVTNLLTSLVGNVFGFKALRALRLEDLRIPVA
YLKTFQGPPHGIQVERDRLNKYGRPLLGCTIKPKLGLSAKNYGRAVYEALRGGLDFTKDDENINSQPFQRWR
DRFLFVADAIHKAQAETGEIKGHYLNVTASTCEEMLKRAEYAKELNMPIIMHDFLTAGFTANTTLSHWCRDN
GVLLHIHRAMHAVIDRQKNHGIHFRVLAKCLRMSGGDHIHTGTVVGKLEGDRAGTLGFVDLLRENYVEQDKS
RGVYFTQDWAAMGGVMAVASGGIHVWHMPALVEIFGDDSVLQFGGGTLGHPWGNAPGAAANRVALEACVQAR
NEGRNLAREGGDIIREACKWSPELAAACELWKEIKFEFDTVDTL
>2579005848
MSYSQTSTQSKAGYSAGVKDYKLTYYTPDYTPKDTDILAAFRMTPQPGVPPEECAAAVAAESSTGTWTTVWT
DLLTDMDRYKGRCYDIEPVPGEDNQYICYVAYPLDLFEEGSVTNLLTSLVGNVFGFKALRALRLEDLRVPVA
YLKTFQGPPHGIQVERDKLNKYGRPLLGCTIKPKLGLSAKNYGRAVYECLRGGLDFTKDDENINSQPFQRWR
DRFLFCADAIAKAQAETGEIKGHYLNVTAGTCEEMLKRAEFAKELGQPIVMHDFLTGGFTANTTLSHWCRDN
GLLLHIHRAMHAVIDRQKNHGIHFRVLAKCLRMSGGDHIHTGTVVGKLEGDRAGTLGFVDLLRENYVEQDKS
RGVYFTQDWASMGGVMAVASGGIHVWHMPALVEIFGDDSVLQFGGGTLGHPWGNAPGATANRVALEACVQAR
NEGRNLAREGGDIIREAAKWSPELAAACELWKEIKFEFDTVDTL
>2509845237
MSYSQTSTQSKAGYSAGVKDYKLTYYTPDYTPKDTDILAAFRMTPQPGVPPEECAAAVAAESSTGTWTTVWT
DLLTDMDRYKGRCYDIEPVPGEDNQYICYVAYPLDLFEEGSVTNLLTSLVGNVFGFKALRALRLEDLRVPVA
YLKTFQGPPHGIQVERDKLNKYGRPLLGCTIKPKLGLSAKNYGRAVYECLRGGLDFTKDDENINSQPFQRWR
DRFLFCADAIAKSQAETGEIKGHYLNVTAGTCEEMLKRAEFAKELGQPIVMHDFLTGGFTANTTLSHWCRDN
GLLLHIHRAMHAVIDRQKNHGIHFRVLAKCLRMSGGDHIHTGTVVGKLEGDRAGTLGFVDLLRENYVEQDKS
RGVYFTQDWASMGGVMAVASGGIHVWHMPALVEIFGDDSVLQFGGGTLGHPWGNAPGATANRVALEACVQAR
NEGRNLAREGGDIIREACKWSPELAAACELWKEIKFEFDTVDTL
>2629543332
MSYSQTTTQSKAGYSAGVKDYKLTYYTPDYTPKDTDILAAFRMTPQPGVPPEECAAAVAAESSTGTWTTVWT
DLLTDMDRYKGRCYDIEPVPGEDNQYICYVAYPLDLFEEGSVTNLLTSLVGNVFGFKALRALRLEDLRIPVA
YLKTFQGPPHGIQVERDRLNKYGRPLLGCTIKPKLGLSAKNYGRAVYECLRGGLDFTKDDENINSQPFQRWR
DRFLFVADAIHKSQAETGEIKGHYLNVTAGTCEEMLKRAEYAKELEMPIVMHDFLTGGFTANTTLAHWCRDN
GMLLHIHRAMHAVIDRQKNHGIHFRVLAKCLRMSGGDHIHTGTVVGKLEGDRAGTLGFVDLLRENYVEQDKS
RGVYFTQDWASMGGVMAVASGGIHVWHMPALVEIFGDDSVLQFGGGTLGHPWGNAPGATANRVALEACVQAR
NEGRNLAREGGDIIREACKWSPELAAACELWKEIKFEFDTVDTL
>2619438837
MSYSQTTTQSKAGYSAGVKDYKLTYYTPDYTPKDTDILAAFRMTPQPGVPPEECAAAVAAESSTGTWTTVWT
DLLTDMDRYKGRCYDIEPVPGEDNQYICYVAYPLDLFEEGSVTNLLTSLVGNVFGFKALRALRLEDLRIPVA
YLKTFQGPPHGIQVERDRLNKYGRPLLGCTIKPKLGLSAKNYGRAVYECLRGGLDFTKDDENINSQPFQRWR
DRFLFVADAIHKSQAETGEIKGHYLNVTAATCEEMLKRAEYAKELGMPIIMHDFLTGGFTANTTLAHWCRDN
GVLLHIHRAMHAVIDRQKNHGIHFRVLAKCLRMSGGDHIHTGTVVGKLEGDRAGTLGFVDLLRENYIEQDKS
RGIYFTQDWASMGGVMAVASGGIHVWHMPALVEIFGDDSVLQFGGGTLGHPWGNAPGATANRVALEACVQAR
NEGRDLAREGGDVIREACKWSPELAAACELWKEIKFEFDTVDTI
>2509775367
MSYSQTTTQSKAGYSAGVKDYKLTYYTPDYTPKDTDILAAFRMTPQPGVPPEECAAAVAAESSTGTWTTVWT
DLLTDMDRYKGRCYDIEPVPGEDNQYICYVAYPLDLFEEGSVTNLLTSLVGNVFGFKALRALRLEDLRIPVA
YLKTFQGPPHGIQVERDRLNKYGRPLLGCTIKPKLGLSAKNYGRAVYECLRGGLDFTKDDENINSQPFQRWR
DRFLFVADAIHKSQAETGEIKGHYLNVTAATCEEMIKRAEYAKELDMPIIMHDFLTGGFTANTSLAHWCRDN
GVLLHIHRAMHAVIDRQKNHGIHFRVLAKCLRMSGGDHIHTGTVVGKLEGDRAGTLGFVDLLRENYIEQDKS
RGIYFTQDWASMGGVMAVASGGIHVWHMPALVEIFGDDSVLQFGGGTLGHPWGNAPGATANRVALEACVQAR
NEGRDLAREGGDIIREACKWSPELAAACELWKEIKFEFDTVDTI
>2510436644
MAYAQTQTQAKSGYKAGVQDYRLTYYTPDYTPKDTDLLAAFRMTPQPGVPAEEAAAAVAAESSTGTWTTVWT
DLLTDLDRYKGRCYHIEPVQGEDNQYFCFIAYPLDLFEEGSVTNMLTSLVGNVFGFKALRALRLEDLRIPVA
YLKTFQGPPHGITVERDKLNKYGRPLLGCTIKPKLGLSAKNYGRAVYEVLRGGLDLTKDDENINSQPFMRWR
DRFLFVQEAIEKAQAETGEIKGHYLNVTAPTNEQMMERAQFAKEIGTPIIMHDFLTGGFTANTSLAKWCQAN
GILLHIHRAMHAVIDRQKNHGIHFRVLAKCLRMSGGDHLHSGTVVGKLEGEKGITMGFVDLMRENYIEEDRS
RGIFFTQDWASMPGVFPVASGGIHVWHMPALVEIFGDDSCLQFGGGTAGHPWGNAPGATANRVALEACIQAR
NEGRNLMREGGDVLREAGKWSPELAVALELWKEIKFEFEAMDTL
>2790071195
MAYAQTQTQAKAGYKAGVQDYRLTYYTPDYTPKDTDLLAAFRMTPQPGVPAEEAGAAVAAESSTGTWTTVWT
DLLTDLDRYKGRCYHIEPVQGEDNQYFCFIAYPLDLFEEGSVTNMLTSLVGNVFGFKALRALRLEDLRVPVA
YLKTFQGPPHGITVERDKLNKYGRPLLGCTIKPKLGLSAKNYGRAVYEVLRGGLDLTKDDENINSQPFMRWR
DRFLFVQEAIEKAQAETGEIKGHYLNVTAPTCEQMMERAQFAKEIGTPIIMHDFLTGGFTANTTLAKWCQAN
GILLHIHRAMHAVIDRQKNHGIHFRVLAKCLRMSGGDHLHSGTVVGKLEGEKGITMGFVDLMRENYIEEDRS
RGIFFTQDWASMPGVMPVASGGIHVWHMPALVEIFGDDSCLQFGGGTAGHPWGNAPGAMANRVALEACIQAR
NEGRNLMREGGDVLREAGKWSPELAVALELWKEIKFEFEAMDTL
>2719355940
MAPRTQAQAGFQAGVKDYRLTYYTPDYTPKDTDLLACFRVTPQPGVPPEEAGAAVAAESSTGTWTTVWTDNL
TDLERYKGRCYDIEPVPGEDNQYFMFVAYPLDLFEEGSVTNMLTSIVGNVFGFKALKALRLEDLRIPVAYLK
TFQGPPHGIVVERDKLNKYGRPLLGCTIKPKLGLSAKNYGRAVYECLRGGLDFTKDDENINSQPFMRWRDRF
LFVQEAIEKAQAETGEVKGHYLNVTAPTCEQMMQRAEFAKEIKTPIVMHDYLTGGFTANTSLAKYCRDNGLL
LHIHRAMHAVIDRQRNHGIHFRVLAKCLRMSGGDHLHSGTVVGKLEGERGITMGFVDLMREDYVEEDRSRGI
FFTQDYASMPGVMPVASGGIHVWHMPALVEIFGDDSCLQFGGGTLGHPWGNAPGATANRVALEACIQARNEG
RDLAREGNQVIREAAKWSPELAVACELWKEIKFEFQAMDTL
>2634102795
MSYSSTRTQTKAGYDAGVKDYKLTYYTPDYTPKDTDILAAFRVTPQPGVPPEEAGAAVAAESSTGTWTTVWT
DLLTDLDRYKGRCYDIEPVRGEDNQFICFIAYPLDLFEEGSVTNMLTSIVGNVFGFKALRALRLEDLRIPIA
YLKTFQGPPHGIVVERDKLNKYGRPLLGCTIKPKLGLSAKNYGRAVYECLRGGLDFTKDDENINSQPFMRWR
DRFLFVADAIHKSQAETGEIKGHYLNVTAPTCEEMMKRAEFAKSLNMPIIMHDYLTGGFTANTTLARWCRDN
GVLLHIHRAMHAVIDRQKHHGMHFRVLAKCLRMSGGDHLHSGTVVGKLEGEKGITMGFVDLMREDHIEQDRE
RGIYFTQDWASMPGVMPVASGGIHVWHMPALVEIFGDDSCLQFGGGTLGHPWGNAPGATANRVALEACIQAR
NEGRNLMREGGDVIREAAKWSPELAVACELWKEIKFEFEAMDTV
>2719063794
MSYSSTSTQTKAGYDAGVKDYKLTYYTPDYTPKDTDILAAFRVTPQPGVPPEEAGAAVAAESSTGTWTTVWT
DLLTDLDRYKGRCYDIEPVRGEDNQFICFIAYPLDLFEEGSVTNMLTSIVGNVFGFKALRALRLEDLRIPIA
YLKTFQGPPHGIVVERDKLNKYGRPLLGCTIKPKLGLSAKNYGRAVYECLRGGLDFTKDDENINSQPFMRWR
DRFLFVAEAIHKSQAETGEIKGHYLNVTAPTCEEMMKRAEFAKSLNMPIIMHDYLTGGFTANTTLARWCRDN
GVLLHIHRAMHAVIDRQKHHGMHFRVLAKCLRMSGGDHLHSGTVVGKLEGEKGITMGFVDLMREDHIEQDRE
RGIYFTQDWASMPGVMPVASGGIHVWHMPALVEIFGDDSCLQFGGGTLGHPWGNAPGATANRVALEACIQAR
NEGRNLMREGGDIIREAAKWSPELAVACELWKEIKFEFEAMDTV
>2825683321
MSYSSTRTQTKAGYDAGVKDYKLTYYTPDYTPKDTDILAAFRVTPQPGVPPEEAGAAVAAESSTGTWTTVWT
DLLTDLDRYKGRCYDIEPVRGEDNQFICFIAYPLDLFEEGSVTNMLTSIVGNVFGFKALRALRLEDLRIPIA
YLKTFQGPPHGIVVERDKLNKYGRPLLGCTIKPKLGLSAKNYGRAVYECLRGGLDFTKDDENINSQPFMRWR
DRFLFVAEAIHKSQAETGEIKGHYLNVTAPTCEEMMKRAEFAKSLDMPIIMHDYLTGGFTANTTLARWCRDN
GVLLHIHRAMHAVIDRQKHHGMHFRVLAKCLRMSGGDHLHSGTVVGKLEGEKGITMGFVDLMREDHIEQDRE
RGIYFTQDWASMPGVMPVASGGIHVWHMPALVEIFGDDSCLQFGGGTLGHPWGNAPGATANRVALEACIQAR
NEGRNLMREGGDIIREAAKWSPELAVACELWKEIKFEFEAMDTV
>2515170582
MSYSSTSTQTKAGYDAGVKDYKLTYYTPDYTPKDTDILAAFRVTPQPGVPPEEAGAAVAAESSTGTWTTVWT
DLLTDLDRYKGRCYDIEPVRGEDNQFICFIAYPLDLFEEGSVTNMLTSIVGNVFGFKALRALRLEDLRIPIA
YLKTFQGPPHGIVVERDKLNKYGRPLLGCTIKPKLGLSAKNYGRAVYECLRGGLDFTKDDENINSQPFMRWR
DRFLFVAEAIHKSQAETGEIKGHYLNVTAPTCEEMMKRAEFAKSLDMPIIMHDYLTGGFTANTTLARWCRDN
GVLLHIHRAMHAVIDRQKHHGMHFRVLAKCLRMSGGDHLHSGTVVGKLEGEKGITMGFVDLMREDHIEQDRE
RGIYFTQDWASMPGVMPVASGGIHVWHMPALVEIFGDDSCLQFGGGTLGHPWGNAPGATANRVALEACIQAR
NEGRNLMREGGDIIREAAKWSPELAVACELWKEIKFEFEAMDTV
>647564709
MSYAKTKTQSKAGYDAGVKDYKLTYYTPDYTPKDTDILAAFRMTPQPGVPPEEAGAAVAAESSTGTWTTVWT
DLLTDLDRYKGRCYEVEPVRGEDNQYICYVAYPLDLFEEGSVTNMLTSIVGNVFGFKALKALRLEDMRIPVA
YLKTFQGPPHGIVVERDKLNKYGRPLLGCTIKPKLGLSAKNYGRAVYECLRGGLDFTKDDENINSQPFMRWR
DRFLFVQEAIEKAQAETGEVKGHYLNVTAPTCEQMMERAEFAKELGTPIVMHDYLTGGFTANTTLAKWCRSN
GVLLHIHRAMHAVIDRQKIHGIHFRVLAKCLRMSGGDHLHSGTVVGKLEGEKGITMGFVDLMREDHIERDRE
RGIYFTQDWASMPGVMPVASGGIHVWHMPALVEIFGDDSCLQFGGGTLGHPWGNAPGATANRVALEACIQAR
NEGRNLMREGGDVIREAAKWSPELAAACELWKEIKFEYEAVDTV
>2629601751
MSYAKTQTQSKSGYQAGVKDYKLTYYTPDYIPKDTDLLAAFRMSPQPGVPPEEAGAAVAAESSTGTWTTVWT
DLLTDLDRYKGRCYDIESVPGEDNQYICYVAYPLDLFEEGSVTNMLTSIVGNVFGFKALRSLRLEDLRIPVA
YLKTFQGPPHGITVERDKLNKYGRPLLGCTIKPKLGLSAKNYGRAVYECLRGGLDFTKDDENINSQPFMRWR
DRFLFAQEAIEKAQAETGEIKGHYLNVTAPTCEEMLERADFAKEIGTPIIMHDYLTGGFTANTTLAKWCRRN
GVLLHIHRAMHAVIDRQKAHGIHFRVLAKCLRMSGGDHLHSGTVVGKLEGEKGITMGFVDLMREDHVEQDRE
RGIYFTQDWASMPGVMPVASGGIHVWHMPALVEIFGDDSCLQFGGGTLGHPWGNAPGATANRVALEACIQAR
NEGRNLFREGGDVIREAAKWSPDLAVACELWKEIKFEFEAMDTL
>2831762366
MSYAKTQSQSKSGYQAGVKDYKLTYYTPDYIPKDTDVLAAFRMTPQPGVPPEEAGAAVAAESSTGTWTTVWT
DLLTDLDRYKGRCYDIESVPGEDNQYICYVAYPLDLFEEGSVTNMLTSIVGNVFGFKALRALRLEDMRIPVA
YLKTFEGPPHGITVERDKLNKYGRPLLGCTIKPKLGLSAKNYGRAVYECLRGGLDFTKDDENINSQPFMRWR
DRFLFVQEAIEKAQAETGEIKGHYLNVTAPTVEQMMERAEFAKEIGTPIIMHDYLTGGFTANTTLAKWCRRN
GVLLHIHRAMHAVIDRQKAHGIHFRVLAKCLRMSGGDHLHSGTVVGKLEGEKGITMGFVDLMREDHIEQDRE
RGIYFTQDWASMPGVMPVASGGIHVWHMPALVEIFGDDSCLQFGGGTLGHPWGNAPGATANRVALEACIQAR
NEGRNLFKEGGDVIREAAKWSPDLAVACELWKEIKFEFEAMDTL
>2628074855
MSYAQTQTQSKAGYQAGVKDYKLTYYTPDYTPKDTDVLAAFRMTPQPGVPPEEAGAAVAAESSTGTWTTVWT
DLLTDLDRYKGRCYDIESVPGEDNQYICYVAYPLDLFEEGSVTNMLTSIVGNVFGFKALRALRLEDMRIPIA
YLKTFQGPPHGITVERDKLNKYGRPLLGCTIKPKLGLSAKNYGRAVYECLRGGLDFTKDDENINSQPFMRWR
DRFLFVQEAIEKAQAETGEIKGHYLNVTAPTVEQMMQRAEFAKEIGTPIIMHDYLTGGFTANTTLARWCRDN
GVLLHIHRAMHAVIDRQKAHGIHFRVLAKCLRMSGGDHLHSGTVVGKLEGEKGITMGFVDLMREDHIEQDRQ
RGIYFTQDWASMPGVMPVASGGIHVWHMPALVEIFGDDSCLQFGGGTLGHPWGNAPGATANRVALEACIQAR
NEGRNLFREGGDVIREACKWSPELAVACELWKEIKFEFEAMDTL
>2628062033
MSYAQTQTQSKAGYQAGVKDYKLTYYTPDYTPKDTDVLAAFRMTPQPGVPPEEAGAAVAAESSTGTWTTVWT
DLLTDLDRYKGRCYDIESVPGEDNQYICYVAYPLDLFEEGSVTNMLTSIVGNVFGFKALRALRLEDMRIPIA
YLKTFQGPPHGITVERDKLNKYGRPLLGCTIKPKLGLSAKNYGRAVYECLRGGLDFTKDDENINSQPFMRWR
DRFLFVQEAIEKAQVETGEIKGHYLNVTAPTVEQMMQRAEFAKEIGTPIIMHDYLTGGFTANTTLARWCRDN
GVLLHIHRAMHAVIDRQKAHGIHFRVLAKCLRMSGGDHLHSGTVVGKLEGEKGITMGFVDLMREDHIEQDRQ
RGIYFTQDWASMPGVMPVASGGIHVWHMPALVEIFGDDSCLQFGGGTLGHPWGNAPGATANRVALEACIQAR
NEGRNLFREGGDVIREACKWSPELAVACELWKEIKFEFEAMDTL
>2578015753
MAYSQTRTQSKAGYQAGVKDYKLTYYTPDYTPKDTDILAAFRFSPQPGVPPEEAGAAIAAESSTGTWTTVWT
DLLTDLDRYKGRCYDIESVPGEDNQYFCFVAYPLDLFEEGSVTNMLTSIVGNVFGFKALRSLRLEDLRIPIA
YMKTFQGPPHGITVERDKLNKYGRPLLGCTIKPKLGLSAKNYGRAVYECLRGGLDFTKDDENINSQPFMRWR
DRFLFVQEAIEKAQAETGEVKGHYLNVTAPTCEEMLERAEFAKEIGTPIIMHDYLTGGFTANTTLAKWCRRN
GLLLHIHRAMHAVIDRQRNHGIHFRVLAKCLRMSGGDHLHSGTVVGKLEGEKGITMGFVDLMREDHIEQDRE
RGIFFTQDWASMPGVMPVASGGIHVWHMPALVEIFGDDSCLQFGGGTLGHPWGNAPGATANRVALEACIQAR
NEGRNLFREGGDVIREATKWSPELAVACELWKEIKFEFEAMDTV
>2687783617
MSYSQTQTKSKAGYQAGVKDYKLTYYTPDYTPKDTDILAAFRVSPQPGVPPEEAGAAVAAESSTGTWTTVWT
DLLTDLDRYKGRCYHIEPVPGEDNQFFCFVAYPLDLFEEGSVTNMLTSIVGNVFGFKALRGLRLEDMRIPIA
YLKTFQGPPHGITVERDKLNKYGRPLLGCTIKPKLGLSAKNYGRAVYECLRGGLDFTKDDENINSQPFMRWR
DRFLFVQEAIEKAQAETNEIKGHYLNVTAPTCEEMMKRAEFAKEIGTPIIMHDFFTAGFTANTTLARWCRDN
GLLLHIHRAMHAVVDRQRNHGIHFRVLAKCLRMSGGDHLHSGTVVGKLEGEKGITMGFVDLMREDHIEEDRS
RGIFFTQDWASMPGVMPVASGGIHVWAYASFGRNLR
>2790515775
MSYSQTQTKSKAGYQAGVKDYKLTYYTPDYTPKDTDILAAFRVSPQPGVPPEEAGAAVAAESSTGTWTTVWT
DLLTDLDRYKGRCYHIEPVPGEDNQYFCFVAYPLDLFEEGSVTNMLTSIVGNVFGFKALRGLRLEDMRIPIA
YLKTFQGPPHGITVERDKLNKYGRPLLGCTIKPKLGLSAKNYGRAVYECLRGGLDFTKDDENINSQPFMRWR
DRFLFVQEAIEKSQAETNEIKGHYLNVTAPTCEEMMKRAEFAKEIGTPIIMHDFFTAGFTANTTLARWCRDN
GLLLHIHRAMHAVVDRQRNHGIHFRVLAKCLRMSGGDHLHSGTVVGKLEGEKGITMGFVDLMREDHIEEDRS
RGIFFTQDWASMPGVMPVASGGIHVWHMPALVEIFGDDSCLQFGGGTLGHPWGNAPGATANRVALEACIQAR
NEGRNLFREGGDVIREACKWSPELAVACELWKEIKFEFEAMDTL
>650387423
MSYSQTQTKSKAGYQAGVKDYKLTYYTPDYTPKDTDILAAFRVSPQPGVPPEEAGAAVAAESSTGTWTTVWT
DLLTDLDRYKGRCYHIEPVPGEDNQFFCFVAYPLDLFEEGSVTNMLTSIVGNVFGFKALRGLRLEDMRIPIA
YLKTFQGPPHGITVERDKLNKYGRPLLGCTIKPKLGLSAKNYGRAVYECLRGGLDFTKDDENINSQPFMRWR
DRFLFVQEAIEKAQAETNEIKGHYLNVTAPTCEEMMKRAEFAKEIGTPIIMHDFFTAGFTANTTLARWCRDN
GLLLHIHRAMHAVVDRQRNHGIHFRVLAKCLRMSGGDHLHSGTVVGKLEGEKGITMGFVDLMREDHIEEDRS
RGIFFTQDWASMPGVMPVASGGIHVWHMPALVEIFGDDSCLQFGGGTLGHPWGNAPGATANRVALEACIQAR
NEGRNLFREGGDVIREACKWSPELAVACELWKEIKFEFEAMDTL
>648390361
MSYSQTQTKSKAGYQAGVKDYKLTYYTPDYTPKDTDILAAFRVSPQPGVPPEEAGAAVAAESSTGTWTTVWT
DLLTDLDRYKGRCYHIEPVPGEDNQYFCFVAYPLDLFEEGSVTNMLTSIVGNVFGFKALRGLRLEDMRIPIA
YLKTFQGPPHGITVERDKLNKYGRPLLGCTIKPKLGLSAKNYGRAVYECLRGGLDFTKDDENINSQPFMRWR
DRFLFVQEAIEKAQAETNEIKGHYLNVTAPTCEEMMKRAEFAKEIGTPIIMHDFFTAGFTANTTLARWCRDN
GLLLHIHRAMHAVVDRQRNHGIHFRVLAKCLRMSGGDHLHSGTVVGKLEGEKGITMGFVDLMREDHIEEDRS
RGIFFTQDWASMPGVMPVASGGIHVWHMPALVEIFGDDSCLQFGGGTLGHPWGNAPGATANRVALEACIQAR
NEGRNLFREGGDVIREACKWSPELAVACELWKEIKFEFEAMDTL
>2789935550
MSYAQTRTQTKSGYQAGVKDYRLTYYTPDYTPKDTDVLACFRVSPQPGVPPEEAGAAVAAESSTGTWTTVWT
DLLTDLDRYKGRCYYIEPVPGEDNQFFCFVAYPLDLFEEGSVTNMLTSIVGNVFGFKALKALRLEDMRIPVA
YLKTFQGPPHGIQVERDKLNKYGRPLLGCTIKPKLGLSAKNYGRAVYECLRGGLDFTKDDENINSQPFMRWR
DRFLFVQEAIGKAQAETGEVKGHYLNVTAPTCEEMMKRAEFAKELGTPIIMHDYLTGGFTANTTLAKYCRDN
GLLLHIHRAMHAVIDRQRNHGIHFRVLAKCLRMSGGDHLHSGTVVGKLEGERGITMGFVDLMRENYIEEDRS
RGIFFTQDWASMPGVMPVASGGIHIWHMPALVEIFGDDSCLQFGGGTLGHPWGNAPGATANRVALEACVQAR
NEGRDLAREGNDVIREAAKWSPELAVACELWKEIKFEFKAVDTL
>2648590184
MSYAQTRTQTKSGYQAGVKDYRLTYYTPDYTPKDTDVLACFRVSPQPGVPPEEAGAAVAAESSTGTWTTVWT
DLLTDLDRYKGRCYYIEPVPGEDNQFFCFVAYPLDLFEEGSVTNMLTSIVGNVFGFKALKALRLEDMRIPVA
YLKTFQGPPHGIQVERDKLNKYGRPLLGCTIKPKLGLSAKNYGRAVYECLRGGLDFTKDDENINSQPFMRWR
DRFLFVQEAIEKAQAETGEVKGHYLNVTAPTCEEMMKRAEFAKEIGTPIIMHDYLTGGFTANTTLAKYCRDN
GLLLHIHRAMHAVIDRQRNHGIHFRVLTKCLRMSGGDHLHSGTVVGKLEGERGITMGFVDLMRENYVEEDRS
RGIFFTQDWASMPGVMPVASGGIHIWHMPALVEIFGDDSCLQFGGGTLGHPWGNAPGATANRVALEACVQAR
NEGRDLAREGNDVIREAAKWSPELAVACELWKEIKFEFKAVDTL
>2805491413
MAYSQTKTQAKSGYKAGVQDYRLTYYTPDYTPKDTDVLAAFRVSPQPGVPPEEAGAAVAAESSTGTWTTVWT
DLLTDLDRYKGRCYDIEPVPGEDNQYFCFVAYPLDLFEEGSVTNMLTSIVGNVFGFKALRALRLEDMRIPVA
YLKTFQGPPHGIQVERDKLNKYGRPLLGCTIKPKLGLSAKNYGRAVYECLRGGLDFTKDDENINSQPFMRWR
DRFLFVQEAISKAQAETGEIKGHYLNVTAPTCEEMMKRAEFAKEIKTPIIMHDYLTGGFTANTTLAKYCRDN
GLLLHIHRAMHAVIDRQKNHGIHFRLLAKCLRMSGGDHLHSGTVVGKLEGEKGITMGFVDLMRENYIEQDRS
RGIFFTQDWASMPGVFPVASGGIHVWHMPALVEIFGDDSCLQFGGGTLGHPWGNAPGATANRVALEACVQAR
NEGRNLMREGGDVIREACKWSPELAVACELWKEIKFEFEAMDTL
>2504686639
MAYSQTKTQSKTGYKAGVQDYRLTYYTPDYTPKDTDVLAAFRVTPQPGVPPEEAGAAVAAESSTGTWTTVWT
DLLTDLDRYKGRCYDIEPVPGEDNQFIAYIAYPLDLFEEGSVTNLLTSLVGNVFGFKALRALRLEDLRIPVA
YLKTFQGPPHGIQVERDKLNKYGRPLLGCTIKPKLGLSAKNYGRAVYEVLRGGLDFTKDDENINSQPFMRWR
DRFLFVQEAIEKAQAETGEIKGHYLNVTAPTCEEMMERAEFAKEIGTPIIMHDYLTGGFTANTTLAKWCRRN
GVLLHIHRAMHAVIDRQKNHGIHFRVLAKCLRMSGGDHLHSGTVVGKLEGEKGITMGFVDLMRENYVEQDRD
RGIFFTQDWASMPGVMPVASGGIHVWHMPALVEIFGDDSCLQFGGGTLGHPWGNAPGATANRVALEACVQAR
NEGRNLMREGGDVIREACKWSPELAVACELWKEIKFEFEAMDTL
>2509434171
MSYSKTSTQSKAGYDAGVKDYKLTYYTPDYTPKDTDVLAAFRVTPQPGVPPEEAGAAVAAESSTGTWTTVWT
DLLTDLDRYKGRCYDIEPVPGEDNQFIAFIAYPLDLFEEGSVTNLLTSLVGNVFGFKALRALRLEDLRIPIA
YMKTFQGPPHGITVERDKLNKYGRPLLGCTIKPKLGLSAKNYGRAVYECLRGGLDFTKDDENINSQPFMRWR
DRFLFVQEAIEKAQAETGEIKGHYLNVTAPTCEEMMERAEFAKEIKTPIIMHDYLTGGFTANTSLAKWCRRN
GVLLHIHRAMHAVIDRQKNHGIHFRVLAKCLRMSGGDHLHSGTVVGKLEGEKGITMGFVDLMREDHIEQDRA
RGIYFTQDWASMPGVMPVASGGIHVWHMPALVEIFGDDSCLQFGGGTLGHPWGNAPGATANRVALEACIQAR
NEGRNLFREGGDVIREACKWSPELAAACELWKEIKFEFEAMDTV
>648857708
MSYSQTQTQSKAGYKAGVQDYKLTYYTPDYTPKDTDILAAFRVTPQPGVPPEEAGAAVAAESSTGTWTTVWT
DLLTDLDRYKGRCYDIEPVPGEDNQYICFIAYPLDLFEEGSVTNLLTSLVGNVFGFKALRALRLEDLRIPIA
YLKTFQGPPHGITVERDKLNKYGRPLLGCTIKPKLGLSAKNYGRAVYECLRGGLDFTKDDENINSQPFMRWR
DRFLFVQDAIEKAQAETGEVKGHYLNVTAPTCEEMMERAEFAKELKTPIIMHDYLTGGFTANTTLAKWCRRN
GILLHIHRAMHAVIDRQKNHGIHFRVLAKCLRMSGGDHLHSGTVVGKLEGEKGITMGFVDLMREDHIEQDRA
RGIYFTQDWASMPGVMPVASGGIHIWHMPALVEIFGDDSCLQFGGGTLGHPWGNAPGATANRVALEACIQAR
NEGRNLMREGGDIIREACKWSPELAVACELWKEIKFEFEAMDTV
>2504092363
MAYAQTQTQSKAGYKAGVQDYKLTYYTPDYTPKDTDVLAAFRVTPQPGVPPEEAGAAVAAESSTGTWTTVWT
DLLTDLDRYKGRCYDIEPVPGEDNQYICFIAYPLDLFEEGSVTNLLTSLVGNVFGFKALRALRLEDLRIPIA
YLKTFQGPPHGITVERDKLNKYGRPLLGCTIKPKLGLSAKNYGRAVYEVLRGGLDFTKDDENINSQPFMRWR
DRFLFVQEAIEKAQAETGEVKGHYLNVTAPTCEEMMERAEFAKEIKTPIIMHDYLTGGFTANTSLAKWCRRN
GVLLHIHRAMHAVIDRQKNHGIHFRVLAKCLRMSGGDHLHSGTVVGKLEGEKGITMGFVDLMREDHIEQDRA
RGIYFTQDWASMPGVMPVASGGIHIWHMPALVEIFGDDSCLQFGGGTLGHPWGNAPGATANRVALEACVQAR
NEGRNLMREGGDIIREACRWSPELAVACELWKEIKFEFEAMDTV
>2724632710
MAYAQTQTQSKAGYKAGVQDYKLTYYTPDYTPKDTDILAAFRVTPQPGVPPEEAGAAVAAESSTGTWTTVWT
DLLTDLDRYKGRCYDIEPVPGEDNQYICFIAYPLDLFEEGSVTNLLTSLVGNVFGFKALRALRLEDLRVPIA
YLKTFQGPPHGITVERDKLNKYGRPLLGCTIKPKLGLSAKNYGRAVYEVLRGGLDFTKDDENINSQPFMRWR
DRFLFVQEAIEKAQAETGEVKGHYLNVTAPTCEEMMERAEFAKEIKTPIIMHDYLTGGFTANTTLAKWCRRN
GILLHIHRAMHAVIDRQKNHGIHFRVLAKCLRMSGGDHLHSGTVVGKLEGEKGITMGFVDLMREDHIEEDRA
RGIYFTQDWASMPGVMPVASGGIHIWHMPALVEIFGDDSCLQFGGGTLGHPWGNAPGATANRVALEACVQAR
NEGRNLMREGGDVIREACKWSPELAVACELWKEIKFEFEAMDTV
>2737619149
MAYAQTQTQSKAGYKAGVQDYKLTYYTPDYTPKDTDVLAAFRVTPQPGVPPEEAGAAVAAESSTGTWTTVWT
DLLTDLDRYKGRCYDIEPVPGEDNQYICFIAYPLDLFEEGSVTNLLTSLVGNVFGFKALRALRLEDLRIPIA
YLKTFQGPPHGITVERDKLNKYGRPLLGCTIKPKLGLSAKNYGRAVYEVLRGGLDFTKDDENINSQPFMRWR
DRFLFVQEAIEKAQAETGEVKGHYLNVTAPTCEEMMERAEFAKEIKTPIIMHDYLTGGFTANTTLAKWCRRN
GILLHIHRAMHAVIDRQKNHGIHFRVLAKCLRMSGGDHLHSGTVVGKLEGEKGITMGFVDLMREDHIEEDRS
RGIYFTQDWASMPGVMPVASGGIHIWHMPALVEIFGDDSCLQFGGGTLGHPWGNAPGATANRVALEACVQAR
NEGRNLMREGGDVIREACKWSPELAVACELWKEIKFEFEAMDTV
>2792362951
MSYSQTQTKSKSGYKAGVQDYKLTYYTPDYTPKDTDLLAAFRMTPQPGVPPEEAGAAVAAESSTGTWTTVWT
DLLTDLDRYKGRCYEVEPVPGEDNQYICYIAYPLDLFEEGSVTNLLTSLVGNVFGFKALRALRLEDLRVPIA
YLKTFQGPPHGITVERDKLNKYGRPLLGCTIKPKLGLSAKNYGRAVYEVLRGGLDFTKDDENINSQPFMRWR
DRFLFVQEAIEKAQAETGEIKGHYLNVTAPTCEEMMERAEFAKEIKTPIIMHDYLTGGFTANTTLAKWCRRN
GVLLHIHRAMHAVIDRQKNHGIHFRVLAKCLRMSGGDHLHSGTVVGKLEGEKGITMGFVDLMREDHIEIDRS
RGIYFTQDWASMPGVMPVASGGIHVWHMPALVEIFGDDSCLQFGGGTLGHPWGNAPGATANRVALEACVQAR
NEGRNLFREGGDVIREACKWSPELAVACELWKEIKFEYESMDTV
>2512991901
MSYSQTQTKSKSGYKAGVQDYKLTYYTPDYTPKDTDILAAFRMSPQPGVPPEEAGAAVAAESSTGTWTTVWT
DLLTDLDRYKGRCYEVEPVPGEDNQYICYVAYPLDLFEEGSVTNLLTSLVGNVFGFKALRSLRLEDLRIPIA
YLKTFQGPPHGITVERDKLNKYGRPLLGCTIKPKLGLSAKNYGRAVYEVLRGGLDFTKDDENINSQPFMRWR
DRFLFVQEAIEKAQAETGEIKGHYLNVTAPTCEEMMERAEFAKEIKTPIIMHDYLTGGFTANTTLAKWCRRN
GVLLHIHRAMHAVIDRQKNHGIHFRVLAKCLRMSGGDHLHSGTVVGKLEGEKGITMGFVDLMREDHIEIDRS
RGIYFTQDWASMPGVMPVASGGIHVWHMPALVEIFGDDSCLQFGGGTLGHPWGNAPGATANRVALEACVQAR
NEGRNLMREGGDVIREACKWSPELAVACELWKEIKFEFESMDTV
>2506384151
MSYSQTQTKSKSGYKAGVQDYKLTYYTPDYTPKDTDVLAAFRMSPQPGVPPEEAGAAVAAESSTGTWTTVWT
DLLTDLDRYKGRCYEVEPVPGEDNQYICYVAYPLDLFEEGSVTNLLTSLVGNVFGFKALRSLRLEDLRIPIA
YLKTFQGPPHGITVERDKLNKYGRPLLGCTIKPKLGLSAKNYGRAVYEVLRGGLDFTKDDENINSQPFMRWR
DRFLFVQEAIEKAQAETGEIKGHYLNVTAPTCEEMMERAEFAKEIKTPIIMHDYLTGGFTANTTLAKWCRRN
GVLLHIHRAMHAVIDRQKNHGIHFRVLAKCLRMSGGDHLHSGTVVGKLEGEKGITMGFVDLMREDHIEIDRS
RGIYFTQDWASMPGVMPVASGGIHVWHMPALVEIFGDDSCLQFGGGTLGHPWGNAPGATANRVALEACVQAR
NEGRNLMREGGDVIREACKWSPELAVACELWKEIKFEFESMDTV
>2831594430
MSYSQTQTKSKSGYKAGVQDYKLTYYTPDYTPKDTDVLAAFRMSPQPGVPPEEAGAAVAAESSTGTWTTVWT
DLLTDLDRYKGRCYEVEPVPGEDNQYICYVAYPLDLFEEGSVTNLLTSLVGNVFGFKALRSLRLEDLRIPIA
YLKTFQGPPHGITVERDKLNKYGRPLLGCTIKPKLGLSAKNYGRAVYECLRGGLDFTKDDENINSQPFMRWR
DRFLFVQEAIEKAQAETGEIKGHYLNVTAPTCEEMMERAEFAKEIKTPIIMHDYLTGGFTANTTLAKWCRRN
GILLHIHRAMHAVIDRQKNHGIHFRVLAKCLRMSGGDHLHSGTVVGKLEGEKGITMGFVDLMREDHVEVDRS
RGIYFTQDWASMPGVMPVASGGIHVWHMPALVEIFGDDSCLQFGGGTLGHPWGNAPGATANRVALEACVQAR
NEGRNLMREGGDVIREACKWSPELAVACELWKEIKFEFESMDTV
>2582677639
MSYSQTQTKSKSGYKAGVQDYKLTYYTPDYTPKDTDVLAAFRMSPQPGVPPEEAGAAVAAESSTGTWTTVWT
DLLTDLDRYKGRCYEVEPVPGEDNQYICYVAYPLDLFEEGSVTNLLTSLVGNVFGFKALRSLRLEDLRIPIA
YLKTFQGPPHGITVERDKLNKYGRPLLGCTIKPKLGLSAKNYGRAVYEVLRGGLDFTKDDENINSQPFMRWR
DRFLFVQEAIEKAQAETGEIKGHYLNVTAPTCEEMMERAEFAKEIKTPIIMHDYLTGGFTANTSLAKWCRRN
GILLHIHRAMHAVIDRQKNHGIHFRVLAKCLRMSGGDHLHSGTVVGKLEGEKGITMGFVDLMREDHVEVDRS
RGIYFTQDWASMPGVMPVASGGIHVWHMPALVEIFGDDSCLQFGGGTLGHPWGNAPGATANRVALEACVQAR
NEGRNLMREGGDVIREACKWSPELAVACELWKEIKFEFESMDTV
>2506421859
MSYSQTQTKSKSGYKAGVQDYKLTYYTPDYTPKDTDILAAFRMSPQPGVPPEEAGAAVAAESSTGTWTTVWT
DLLTDLDRYKGRCYEVEPVPGEDNQYICYVAYPLDLFEEGSVTNLLTSLVGNVFGFKALRSLRLEDLRIPIA
YLKTFQGPPHGITVERDKLNKYGRPLLGCTIKPKLGLSAKNYGRAVYEVLRGGLDFTKDDENINSQPFMRWR
DRFLFVQEAIEKAQAETGEIKGHYLNVTAPTCEEMMERAEFAKEIKTPIIMHDYLTGGFTANTSLAKWCRRN
GVLLHIHRAMHAVIDRQKNHGIHFRVLAKCLRMSGGDHLHSGTVVGKLEGEKGITMGFVDLMREDHVEVDRS
RGIYFTQDWASMPGVMPVASGGIHVWHMPALVEIFGDDSCLQFGGGTLGHPWGNAPGATANRVALEACVQAR
NEGRNLMREGGDVIREACKWSPELAVACELWKEIKFEFESMDTV
>2507415260
MSYSQTQTKSKSGYKAGVQDYKLTYYTPDYTPKDTDVLAAFRMSPQPGVPPEEAGAAVAAESSTGTWTTVWT
DLLTDLDRYKGRCYEVEPVPGEDNQYICYVAYPLDLFEEGSVTNLLTSLVGNVFGFKALRSLRLEDLRIPIA
YLKTFQGPPHGITVERDKLNKYGRPLLGCTIKPKLGLSAKNYGRAVYEVLRGGLDFTKDDENINSQPFMRWR
DRFLFVQEAIEKAQAETGEIKGHYLNVTAPTCEEMMERAEFAKEIKTPIIMHDYLTGGFTANTSLAKWCRRN
GVLLHIHRAMHAVIDRQKNHGIHFRVLAKCLRMSGGDHLHSGTVVGKLEGEKGITMGFVDLMREDHVEVDRS
RGIYFTQDWASMPGVMPVASGGIHVWHMPALVEIFGDDSCLQFGGGTLGHPWGNAPGATANRVALEACVQAR
NEGRNLMREGGDVIREACKWSPELAVACELWKEIKFEFESMDTV
>2792366772
MSYSQTQTKSKSGYQAGVRDYKLTYYTPDYTPKDTDVLAAFRVTPQPGVPPEEAGAAVAAESSTGTWTTVWT
DLLTDLDRYKGRCYEVEPVPGEDNQYICYIAYPLDLFEEGSVTNLLTSLVGNVFGFKALRALRLEDLRIPIA
YLKTFQGPPHGITVERDKLNKYGRPLLGCTIKPKLGLSAKNYGRAVYECLRGGLDFTKDDENINSQPFMRWR
DRFLFVQEAIEKAQAETGEIKGHYLNVTAPTSEEMMERAEFAKEIKTPIIMHDFLTGGFTANTSLAKWCRSN
GLLLHIHRAMHAVIDRQKNHGIHFRVLAKCLRMSGGDHLHSGTVVGKLEGEKGITMGFVDLMREDHVEVDRA
RGIYFTQDWASMPGVMPVASGGIHVWHMPALVEIFGDDSCLQFGGGTLGHPWGNAPGATANRVALEACIQAR
NEGRNLFREGGDVIREACKWSPELAVACELWKEIKFEFESMDTV
>2792373126
MSYSQTQSKSKSGYKAGVQDYKLTYYTPDYTPKDTDVLAAFRVTPQPGVPPEEAGAAVAAESSTGTWTTVWT
DLLTDLDRYKGRCYEVEPVPGEDNQYICYIAYPLDLFEEGSVTNLLTSLVGNVFGFKALRALRLEDLRIPIA
YLKTFQGPPHGITVERDKLNKYGRPLLGCTIKPKLGLSAKNYGRAVYECLRGGLDFTKDDENINSQPFMRWR
DRFLFVQEAIEKAQAETGEIKGHYLNVTAPTCEEMMERAEFAKEIKTPIIMHDYLTGGFTANTTLSKWCRRN
GVLLHIHRAMHAVIDRQKNHGIHFRVLAKCLRMSGGDHLHSGTVVGKLEGEKGITMGFVDLMREDHVELDRA
RGIYFTQDWASMPGVMPVASGGIHVWHMPALVEIFGDDSCLQFGGGTLGHPWGNAPGATANRVALEACIQAR
NEGRNLFREGGDVIREACKWSPELAVACELWKEIKFEFESMDTV
>637876973
MAYSATQSKSGYQAGVKDYRLTYYTPDYTPKDTDVLACFRVTPQPGVPPEEAGAAVAAESSTGTWTTVWTDL
LTDLDRYKGRCYDIEPVPGEDNQYFCFVAYPLDLFEEGSVTNMLTSIVGNVFGFKALKALRLEDVRIPVAYL
KTFQGPPHGIQVERDKLNKYGRPLLGCTIKPKLGLSAKNYGRAVYEALRGGLDFTKDDENINSQPFQRWRDR
YLFVMEAVHKAQAETGEIKGHYLNVTAPTCEEMFKRAEFAKELGAPIIMHDYLTAGFTANTSLAKWCRDNGI
LLHIHRAMHAVIDRQKNHGIHFRVLAKCLRMSGGDHLHSGTVVGKLEGDRAITMGFVDLMRENYVEADRSRG
IFFTQDWASMPGVMPVASGGIHVWHMPALVEIFGDDSVLQFGGGTLGHPWGNAPGATANRVALEACIQARNE
GRDLAREGNDIIREAAKWSPELAAACELWKEIKFEFKAVDTL
>637872759
MAYSATQTKKGYQAGVKDYRLTYYTPDYTPKDTDVLACFRVTPQPGVPPEEAGAAVAAESSTGTWTTVWTDL
LTDLDRYKGRCYDIEPVPGEENQYFCFVAYPLDLFEEGSVTNMLTSIVGNVFGFKALKALRLEDVRIPVAYL
KTFQGPPHGIQVERDKLNKYGRPLLGCTIKPKLGLSAKNYGRAVYEALRGGLDFTKDDENINSQPFQRWRDR
YLFVMEAVHKAQAETGEIKGHYLNVTAPTCEEMFKRAEFAKEIGAPIIMHDYLTAGFTANTSLAKWCRDNGI
LLHIHRAMHAVIDRQKNHGIHFRVLAKCLRMSGGDHLHAGTVVGKLEGDRAITMGFVDLMRENYVEADRSRG
IFFTQDWASMPGVMPVASGGIHVWHMPALVEIFGDDAVLQFGGGTLGHPWGNAPGATANRVALEACIQARNE
GRDLAREGNEIIREAAKWSPELAAACELWKEIKFEFKPVDTL
>2831815618
MTPQPGVPPEEAGAAVAAESSTGTWTTVWTDLLTDLDRYKGRCYDLEPVPGEDNQYIAYIAYPLDLFEEGSV
TNLLTSLVGNVFGFKALKALRLEDLRIPVAYLKTFQGPPHGIQVERDRINKYGRPLLGCTIKPKLGLSAKNY
GRAVYECLRGGLDFTKDDENINSQPFQRWRDRFLFVADAIHKAQAETGEIKGHYLNVTAATCEEMLKRAEYA
KELEMPIIMHDFLTAGFTANTTLSHWCRNNGVLLHIHRAMHAVIDRQKNHGIHFRVLSKCLRMSGGDHIHTG
TVVGKLEGDQAVTLGFVDLLRENYIEQDRSRGIYFTQDWASMPGVMAVASGGIHVWHMPALVDIFGDDAVLQ
FGGGTLGHPWGNAPGATANRVALEACVQARNEGRNLLREGGDILREAARWSPDLAVALELWKEIKFEFEAVD
TV
>2776813476
MAYTQSKSQKTGYQAGVKDYRLTYYTPDYTPKDTDILAAFRVTPQPGVPFEEAAAAVAAESSTGTWTTVWTD
LLTDLDRYKGRCYDIEPLPGEDNQFIAYIAYPLDLFEEGSVTNMLTSIVGNVFGFKALKALRLEDLRIPVAY
LKTFQGPPHGIQVERDKINKYGRPLLGCTIKPKLGLSAKNYGRAVYECLRGGLDFTKDDENINSQPFQRWRD
RFLFVADAIHKAQAETGEIKGHYLNVTAATCEEMLKRAEFAKELEMPIIMHDFLTAGFTANTTLSKWCRDNG
VLLHIHRAMHAVIDRQKNHGMHFRVLAKCLRMSGGDHIHTGTVVGKLEGDKAVTLGFVDLLRENYIEQDRSK
GIYFTQDWASMPGVMAVASGGIHVWHMPALVDIFGDDAVLQFGGGTLGHPWGNAPGATANRVALEACVQARN
EGRDLMREGGDIIREAARWSPELAAACELWKEIKFEFEAQDTI
>2598118919
MAYTQSKSQKAGYQAGVKDYRLTYYTPDYTPKDTDILAAFRVTPQPGVPFEEAAAAVAAESSTGTWTTVWTD
LLTDLDRYKGRCYDIEPLPGEDNQFIAYIAYPLDLFEEGSVTNMLTSVVGNVFGFKALKALRLEDLRIPVAY
LKTFQGPPHGIQVERDKLNKYGRPLLGCTIKPKLGLSAKNYGRAVYECLRGGLDFTKDDENINSQPFQRWRD
RFLFVADAIHKAQAETGEIKGHYLNVTAPTCEEMLKRAEFAKELEMPIIMHDFLTAGFTANTTLSKWCRDNG
ILLHIHRAMHAVIDRQKNHGIHFRVLAKCLRMSGGDHIHTGTVVGKLEGDKAVTLGFVDLLRENYIEQDRSR
GIYFTQDWASMPGVMAVASGGIHVWHMPALVDIFGDDAVLQFGGGTLGHPWGNAPGATANRVALEACIQARN
EGRDLMREGGDIIREAARWSPELAAACELWKEIKFEFEAQDTV
>2833581510
MAYTQSKSQKAGYQAGVKDYRLTYYTPDYTPKDTDILAAFRVTPQPGVPFEEAAAAVAAESSTGTWTTVWTD
LLTDLDRYKGRCYDIEPLPGEDNQFIAYIAYPLDLFEEGSVTNMLTSIVGNVFGFKALKALRLEDLRIPVAY
LKTFQGPPHGIQVERDKLNKYGRPLLGCTIKPKLGLSAKNYGRAVYECLRGGLDFTKDDENINSQPFQRWRD
RFLFVADAIHKAQAETGEIKGHYLNVTAATCEEMLKRAEFAKELEMPIIMHDFLTAGFTANTTLAKWCRDNG
MLLHIHRAMHAVIDRQKNHGIHFRVLAKCLRMSGGDHIHTGTVVGKLEGDKAVTLGFVDLLRENYIEQDRSR
GIYFTQDWASMPGVMAVASGGIHVWHMPALVDIFGDDAVLQFGGGTLGHPWGNAPGATANRVALEACIQARN
EGRDLMREGGDIIREAARWSPELAAACELWKEIKFEFEAQDTI
>637314131
MAYTQSKSQKVGYQAGVKDYRLTYYTPDYTPKDTDILAAFRVTPQPGVPFEEAAAAVAAESSTGTWTTVWTD
LLTDLDRYKGCCYDIEPLPGEDNQFIAYIAYPLDLFEEGSVTNMLTSIVGNVFGFKALKALRLEDLRIPVAY
LKTFQGPPHGIQVERDKLNKYGRPLLGCTIKPKLGLSAKNYGRAVYECLRGGLDFTKDDENINSQPFQRWRD
RFLFVADAIHKAQAETGEIKGHYLNVTAPTCEEMLKRAEFAKELEMPIIMHDFLTAGFTANTTLSKWCRDNG
MLLHIHRAMHAVMDRQKNHGIHFRVLAKCLRMSGGDHIHTGTVVGKLEGDKAVTLGFVDLLRENYIEQDRSR
GIYFTQDWASMPGVMAVASGGIHVWHMPALVDIFGDDAVLQFGGGTLGHPWGNAPGATANRVALEACIQARN
EGRDLMREGGDIIREAARWSPELAAACELWKEIKFEFEAQDTI
>2837247903
MAYTQSKSQKVGYQAGVKDYRLTYYTPDYTPKDTDILAAFRVTPQPGVPFEEAAAAVAAESSTGTWTTVWTD
LLTDLDRYKGRCYDIEPLPGEDNQFIAYIAYPLDLFEEGSVTNMLTSIVGNVFGFKALKALRLEDLRIPVAY
LKTFQGPPHGIQVERDKLNKYGRPLLGCTIKPKLGLSAKNYGRAVYECLRGGLDFTKDDENINSQPFQRWRD
RFLFVADAIHKAQAETGEIKGHYLNVTAPTCEEMLKRAEFAKELEMPIIMHDFLTAGFTANTTLSKWCRDNG
MLLHIHRAMHAVMDRQKNHGIHFRVLAKCLRMSGGDHIHTGTVVGKLEGDKAVTLGFVDLLRENYIEQDRSR
GIYFTQDWASMPGVMAVASGGIHVWHMPALVDIFGDDAVLQFGGGTLGHPWGNAPGATANRVALEACIQARN
EGRDLMREGGDIIREAARWSPELAAACELWKEIKFEFEAQDTI
>2637009147
MSYAKTKTQAKAGYSAGVKDYKLTYYTPDYTPKDTDILAAFRVTPQPGVPPEEAGAAVAAESSTGTWTTVWT
DLLTDLDRYKGRCYDIEPVPGEDNQFIAFIAYPLDLFEEGSVTNMLTSIVGNVFGFKALKALRLEDLRIPVA
YLKTFQGPPHGIQVERDKINKYGRPLLGCTIKPKLGLSAKNYGRAVYECLRGGLDFTKDDENINSQPFQRWR
DRFLFVADAIHKAQAETGEIKGHYLNCTAATCEEMLKRAEFAKELEMPIIMHDFLTAGFTANTTLSKWCRDN
GLLLHIHRAMHAVIDRQKNHGMHFRVLAKCLRMSGGDHIHTGTVVGKLEGDKAVTLGFVDLLRENYIEQDRS
KGIYFTQDWASMPGVMAVASGGIHVWHMPALVEIFGDDSVLQFGGGTLGHPWGNAPGATANRVALEACVQAR
NEGRDLMREGGDIIREACRWSPELATACELWKEIKFEFEAQDTI
>2724445020
MSYSQTKTQTKAGYQAGVKDYRLTYYTPDYTPKDTDILAAFRVTPQPGVPPEEAGAAVAAESSTGTWTTVWT
DLLTDLDRYKGRCYDIEPVRGEDNQFIAYIAYPLDLFEEGSVTNMLTSIVGNVFGFKALKALRLEDLRIPVA
YLKTFQGPPHGIQVERDKLNKYGRPLLGCTIKPKLGLSAKNYGRAVYECLRGGLDFTKDDENINSQPFQRWR
DRFTFVAEAIHKAQAETGEIKGHYLNVTSATCEEMLKRAEYAKELGMPIIMHDFLTAGFTANTTLSKWCRDN
GLLLHIHRAMHAVIDRQKNHGMHFRVLAKCLRMSGGDHIHTGTVVGKLEGDKAVTLGFVDLLRENYIERDPS
KGIYFTQDWASMPGVMAVASGGIHVWHMPALVEIFGDDAVLQFGGGTLGHPWGNAPGATANRVALEACLQAR
NEGRDLMREGGDIIREACRWSPELATACELWKEIKFEFEAVDTV
>2558007000
MSYSQTKTQTKAGYQAGVKDYRLTYYTPDYTPKDTDILAAFRVTPQPGVPYEEAGAAVAAESSTGTWTTVWT
DLLTDLDRYKGRCYDIEPVPGEDNQFIAYIAYPLDLFEEGSVTNMLTSIVGNVFGFKALKALRLEDLRIPVA
YLKTFQGPPHGIQVERDKINKYGRPLLGCTIKPKLGLSAKNYGRAVYECLRGGLDFTKDDENINSQPFQRWR
DRFTFVAEAIHKAQAETGEIKGHYLNVTAPTCEEMIKRAEYAKELNMPIIMHDFLTAGFTANTTLSKWCRDN
GILLHIHRAMHAVIDRQKNHGMHFRVLAKCLRMSGGDHIHTGTVVGKLEGDKAVTLGFVDLLRENYVEQDRS
KGIYFTQDWASMPGVMAVASGGIHVWHMPALVEIFGDDAVLQFGGGTLGHPWGNAPGATANRVALEACVQAR
NEGRDLMREGGDIIREACRWSPELATACELWKEIKFEFEAQDTI
>2787461300
MSYSQTKTQAKAGYQAGVKDYRLTYYTPDYTPKDTDILAAFRVTPQPGVPYEEAGAAVAAESSTGTWTTVWT
DLLTDLDRYKGRCYDIEPVPGEDNQFIAYIAYPLDLFEEGSVTNMLTSIVGNVFGFKALKALRLEDLRIPVA
YLKTFQGPPHGIQVERDKINKYGRPLLGCTIKPKLGLSAKNYGRAVYECLRGGLDFTKDDENINSQPFQRWR
DRFTFVAEAIHKAQAETGEIKGHYLNVTAATCEEMIKRAEYAKELNMPIIMHDFLTAGFTANTTLSKWCRDN
GVLLHIHRAMHAVIDRQKNHGMHFRVLAKCLRMSGGDHIHTGTVVGKLEGDKAVTMGFVDLLRENYVEQDRS
KGIYFTQDWASMPGVMAVASGGIHVWHMPALVEIFGDDSVLQFGGGTLGHPWGNAPGATANRVALEACVQAR
NEGRDLMREGGDIIREACRWSPELATACELWKEIKFEFEAQDTI
>2508688469
MAYSQTKTQAKAGYKAGVQDYRLTYYTPDYTPKDTDILAAFRVTPQPGVPFEEAAAAVAAESSTGTWTTVWT
DLLTDLDRYKGRCYDIEPVPGEDNQFIAYIAYPLDLFEEGSVTNLLTSLVGNVFGFKALKALRLEDLRIPVA
YLKTFQGPPHGIQVERDKINKYGRPLLGCTIKPKLGLSAKNYGRAVYECLRGGLDFTKDDENINSQPFQRWR
DRFLFVADAIHKAQAETGEIKGHYLNVTAGTVEEMLKRAEFAKELNMPIIMHDFLTAGFTANTTLAHWCRDN
GVLLHIHRAMHAVIDRQKNHGIHFRVLAKCLRMSGGDHIHTGTVVGKLEGDKAITLGFVDLLRENYVEQDKT
RGIYFTQDWASMPGVMAVASGGIHIWHMPALVEIFGDDSVLQFGGGTLGHPWGNAPGATANRVALEACVEAR
NEGRDLYREGGDIIREAAKWSPELAVACELWKEIKFEFEAVDTV
>2509430048
MSYAQKAPGKAGYKAGVQDYRLTYYTPDYTPKDTDILAAFRVTPQPGVPYEEAAAAVAAESSTGTWTTVWTD
LLTDLDRYKGRCYDIESVPGEDNQFIAYIAYPLDLFEEGSVTNLLTSLVGNVFGFKALKALRLEDLRIPVAY
LKTFQGPPHGIQVERDKINKYGRPLLGCTIKPKLGLSAKNYGRAVYECLRGGLDFTKDDENINSQPFQRWRD
RFLFVADAIHKAQAETGEVKGHYLNVTAATCEEMLKRAEFAKELEMPIIMHDFLTGGFTANTTLAHWCRDNG
VLLHIHRAMHAVIDRQKNHGIHFRVLAKCLRMSGGDHIHTGTVVGKLEGDKAITLGFIDLLRENYIEQDRSR
GVYFTQDWASMGGVMAVASGGIHVWHMPALVEIFGDDSVLQFGGGTLGHPWGNAPGATANRVALEACVQARN
EGRDLMREGGDIIREACKWSPELAAACELWKEIKFEFEAVDTV
>2691424810
MSYAQTQTQAKAGYKAGVQDYRLTYYTPDYTPKDTDILAAFRVTPQPGVPPEEAAAAVAAESSTGTWTTVWT
DLLTDLDRYKGRCYDIEPVRGEDSQFIAYIAYPLDLFEEGSVTNLLTSLVGNVFGFKALKALRLEDLRIPVA
YLKTFQGPPHGIQVERDKINKYGRPLLGCTIKPKLGLSAKNYGRAVYECLRGGLDFTKDDENINSQPFQRWR
DRFLFVADAIHKSQAETGEIKGHYLNVTAATCEDMLERAAFAKELEMPIIMHDFLTAGFTANTTLAKWCRAN
GVLLHIHRAMHAVIDRQKNHGIHFRVLSKCLRMSGGDHIHTGTVVGKLEGDKAITLGFIDLLRENYVERDPS
RGVYFTQDWASMPGVMAVASGGIHVWHMPALVEIFGDDSVLQFGGGTLGHPWGNAPGATANRVALEACVQAR
NEGRDLMREGGDIIREACRWSPELATACELWKEIKFEFEAVDTV
>2688867050
MSYAQTKTQSKAGYKAGVQDYRLTYYTPDYTPKDTDILAAFRVTPQPGVPPEEAAAAVAAESSTGTWTTVWT
DLLTDLDRYKGRCYDIEPVRGEDSQFIAYIAYPLDLFEEGSVTNLLTSLVGNVFGFKALKALRLEDLRIPVA
YLKTFQGPPHGIQVERDKINKYGRPLLGCTIKPKLGLSAKNYGRAVYECLRGGLDFTKDDENINSQPFQRWR
DRFLFVADAIHKSQAETGEIKGHYLNVTAATCEDMLERAAYAKELEMPIIMHDFLTAGFTANTTLAKYCRAN
GLLLHIHRAMHAVIDRQKNHGIHFRVLAKCLRMSGGDHIHTGTVVGKLEGDKAITLGFIDLLRENYIERDPS
RGVYFTQDWASMPGVMAVASGGIHVWHMPALVEIFGDDSVLQFGGGTLGHPWGNAPGATANRVALEACVQAR
NEGRDLMREGGDIIREACRWSPELAAACELWKEIKFEFEAVDTV
>2628193332
MSYAQTKTQAKAGYKAGVQDYRLTYYTPDYTPKDTDILAAFRVTPQPGVPPEEAAAAVAAESSTGTWTTVWT
DLLTDLDRYKGRCYDIEPVKGEDSQFIAYIAYPLDLFEEGSVTNLLTSLVGNVFGFKALKALRLEDLRIPVA
YLKTFQGPPHGIQVERDKINKYGRPMLGCTIKPKLGLSAKNYGRAVYECLRGGLDFTKDDENINSQPFQRWR
DRFLFVADAIHKAQAETGEIKGHYLNCTAATCEEMLKRAEYAKELEMPIIMHDFLTAGFTANTTLAHWCRDN
GVLLHIHRAMHAVIDRQKNHGIHFRVLAKCLRMSGGDHIHTGTVVGKLEGDKAITLGFIDLLRENYIERDPS
RGIYFTQDWASMPGVMAVASGGIHVWHMPALVDIFGDDSVLQFGGGTLGHPWGNAPGATANRVALEACVQAR
NEGRDLMREGGDVIREACRWSPELAAACELWKEIKFEFEAVDTV
>2805487123
MSYAQTKTQAKAGYKAGVQDYRLTYYTPDYTPKDTDILAAFRVTPQPGVPPEEAAAAVAAESSTGTWTTVWT
DLLTDLDRYKGRCYDIEPVKGEDSQFIAYIAYPLDLFEEGSVTNLLTSLVGNVFGFKALKALRLEDLRIPVA
YLKTFQGPPHGIQVERDKINKYGRPMLGCTIKPKLGLSAKNYGRAVYECLRGGLDFTKDDENINSQPFQRWR
DRFLFVADAIHKSQAETGEIKGHYLNCTAATCEEMLKRAEYAKELEMPIIMHDFLTAGFTANTTLAHWCRDN
GVLLHIHRAMHAVIDRQKNHGIHFRVLAKCLRMSGGDHIHTGTVVGKLEGDKAITLGFIDLLRENYIERDPS
RGIYFTQDWASMPGVMAVASGGIHVWHMPALVDIFGDDSVLQFGGGTLGHPWGNAPGATANRVALEACVQAR
NEGRDLMREGGDIIREACRWSPELAAACELWKEIKFEFEAVDTV
>2813048052
MSYAQTKTQSKAGYKAGVQDYRLTYYTPDYTPKDTDILAAFRVTPQPGVPPEEAAAAVAAESSTGTWTTVWT
DLLTDLDRYKGRCYDIEPVRGEDSQFIAYIAYPLDLFEEGSVTNLLTSLVGNVFGFKALKALRLEDLRIPVA
YLKTFQGPPHGIQVERDKINKYGRPMLGCTIKPKLGLSAKNYGRAVYECLRGGLDFTKDDENINSQPFQRWR
DRFLFVADAIHKAQAETGEIKGHYLNVTAATCEEMLKRAEFAKELEMPIIMHDFLTGGFTANTSLAHWCRDN
GVLLHIHRAMHAVIDRQKNHGIHFRVLAKCLRMSGGDHIHTGTVVGKLEGDKAITLGFIDLLRENYIERDPS
RGVYFTQDWASMPGVMAVASGGIHVWHMPALVEIFGDDSVLQFGGGTLGHPWGNAPGATANRVALEACVQAR
NEGRDLMREGGDIIREACRWSPDLAAACELWKEIKFEFEAVDTV
>643586394
MSYAQTRTQTKAGYKAGVQDYRLTYYTPDYTPKDTDILAAFRVTPQPGVPYEEAAAAVAAESSTGTWTTVWT
DLLTDLDRYKGRCYDIEPVPGEDNQFIAYIAYPLDLFEEGSVTNLLTSLVGNVFGFKALKALRLEDLRIPVA
YLKTFQGPPHGIQVERDKINKYGRPLLGCTIKPKLGLSAKNYGRAVYECLRGGLDFTKDDENINSQPFQRWR
DRFLFVADAIHKAQAETGEVKGHYLNVTAGTCEEMMKRAAFAKELEMPIIMHDFLTGGFTANTSLAHYCRDN
GLLLHIHRAMHAVIDRQKNHGIHFRVLSKCLRMSGGDHIHTGTVVGKLEGDKDITLGFIDLLRENYIEENRS
RGIYFTQDWASMPGVMAVASGGIHVWHMPALVDIFGDDAVLQFGGGTLGHPWGNAPGATANRVALEACVQAR
NEGRNLMREGGDIIREACRWSPELAAACELWKEIKFEFEAVDTV
>2510095003
MSYAQTRTQAKAGYQAGVKDYRLTYYTPDYTPKDTDILAAFRVTPQPGVPYEEAGAAVAAESSTGTWTTVWT
DLLTDLDRYKGRCYDIEPVPGEDNQFIAYIAYPLDLFEEGSVTNLLTSLVGNVFGFKALKALRLEDIRVPVA
YLKTFQGPPHGIQVERDKLNKYGRPLLGCTIKPKLGLSAKNYGRAVYECLRGGLDFTKDDENINSQPFQRWR
DRFLFVADAIHKAQAETGEIKGHYLNVTAPTCEEMLKRAEFAKELEMPIIMHDFLTGGFTANTTLAHYCRDN
GLLLHIHRAMHAVIDRQKNHGIHFRVLSKCLRMSGGDHIHTGTVVGKLEGDKAITLGFIDLLRENYIEQDRS
RGVYFTQDWASMPGVMAVASGGIHVWHMPALVDIFGDDSVLQFGGGTLGHPWGNAPGATANRVALEACVQAR
NEGRDLMREGGDIIREACRWSPELAAACELWKEIKFEFEAVDTV
>2790879409
MSYAQTRTQAKSGYEAGVKEYKLTYYTPDYTPKDTDILAAFRVSPQPGVPFEEAGAAVAAESSTGTWTTVWT
DLLTDLDRYKGRCYDIEPVPGEDNQFIAYIAYPLDLFEEGSVTNLFTSIVGNVFGFKALKALRLEDLRIPVA
YLKTFQGPPHGIQVERDKINKYGRPLLGCTIKPKLGLSAKNYGRAVYECLRGGLDFTKDDENINSAPFQRWR
DRFSFVAEAIYKAQAETGEIKGHYLNVTAPTCEEMLKRAEYAKELKMPIIMHDYLTAGFTANTTLAHWCRDN
GILLHIHRAMHAVMDRQKNHGIHFRVLAKALRMSGGDHIHTGTVVGKLEGDKAITLGFIDLLRENYIEKDRS
RGIYFTQDWASMPGVMAVASGGIHVWHMPALVEIFGDDSVLQFGGGTLGHPWGNAPGATANRVALEACVQAR
NEGRDLMREGGDIIRAAAKWSPELAVACELWKEIKFEFDAMDTI
>2503609831
MSYAQTKTQAKTGYQAGVKDYKLTYYTPDYTPKDTDILAAFRVTPQPGVPPEEAGAAVAAESSTGTWTTVWT
DLLTDLDRYKGRCYDIEPVRGEDNQYICYIAYPLDLFEEGSVTNLLTSIVGNVFGFKALKALRLEDLRIPVA
YLKTFQGPPHGIQVERDKINKYGRPLLGCTIKPKLGLSAKNYGRAVYECLRGGLDFTKDDENINSQPFQRWR
DRFLFVAEAIHKAQAETGEVKGHYLNVTAPTCEEMLKRAEFAKELGMPIIMHDFLTAGFTANTTLSKWCRDN
GLLLHIHRAMHAVIDRQKNHGMHFRTLAKCLRMSGGDHIHTGTVVGKLEGDKAITMGFVDLLRENYVEEDKS
RGIYFTQDWAAMPGVMAVASGGIHVWHMPALVEIFGDDSVLQFGGGTLGHPWGNAPGATANRVALEACVQAR
NEGRDLTREGGDIIREAAKWSPELAVACEVWKEIKFEFETVDTV
>2752812744
MSYAQTQTQSKSGYQAGVKDYKLTYYTPDYTPKDTDILAAFRVSPQPGVPPEEAGAAVAAESSTGTWTTVWT
DLLTDLDRYKGRCYDIEPVPGEDNQYICYVAYPLDLFEEGSVTNMLTSIVGNVFGFKALKALRLEDLRIPVA
YLKTFQGPPHGIQVERDKLNKYGRPLLGCTIKPKLGLSAKNYGRAVYECLRGGLDFTKDDENINSQPFQRWR
DRFLFVAEAIHKAQAETGEIKGHYLNVTAPTCEEMMKRAEFAKELGMPIIMHDYLTGGFTANTTLARWCRDN
GILLHIHRAMHAVIDRQKNHGIHFRVLAKTLRMSGGDHLHSGTVVGKLEGEREITMGFVDLMREDYIELDRS
RGIYFTQDWASMPGVMPVASGGIHVWHMPALVDIFGDDSVLQFGGGTLGHPWGNAPGATANRVALEACVQAR
NEGRDLMREGGDVIREACKWSPELAVACELWKEIKFEFKAMDTL
>2509420162
MSYSSTQTQAKTGYQAGVKDYRLTYYTPDYTPKDTDVLAAFRMTPQPGVPPEEAGAAVAAESSTGTWTTVWT
DLLTDLDRYKGRCYDIEAVPNEENQYIAYVAYPLDLFEEGSVTNMLTSIVGNVFGFKALRALRLEDMRIPVA
YLKTFQGPPHGIQVERDKINKYGRPLLGCTIKPKLGLSAKNYGRAVYECLRGGLDFTKDDENINSQPFQRWR
DRFLFVADAIHKAQAETGEIKGHYLNVTAPTCEEMLKRAEFAKELKMPIIMHDFLTAGFTANTTLAHWCRDN
GILLHIHRAMHAVIDRQKNHGIHFRLLAKCLRMSGGDHIHTGTVVGKLEGERGITMGFVDLLRENYIEQDKS
RGIYFTQDWASMPGVMAVASGGIHVWHMPALVEIFGDDSVLQFGGGTLGHPWGNAPGATANRVALEACVQAR
NEGRSLAREGNDILREAGRWSPELAVALDLWKEIKFEFEAMDTV
>2831354857
MSYAQTKTQTKTGYQAGVKDYRLTYYTPDYTPKDTDVLAAFRVTPQPGVPPEEAGAAVAAESSTGTWTTVWT
DLLTDLDRYKGRCYDIEPVPGEDNQYFCFVAYPLDLFEEGSVTNMLTSIVGNVFGFKALRALRLEDLRIPVA
YLKTFQGPPHGIQVERDKLNKYGRPLLGCTIKPKLGLSAKNYGRAVYECLRGGLDFTKDDENINSQPFMRWR
DRYLFVAEAIHKAQAETGEIKGHYLNVTAPTCEEMLKRAEFAKELEMPIIMHDYLTGGFTANTTLARWCRDN
GILLHIHRAMHAVIDRQKNHGMHFRVLAKCLRMSGGDHLHSGTVVGKLEGERGITMGFVDLMRENYVEQDRD
RGIFFTQDWASMPGVMPVASGGIHIWHMPALVEIFGDDSCLQFGGGTLGHPWGNAPGATANRVALEACIQAR
NEGRSLAREGNDVIREAAKWCPELAVACELWKEIKFEFEAVDTL
>2503793596
MSYAQTKTQTKTGYQAGVKDYRLTYYTPDYTPKDTDVLAAFRVTPQPGVPPEEAGAAVAAESSTGTWTTVWT
DLLTDLDRYKGRCYDIEPVPGEDNQYICYVAYPLDLFEEGSVTNMLTSIVGNVFGFKALRALRLEDLRIPVA
YLKTFQGPPHGIQVERDKLNKYGRPLLGCTIKPKLGLSAKNYGRAVYECLRGGLDFTKDDENINSQPFMRWR
DRFLFVAEAIHKAQAETGEIKGHYLNVTAPTCEEMMKRAEFAKELEMPIIMHDYLTGGFTANTTLARWCRDN
GVLLHIHRAMHAVIDRQKNHGMHFRVLAKCLRMSGGDHLHSGTVVGKLEGERGITMGFVDLMRENYVEQDRD
RGIFFTQDWASMPGVMPVASGGIHIWHMPALVEIFGDDSCLQFGGGTLGHPWGNAPGATANRVALEACIQAR
NEGRSLAREGNDVIREAAKWSPELAVACELWKEIKFEFEAMDTL
>2517240902
MSYAQTKTQTKSGYQAGVKDYRLTYYTPDYTPKDTDVLAAFRVTPQPGVPPEEAGAAVAAESSTGTWTTVWT
DLLTDLDRYKGRCYDIEPVAGEDNQYICYVAYPLDLFEEGSVTNMFTSIVGNVFGFKALKALRLEDLRIPVA
YLKTFQGPPHGIQVERDKLNKYGRPLLGCTIKPKLGLSAKNYGRAVYECLRGGLDFTKDDENINSAPFQRWR
DRFTFVAEAIHKAQAETGEIKGHYLNVTAPTCEEMLKRAEYAKELKMPIVMHDYLTAGFTANTTLARWCRDN
GILLHIHRAMHAVIDRQKNHGIHFRVLAKALRMSGGDHIHTGTVVGKLEGERGITMGFVDLLRENYVEQDKS
RGIYFTQDWASMPGVMAVASGGIHVWHMPALVEIFGDDSVLQFGGGTLGHPWGNAPGATANRVALEACIQAR
NEGRSLAQEGNDVIREAAKWSPELAVACELWKEIKFDFKPVDTV
>2651625500
MSYAQTKTQSKAGYKAGVQDYRLTYYTPDYTPKDTDLLAAFRVTPQPGVPFEEAAAAVAAESSTGTWTTVWT
DLLTDLDRYKGRCYDIEPVPGEDNQFIAYIAYPLDLFEEGSITNVLTSIVGNVFGFKALRALRLEDIRFPVA
YIKTFQGPPHGIQVERDKLNKYGRPLLGCTIKPKLGLSAKNYGRAVYECLRGGLDFTKDDENINSAPFQRWR
DRFLFVADAIHKSQAETGEIKGHYLNVTAPTCEEMLKRAEYAKELNMPIIMHDYLTAGFTANTTLARWCRDN
GLLLHIHRAMHAVIDRQKNHGIHFRVLAKALRLSGGDHIHTGTVVGKLEGERGITMGFVDLLRENYVEQDKS
RGIYFTQDWASLPGVMAVASGGIHVWHMPALVEIFGDDSVLQFGGGTLGHPWGNAPGATANRVALEACIQAR
NEGRNLAREGNDVIREAAKWSPELAAACELWKEIKFEFEAMDTV
>2631164276
MSYAQTKTQTKSGYKAGVQDYRLTYYTPDYTPKDTDILAAFRVTPQPGVPFEEAAAAVAAESSTGTWTTVWT
DLLTDLDRYKGRCYDIEPVPGEDNQFIAYIAYPLDLFEEGSITNVLTSIVGNVFGFKALRALRLEDIRFPVA
YIKTFQGPPHGIQVERDKLNKYGRPLLGCTIKPKLGLSAKNYGRAVYECLRGGLDFTKDDENINSAPFQRWR
DRFLFVSDAISKAQAETGEIKGHYLNVTAPTCEEMLKRAEYAKELNQPIIMHDYLTAGFTANTTLARWCRDN
GVLLHIHRAMHAVIDRQKNHGIHFRVLAKALRLSGGDHIHTGTVVGKLEGERGITMGFVDLLRENYVEQDKS
RGIYFTQDWASLPGVMAVASGGIHVWHMPALVEIFGDDSVLQFGGGTLGHPWGNAPGATANRVALEACVQAR
NEGRNLAREGNDVIREAAKWSPELAVACELWKEIKFEFEAMDTV
>2804829515
MSYAQTKTQTKSGYKAGVQDYRLTYYTPDYTPKDTDILAAFRVTPQPGVPFEEAAAAVAAESSTGTWTTVWT
DLLTDLDRYKGRCYDIEPVPGEDNQFIAYIAYPLDLFEEGSITNVLTSIVGNVFGFKALRALRLEDIRFPVA
YIKTFQGPPHGIQVERDKLNKYGRPLLGCTIKPKLGLSAKNYGRAVYECLRGGLDFTKDDENINSAPFQRWR
DRFLFVADAITKAQAETGEIKGHYLNVTAPTCEEMLKRAEYAKELKQPIIMHDYLTAGFTANTTLARWCRDN
GVLLHIHRAMHAVIDRQKNHGIHFRVLAKALRLSGGDHIHTGTVVGKLEGERGITMGFVDLLRENYVEQDKS
RGIYFTQDWASLPGVMAVASGGIHVWHMPALVEIFGDDSVLQFGGGTLGHPWGNAPGATANRVALEACVQAR
NEGRNLAREGNDVIREAAKWSPELAVACELWKEIKFEFEAMDTV
>2791308906
MSYAQTKTQAKSGYKAGVQDYRLTYYTPDYTPKDTDLLAAFRVTPQPGVPFEEAAAAVAAESSTGTWTTVWT
DLLTDLDRYKGRCYDIEPVPGEDNQFIAYIAYPLDLFEEGSITNVLTSIVGNVFGFKALRALRLEDLRFPVA
YIKTFQGPPHGIQVERDKLNKYGRPLLGCTIKPKLGLSAKNYGRAVYECLRGGLDFTKDDENINSAPFQRWR
DRFLFVSDAISKAQAETGEIKGHYLNVTAPTCEEMLKRAEYAKELNQPIIMHDYLTAGFTANTTLARWCRDN
GVLLHIHRAMHAVIDRQKNHGIHFRVLAKALRLSGGDHIHTGTVVGKLEGERGITMGFVDLLRENYVEQDKS
RGIYFTQDWASLPGVMAVASGGIHIWHMPALVEIFGDDSVLQFGGGTLGHPWGNAPGATANRVALEACVQAR
NEGRNLAREGNDIIREAAKWSPELAVACELWKEIKFEFEAMDTV
>2503740480
MSYAQTKTQAKSGYKAGVQDYRLTYYTPDYTPKDTDLLAAFRVTPQPGVPFEEAAAAVAAESSTGTWTTVWT
DLLTDLDRYKGRCYDIEPVPGEDNQFIAYIAYPLDLFEEGSITNVLTSIVGNVFGFKALRALRLEDLRFPVA
YIKTFQGPPHGIQVERDKLNKYGRPLLGCTIKPKLGLSAKNYGRAVYECLRGGLDFTKDDENINSAPFQRWR
DRFLFVADAITKAQAETGEIKGHYLNVTAPTCEEMLKRAEYAKELKQPIIMHDYLTAGFTANTTLARWCRDN
GVLLHIHRAMHAVIDRQKNHGIHFRVLAKALRLSGGDHIHTGTVVGKLEGERGITMGFVDLLRENYVEQDKS
RGIYFTQDWASLPGVMAVASGGIHIWHMPALVEIFGDDSVLQFGGGTLGHPWGNAPGATANRVALEACVQAR
NEGRNLAREGNDIIREAAKWSPELAVACELWKEIKFEFEAMDTV
>2776208935
MSYAQTKTQAKAGYKAGVQDYRLTYYTPDYTPKDTDILAAFRVTPQPGVPFEEAAAAVAAESSTGTWTTVWT
DLLTDLDRYKGRCYDIEPVPGEDNQFIAYIAYPLDLFEEGSITNVLTSIVGNVFGFKALRALRLEDLRFPVA
YIKTFQGPPHGIQVERDKLNKYGRPLLGCTIKPKLGLSAKNYGRAVYECLRGGLDFTKDDENINSAPFQRWR
DRFLFVSDAISKAQAETGEIKGHYLNVTAPTCEEMLKRAEYAKELNQPIIMHDYLTAGFTANTTLARWCRDN
GVLLHIHRAMHAVIDRQKNHGIHFRVLAKALRLSGGDHIHTGTVVGKLEGERGITMGFVDLLRENYVEQDKS
RGIYFTQDWASLPGVLAVASGGIHVWHMPALVEIFGDDSVLQFGGGTLGHPWGNAPGATANRVALEAVVQAR
NEGRNLAREGNDIIREAAKWSPELAAACELWKEIKFEFEAVDTV
>2673877718
MSYAQTKTQSKAGYKAGVQDYRLTYYTPDYTPKDTDILAAFRVTPQPGVPFEEAAAAVAAESSTGTWTTVWT
DLLTDLDRYKGRCYDIEPVPGEDNQFIAYIAYPLDLFEEGSITNVLTSIVGNVFGFKALRALRLEDLRFPVA
YIKTFQGPPHGIQVERDKLNKYGRPLLGCTIKPKLGLSAKNYGRAVYECLRGGLDFTKDDENINSAPFQRWR
DRFLFVADAITKAQAETGEIKGHYLNVTAPTCEEMLKRAEYAKELDQPIIMHDYLTAGFTANTTLARWCRDN
GVLLHIHRAMHAVIDRQKNHGIHFRVLAKALRLSGGDHIHTGTVVGKLEGERGITMGFVDLLRENYIEQDKS
RGIYFTQDWASLPGVMAVASGGIHVWHMPALVEIFGDDSVLQFGGGTLGHPWGNAPGATANRVALEAVVQAR
NEGRNLAREGNDVIREAAKWSPELAAACELWKEIKFEFEAMDTV
>2776645399
MSYAQTKTQSKAGYKAGVQDYRLTYYTPDYTPKDTDILAAFRVTPQPGVPFEEAAAAVAAESSTGTWTTVWT
DLLTDLDRYKGRCYDIEPVPGEDNQFIAYIAYPLDLFEEGSITNVLTSIVGNVFGFKALRALRLEDLRFPVA
YIKTFQGPPHGIQVERDKLNKYGRPLLGCTIKPKLGLSAKNYGRAVYECLRGGLDFTKDDENINSAPFQRWR
DRFLFVADAITKAQAETGEIKGHYLNVTAPTCEEMLKRAEYAKELDQPIIMHDYLTAGFTANTTLARWCRDN
GVLLHIHRAMHAVIDRQKNHGIHFRVLAKALRLSGGDHIHTGTVVGKLEGERGITMGFVDLLRENYIEQDKS
RGIYFTQDWASLPGVMAVASGGIHVWHMPALVEIFGDDSVLQFGGGTLGHPWGNAPGATANRVALEAVVQAR
NEGRNLAREGNDVIREAAKWSPELAAACELWKEIKFEFEAVDTV
>2776150487
MSYAQTKTQSKSGYKAGVQDYRLTYYTPDYTPKDTDLLAAFRVTPQPGVPFEEAAAAVAAESSTGTWTTVWT
DLLTDLDRYKGRCYDIEPVPGEDNQFIAYIAYPLDLFEEGSVTNVLTSIVGNVFGFKALRALRLEDIRFPVA
YIKTFQGPPHGIQVERDKLNKYGRPLLGCTIKPKLGLSAKNYGRAVYECLRGGLDFTKDDENINSAPFQRWR
DRFLFVAEAIHKAQAETGEIKGHYLNVTAPTCEQMLQRAEYAKELKMPIIMHDYLTAGFTANTTLARWCRDN
GILLHIHRAMHAVIDRQKNHGIHFRVLAKALRLSGGDHIHTGTVVGKLEGERGITMGFVDLLRENYVEQDKS
RGIYFTQDWASLPGVMAVASGGIHIWHMPALVEIFGDDSVLQFGGGTLGHPWGNAPGATANRVALEACVQAR
NEGRNLAREGNDIIREAAKWSPELAVACELWKEIKFEFEAMDTV
>2775951682
MSYAQTKTQSKSGYKAGVQDYRLTYYTPDYTPKDTDLLAAFRVTPQPGVPFEEAAAAVAAESSTGTWTTVWT
DLLTDLDRYKGRCYDIEPVPGEDNQFIAYIAYPLDLFEEGSVTNVLTSIVGNVFGFKALRALRLEDIRFPVA
YIKTFQGPPHGIQVERDKLNKYGRPLLGCTIKPKLGLSAKNYGRAVYECLRGGLDFTKDDENINSAPFQRWR
DRFLFVSEAIAKAQAETGEIKGHYLNVTAPTCEQMLQRAEFAKELKQPIIMHDYLTAGFTANTTLARWCRDN
GILLHIHRAMHAVIDRQKNHGIHFRVLAKALRLSGGDHIHTGTVVGKLEGERGITMGFVDLLRENYVEQDKS
RGIYFTQDWASLPGVMAVASGGIHIWHMPALVEIFGDDSVLQFGGGTLGHPWGNAPGATANRVALEACVQAR
NEGRNLAREGNDIIREAAKWSPELAVACELWKEIKFEFEAMDTV
>640023419
MSYAQTQTQSKSGYQAGVKDYRLTYYTPDYTPKDTDLLAAFRMTPQPGVPPEEAGAAVAAESSTGTWTTVWT
DLLTDLDRYKGRCYDIEPVPGEDNQYICYVAYPLDLFEEGSVTNVLTSIVGNVFGFKALRALRLEDIRFPVA
YIKTFQGPPHGIQVERDKLNKYGRPLLGCTIKPKLGLSAKNYGRAVYECLRGGLDFTKDDENINSAPFQRWR
DRFLFVSEAITKAQAETGEIKGHYLNVTAPTCEQMLERAEFAKELKQPIIMHDYLTAGFTANTTLAHWCRAN
GILLHIHRAMHAVIDRQKNHGIHFRVLAKALRLSGGDHIHTGTVVGKLEGERGITMGFVDLLRENYIEQDKS
RGIYFTQDWASLPGVMAVASGGIHVWHMPALVEIFGDDSVLQFGGGTLGHPWGNAPGATANRVALEACIQAR
NEGRNLAREGNDVIREAAKWSPELAVACELWKEIKFEFEAMDTV
>2745813564
MSYAQTQTQSKSGYQAGVKDYRLTYYTPDYTPKDTDLLAAFRMTPQPGVPPEEAGAAVAAESSTGTWTTVWT
DLLTDLDRYKGRCYDIEPVPGEDNQYICYVAYPLDLFEEGSVTNVLTSIVGNVFGFKALRALRLEDIRFPVA
YIKTFQGPPHGIQVERDKLNKYGRPLLGCTIKPKLGLSAKNYGRAVYECLRGGLDFTKDDENINSAPFQRWR
DRFLFVSEAISKAQAETGEIKGHYLNVTAPTCEQMLERAEFAKELKQPIIMHDYLTAGFTANTTLAHWCRAN
GILLHIHRAMHAVIDRQKNHGIHFRVLAKALRLSGGDHIHTGTVVGKLEGERGITMGFVDLLRENYIEQDKS
RGIYFTQDWASLPGVMAVASGGIHVWHMPALVEIFGDDSVLQFGGGTLGHPWGNAPGATANRVALEACIQAR
NEGRNLAREGNDVIREAAKWSPELAVACELWKEIKFEFEAMDTV
>2516861602
MSYAQTKTQAKSGYQAGVKDYRLTYYTPDYTPKDTDLLAAFRMTPQPGVPPEEAGAAVAAESSTGTWTTVWT
DLLTDLDRYKGRCYDIEPVPGEDNQYICYVAYPLDLFEEGSITNVLTSIVGNVFGFKALRALRLEDIRFPVA
YIKTFQGPPHGIQVERDKLNKYGRPLLGCTIKPKLGLSAKNYGRAVYECLRGGLDFTKDDENINSAPFQRWR
DRFLFVAEAINKAQAETGEIKGHYLNVTAPTCEEMLKRAEYAKELKQPIIMHDYLTAGFTANTTLARWCRDN
GILLHIHRAMHAVIDRQKNHGIHFRVLAKALRLSGGDHIHTGTVVGKLEGERGITMGFVDLLRENYVEQDKS
RGIYFTQDWASLPGVMAVASGGIHVWHMPALVEIFGDDSVLQFGGGTLGHPWGNAPGATANRVALEACIQAR
NEGRNMAREGNDIIREAAKWSPELAVACELWKEIKFEFEAMDTV
>2788980616
MSYAQTKTQAKSGYQAGVKDYRLTYYTPDYTPKDTDLLAAFRMTPQPGVPPEEAGAAVAAESSTGTWTTVWT
DLLTDLDRYKGRCYDIEPVPGEDNQYICYVAYPLDLFEEGSITNVLTSIVGNVFGFKALRALRLEDIRFPVA
YIKTFQGPPHGIQVERDKLNKYGRPLLGCTIKPKLGLSAKNYGRAVYECLRGGLDFTKDDENINSAPFQRWR
DRFLFVAEAINKAQAETGEIKGHYLNVTAPTCEEMIKRAEYAKELKQPIIMHDYLTAGFTANTTLARWCRDN
GILLHIHRAMHAVIDRQKNHGIHFRVLAKALRLSGGDHIHTGTVVGKLEGERGITMGFVDLLRENYVEQDKS
RGIYFTQDWASLPGVMAVASGGIHVWHMPALVEIFGDDSVLQFGGGTLGHPWGNAPGATANRVALEACIQAR
NEGRNMAREGNDIIREAAKWSPELAVACELWKEIKFEFEAMDTV
>2631173372
MSYAQTKTQSKSGYQAGVKDYRLTYYTPDYTPKDTDLLAAFRVTPQPGVPPEEAGAAVAAESSTGTWTTVWT
DLLTDLDRYKGRCYDIEPVPGEDNQFICYVAYPLDLFEEGSVTNVLTSIVGNVFGFKALRALRLEDIRFPVA
YIKTFQGPPHGIQVERDKLNKYGRPLLGCTIKPKLGLSAKNYGRAVYECLRGGLDFTKDDENINSAPFQRWR
DRFLFVSEAIAKAQAETGEIKGHYLNVTAPTCEQMLQRAEYAKELKQPIIMHDYLTAGFTANTTLARWCRDN
GILLHIHRAMHAVIDRQKNHGIHFRVLAKALRLSGGDHIHTGTVVGKLEGERGITMGFVDLLRENYIEQDKS
RGIYFTQDWASLPGVMAVASGGIHIWHMPALVEIFGDDSVLQFGGGTLGHPWGNAPGATANRVALEACVQAR
NEGRNLAREGNDIIREAAKWSPELAVACELWKEIKFEFEAMDTV
>2831426416
MSYAQTKTQSKSGYQAGVKDYRLTYYTPDYTPKDTDLLAAFRVTPQPGVPPEEAGAAVAAESSTGTWTTVWT
DLLTDLDRYKGRCYDIEPVPGEDNQYICYVAYPLDLFEEGSVTNVLTSIVGNVFGFKALRALRLEDIRFPVA
YIKTFQGPPHGIQVERDKLNKYGRPLLGCTIKPKLGLSAKNYGRAVYECLRGGLDFTKDDENINSAPFQRWR
DRFLFVSEAIAKAQAETGEIKGHYLNVTAPTCEEMLKRAEFAKELKQPIIMHDYLTAGFTANTTLARWCRDN
GILLHIHRAMHAVIDRQKNHGIHFRVLAKALRLSGGDHIHTGTVVGKLEGERGITMGFVDLLRENYVEQDKS
RGIYFTQDWASLPGVMAVASGGIHIWHMPALVEIFGDDSVLQFGGGTLGHPWGNAPGATANRVALEACIQAR
NEGRNLAREGNDIIREAAKWSPELAVACELWKEIKFEFEAMDTV
>2843038547
MSYAQTKTQSKSGYQAGVKDYRLTYYTPDYTPKDTDLLAAFRVTPQPGVPPEEAGAAVAAESSTGTWTTVWT
DLLTDLDRYKGRCYDIEPVPGEDNQFICYVAYPLDLFEEGSVTNVLTSIVGNVFGFKALRALRLEDIRFPVA
YIKTFQGPPHGIQVERDKLNKYGRPLLGCTIKPKLGLSAKNYGRAVYECLRGGLDFTKDDENINSAPFQRWR
DRFLFVSEAIAKAQAETGEIKGHYLNVTAPTCEEMLKRAEYAKELKQPIIMHDYLTAGFTANTTLARWCRDN
GILLHIHRAMHAVIDRQKNHGIHFRVLAKALRLSGGDHIHTGTVVGKLEGERGITMGFVDLLRENYVEQDKS
RGIYFTQDWASLPGVMAVASGGIHIWHMPALVEIFGDDSVLQFGGGTLGHPWGNAPGATANRVALEACIQAR
NEGRNLAREGNDIIREAAKWSPELAVACELWKEIKFEFEAMDTV
>2833624753
MSYAQTKTQSKSGYQAGVKDYRLTYYTPDYTPKDTDLLAAFRVTPQPGVPPEEAGAAVAAESSTGTWTTVWT
DLLTDLDRYKGRCYDIEPVPGEDNQFICYVAYPLDLFEEGSVTNVLTSIVGNVFGFKALRALRLEDIRFPVA
YIKTFQGPPHGIQVERDKLNKYGRPLLGCTIKPKLGLSAKNYGRAVYECLRGGLDFTKDDENINSAPFQRWR
DRFLFVSEAIAKAQAETGEIKGHYLNVTAPTCEEMLKRAEYAKELKQPIIMHDYLTAGFTANTTLARWCRDN
GILLHIHRAMHAVIDRQKNHGIHFRVLAKALRLSGGDHIHTGTVVGKLEGERGITMGFVDLLRENYVEQDKS
RGIYFTQDWASLPGVMAVASGGIHIWHMPALVEIFGDDSVLQFGGGTLGHPWGNAPGATANRVALEACVQAR
NEGRNLAREGNDIIREAAKWSPELAVACELWKEIKFEFEAMDTV
>2582773044
MSYAQTKTQAKSGYKAGVQDYRLTYYTPDYTPKDTDLLAAFRMTPQPGVPPEEAGAAVAAESSTGTWTTVWT
DLLTDLDRYKGRCYDIEPVPGEDNQYICYVAYPLDLFEEGSITNVLTSIVGNVFGFKALRALRLEDIRFPVA
YIKTFQGPPHGIQVERDKLNKYGRPLLGCTIKPKLGLSAKNYGRAVYECLRGGLDFTKDDENINSAPFQRWR
DRFLFVSEAINKAQAETGEIKGHYLNVTAPTCEQMIQRAEYAKELKQPIIMHDYLTAGFTANTTLSRWCRDN
GILLHIHRAMHAVIDRQKNHGIHFRVLAKALRLSGGDHIHTGTVVGKLEGERGITMGFVDLLRENYIEQDKS
RGIYFTQDWASLPGVMAVASGGIHVWHMPALVEIFGDDSVLQFGGGTLGHPWGNAPGATANRVALEAVVQAR
NEGRNLAREGNDIIREAAKWSPELAVACELWKEIKFEFEAMDTV
>2652617031
MSYAQTKTQAKSGYQAGVKDYRLTYYTPDYTPKDTDLLAAFRMTPQPGVPPEEAGAAVAAESSTGTWTTVWT
DLLTDLDRYKGRCYDIEPVPGEDNQYICYVAYPLDLFEEGSITNVLTSIVGNVFGFKALRALRLEDIRFPVA
YIKTFQGPPHGIQVERDKLNKYGRPLLGCTIKPKLGLSAKNYGRAVYECLRGGLDFTKDDENINSAPFQRWR
DRFLFVSEAINKAQAETGEIKGHYLNVTAPTCEQMIQRAEYAKELKQPIIMHDYLTAGFTANTTLSRWCRDN
GILLHIHRAMHAVIDRQKNHGIHFRVLAKALRLSGGDHIHTGTVVGKLEGERGITMGFVDLLRENYIEQDKS
RGIYFTQDWASLPGVMAVASGGIHVWHMPALVEIFGDDSVLQFGGGTLGHPWGNAPGATANRVALEAVVQAR
NEGRNLAREGNDIIREAAKWSPELAVACELWKEIKFEFEAMDTV
>2506490392
MSYAQTKTQAKSGYQAGVKDYRLTYYTPDYTPKDTDLLAAFRMTPQPGVPPEEAGAAVAAESSTGTWTTVWT
DLLTDLDRYKGRCYDIEPVPGEDNQYICYVAYPLDLFEEGSVTNVLTSIVGNVFGFKALRALRLEDIRFPVA
YIKTFQGPPHGIQVERDKLNKYGRPLLGCTIKPKLGLSAKNYGRAVYECLRGGLDFTKDDENINSAPFQRWR
DRFLFVAEAINKAQAETGEIKGHYLNVTAPTCEQMLQRAEYAKELKMPIIMHDYLTAGFTANTTLSRWCRDN
GILLHIHRAMHAVIDRQKNHGIHFRVLAKALRLSGGDHIHTGTVVGKLEGERGITMGFVDLLRENYVEQDKS
RGIYFTQDWASLPGVMAVASGGIHVWHMPALVEIFGDDSVLQFGGGTLGHPWGNAPGATANRVALEAVVQAR
NEGRNLAREGNDIIREAAKWSPELAVACELWKEIKFEFEAMDTV
>2509784235
MSYAQTKTQAKSGYQAGVKDYRLTYYTPDYTPKDTDLLAAFRMTPQPGVPPEEAGAAVAAESSTGTWTTVWT
DLLTDLDRYKGRCYDIEPVPGEDNQYICYVAYPLDLFEEGSVTNVLTSIVGNVFGFKALRALRLEDIRFPVA
YIKTFQGPPHGIQVERDKLNKYGRPLLGCTIKPKLGLSAKNYGRAVYECLRGGLDFTKDDENINSAPFQRWR
DRFLFVSEAIAKAQAETGEIKGHYLNVTAPTCEEMLKRAEYAKELKQPIIMHDYLTAGFTANTTLARWCRDN
GILLHIHRAMHAVIDRQKNHGIHFRVLAKALRLSGGDHIHTGTVVGKLEGERGITMGFVDLLRENYVEQDKS
RGIYFTQDWASLPGVMAVASGGIHVWHMPALVEIFGDDSVLQFGGGTLGHPWGNAPGATANRVALEAVVQAR
NEGRNLAREGNDIIREAAKWSPELAVACELWKEIKFEFEAMDTV
>2837706016
MSYAQTKTQSKSGYKAGVQDYRLTYYTPDYTPKDTDLLAAFRMTPQPGVPPEEAGAAVAAESSTGTWTTVWT
DLLTDLDRYKGRCYDIEPVPGEDNQYICYVAYPLDLFEEGSVTNVLTSIVGNVFGFKALRALRLEDIRFPVA
YIKTFQGPPHGIQVERDKLNKYGRPLLGCTIKPKLGLSAKNYGRAVYECLRGGLDFTKDDENINSAPFQRWR
DRFLFVAEAINKAQAETGEIKGHYLNVTAPTCEEMLKRAEYAKELKMPIIMHDYLTAGFTANTTLSRWCRDN
GILLHIHRAMHAVIDRQKNHGIHFRVLAKALRLSGGDHIHTGTVVGKLEGERGITMGFVDLLRENYIEQDKS
RGIYFTQDWASLPGVMAVASGGIHVWHMPALVEIFGDDSVLQFGGGTLGHPWGNAPGATANRVALEAVVQAR
NEGRNLAREGNDIIREAAKWSPELAVACELWKEIKFEFEAMDTV
>2791289738
MSYAQTKTQSKSGYKAGVQDYRLTYYTPDYTPKDTDLLAAFRMTPQPGVPPEEAGAAVAAESSTGTWTTVWT
DLLTDLDRYKGRCYDIEPVPGEDNQYICYVAYPLDLFEEGSVTNVLTSIVGNVFGFKALRALRLEDIRFPVA
YIKTFQGPPHGIQVERDKLNKYGRPLLGCTIKPKLGLSAKNYGRAVYECLRGGLDFTKDDENINSAPFQRWR
DRFLFVAEAINKAQAETGEIKGHYLNVTAPTCEQMLQRAEYAKELKMPIIMHDYLTAGFTANTTLSRWCRDN
GILLHIHRAMHAVIDRQKNHGIHFRVLAKALRLSGGDHIHTGTVVGKLEGERGITMGFVDLLRENYIEQDKS
RGIYFTQDWASLPGVMAVASGGIHVWHMPALVEIFGDDSVLQFGGGTLGHPWGNAPGATANRVALEAVVQAR
NEGRNLAREGNDIIREAAKWSPELAVACELWKEIKFEFEAMDTV
>2837201465
MSYAQTKTQAKSGYQAGVKDYRLTYYTPDYTPKDTDLLAAFRMTPQPGVPPEEAGAAVAAESSTGTWTTVWT
DLLTDLDRYKGRCYDIEPVPGEDNQYIAYVAYPLDLFEEGSVTNVLTSIVGNVFGFKALRALRLEDIRFPVA
YIKTFQGPPHGIQVERDKLNKYGRPLLGCTIKPKLGLSAKNYGRAVYECLRGGLDFTKDDENINSAPFQRWR
DRFLFVAEAISKAQAETGEIKGHYLNVTAPTCEEMLKRAEYAKELKQPIIMHDYLTAGFTANTTLARWCRDN
GILLHIHRAMHAVIDRQKNHGIHFRVLAKALRLSGGDHIHTGTVVGKLEGERGITMGFVDLLRENYIEQDKS
RGIYFTQDWASLPGVMAVASGGIHVWHMPALVEIFGDDSVLQFGGGTLGHPWGNAPGATANRVALEAVVQAR
NEGRNLAREGNDIIREAAKWSPELAVACELWKEIKFEFEAMDTV
>2505798570
MSYAQTKTQSKSGYQAGVKDYRLTYYTPDYTPKDTDLLAAFRMTPQPGVPPEEAGAAVAAESSTGTWTTVWT
DLLTDLDRYKGRCYDIEPVPGEDNQYICYVAYPLDLFEEGSVTNVLTSIVGNVFGFKALRALRLEDIRFPVA
YIKTFQGPPHGIQVERDKLNKYGRPLLGCTIKPKLGLSAKNYGRAVYECLRGGLDFTKDDENINSAPFQRWR
DRFLFVSEAINKAQAETGEIKGHYLNVTAPTCEQMLQRAEFAKELKQPIIMHDYLTAGFTANTTLARWCRDN
GILLHIHRAMHAVIDRQKNHGIHFRVLAKALRLSGGDHIHTGTVVGKLEGERGITMGFVDLLRENYIEQDKS
RGIYFTQDWASLPGVMAVASGGIHVWHMPALVEIFGDDSVLQFGGGTLGHPWGNAPGATANRVALEAVVQAR
NEGRNLAREGNDIIREAAKWSPELAVACELWKEIKFEFEAMDTV
>2509768085
MSYAQTKTQSKTGYQAGVKDYRLTYYTPDYTPKDTDLLAAFRMTPQPGVPPEEAGAAVAAESSTGTWTTVWT
DLLTDLDRYKGRCYDIEPVPGEDNQYICYVAYPLDLFEEGSVTNVLTSIVGNVFGFKALRALRLEDIRFPVA
YIKTFQGPPHGIQVERDKLNKYGRPLLGCTIKPKLGLSAKNYGRAVYECLRGGLDFTKDDENINSAPFQRWR
DRFLFVSEAINKAQAETGEIKGHYLNVTAPTCEQMLQRAEFAKELKQPIIMHDYLTAGFTANTTLARWCRDN
GILLHIHRAMHAVIDRQKNHGIHFRVLAKALRLSGGDHIHTGTVVGKLEGERGITMGFVDLLRENYIEQDKS
RGIYFTQDWASLPGVMAVASGGIHVWHMPALVEIFGDDSVLQFGGGTLGHPWGNAPGATANRVALEAVVQAR
NEGRNLAREGNDIIREAAKWSPELAVACELWKEIKFEFEAMDTV
>642603163
MSYAQTKTQSKSGYQAGVKDYRLTYYTPDYTPKDTDLLAAFRMTPQPGVPPEEAGAAVAAESSTGTWTTVWT
DLLTDLDRYKGRCYDIEPVPGEDNQYICYVAYPLDLFEEGSVTNVLTSIVGNVFGFKALRALRLEDIRFPVA
YIKTFQGPPHGIQVERDKLNKYGRPLLGCTIKPKLGLSAKNYGRAVYECLRGGLDFTKDDENINSAPFQRWR
DRFLFVAEAINKAQAETGEIKGHYLNVTAPTCEQMLQRAEYAKELKQPIIMHDYLTAGFTANTTLARWCRDN
GILLHIHRAMHAVIDRQKNHGIHFRVLAKALRLSGGDHIHTGTVVGKLEGERGITMGFVDLLRENYIEQDKS
RGIYFTQDWASLPGVMAVASGGIHVWHMPALVEIFGDDSVLQFGGGTLGHPWGNAPGATANRVALEAVVQAR
NEGRNLAREGNDIIREAAKWSPELAVACELWKEIKFEFEAMDTV
>2776626441
MSYAQTKTQSKSGYQAGVKDYRLTYYTPDYTPKDTDLLAAFRMTPQPGVPPEEAGAAVAAESSTGTWTTVWT
DLLTDLDRYKGRCYDIEPVPGEDNQYICYVAYPLDLFEEGSVTNVLTSIVGNVFGFKALRALRLEDIRFPVA
YIKTFQGPPHGIQVERDKLNKYGRPLLGCTIKPKLGLSAKNYGRAVYECLRGGLDFTKDDENINSAPFQRWR
DRFLFVAEAINKSQAETGEIKGHYLNVTAPTCEEMLKRAEYAKELKMPIIMHDYLTAGFTANTTLARWCRDN
GILLHIHRAMHAVIDRQKNHGIHFRVLAKALRLSGGDHIHTGTVVGKLEGERGITMGFVDLLRENYIEQDKS
RGIYFTQDWASLPGVMAVASGGIHVWHMPALVEIFGDDSVLQFGGGTLGHPWGNAPGATANRVALEAVVQAR
NEGRNLAREGNDIIREAAKWSPELAVACELWKEIKFEFEAMDTV
>2841037609
MSYAQTKTQSKSGYQAGVKDYRLTYYTPDYTPKDTDLLAAFRMTPQPGVPPEEAGAAVAAESSTGTWTTVWT
DLLTDLDRYKGRCYDIEPVPGEDNQYICYVAYPLDLFEEGSVTNVLTSIVGNVFGFKALRALRLEDIRFPVA
YIKTFQGPPHGIQVERDKLNKYGRPLLGCTIKPKLGLSAKNYGRAVYECLRGGLDFTKDDENINSAPFQRWR
DRFLFVAEAINKAQAETGEIKGHYLNVTAPTCEEMLKRAEYAKELKQPIIMHDYLTAGFTANTTLARWCRDN
GILLHIHRAMHAVIDRQKNHGIHFRVLAKALRLSGGDHIHTGTVVGKLEGERGITMGFVDLLRENYIEQDKS
RGIYFTQDWASLPGVMAVASGGIHVWHMPALVEIFGDDSVLQFGGGTLGHPWGNAPGATANRVALEAVVQAR
NEGRNLAREGNDIIREAAKWSPELAVACELWKEIKFEFEAMDTV
>2631162817
MSYAQTKTQSKSGYQAGVKDYRLTYYTPDYTPKDTDLLAAFRMTPQPGVPPEEAGAAVAAESSTGTWTTVWT
DLLTDLDRYKGRCYDIEPVPGEDNQYICYVAYPLDLFEEGSVTNVLTSIVGNVFGFKALRALRLEDIRFPVA
YIKTFQGPPHGIQVERDKLNKYGRPLLGCTIKPKLGLSAKNYGRAVYECLRGGLDFTKDDENINSAPFQRWR
DRFLFVAEAINKAQAETGEIKGHYLNVTAPTCEEMLKRAEYAKELKMPIIMHDYLTAGFTANTTLARWCRDN
GILLHIHRAMHAVIDRQKNHGIHFRVLAKALRLSGGDHIHTGTVVGKLEGERGITMGFVDLLRENYIEQDKS
RGIYFTQDWASLPGVMAVASGGIHVWHMPALVEIFGDDSVLQFGGGTLGHPWGNAPGATANRVALEAVVQAR
NEGRNLAREGNDIIREAAKWSPELAVACELWKEIKFEFEAMDTV
>2724944715
MSYAQTRTQSKSGYEAGVKDYRLTYYTPDYTPKDTDLLAAFRMTPQPGVPPEEAGAAVAAESSTGTWTTVWT
DLLTDLDRYKGRCYDIEPVRGEDNQYICYVAYPLDLFEEGSVTNMLTSIVGNVFGFKALRALRLEDLRIPVA
YLKTFQGPPHGIQVERDKINKYGRPLLGCTIKPKLGLSAKNYGRAVYECLRGGLDFTKDDENINSAPFQRWR
DRFTFVADAIHKAQAETGEIKGHYLNVTAPTCEEMLKRAEYAKELNMPIVMHDYLTAGFTANTTLARWCRDN
GLLLHIHRAMHAVIDRQKNHGIHFRVLAKCLRMSGGDHIHTGTVVGKLEGERGITMGFVDLLRENYVEQDKS
RGIYFTQDWASMPGVMAVASGGIHVWHMPALVEIFGDDSVLQFGGGTLGHPWGNAPGATANRVALEACVQAR
NEGRNLAREGNDIIREAAKWSPELAAACELWKEIKFEFEAMDTV
>2776201668
MSYSQTRTQSKSGYEAGVKDYRLTYYTPDYTPKDTDLLAAFRMTPQPGVPPEEAGAAVAAESSTGTWTTVWT
DLLTDLDRYKGRCYDIEPVRGEDNQYICYVAYPLDLFEEGSVTNVLTSIVGNVFGFKALRALRLEDLRIPVA
YLKTFQGPPHGIQVERDKLNKYGRPLLGCTIKPKLGLSAKNYGRAVYECLRGGLDFTKDDENINSAPFQRWR
DRFTFVADAIYKSQAETGEIKGHYLNVTAPTCEEMLKRAEYAKELGMPIVMHDYLTAGFTANTTLAHWCRDN
GLLLHIHRAMHAVIDRQKNHGIHFRVLAKCLRMSGGDHIHTGTVVGKLEGERGITMGFVDLLRENYVEQDKS
RGIYFTQDWASMPGVMAVASGGIHVWHMPALLEIFGDDSVLQFGGGTLGHPWGNAPGATANRVALEACVQAR
NEGRSLAREGNDIIREACKWSPELAAACELWKEIKFEFEAMDTV
>2510088614
MSYSQTRTQSKSGYEAGVKDYRLTYYTPDYTPKDTDLLAAFRMTPQPGVPPEEAGAAVAAESSTGTWTTVWT
DLLTDLDRYKGRCYDIEPVRGEDNQYICYVAYPLDLFEEGSVTNVLTSIVGNVFGFKALRALRLEDLRIPVA
YLKTFQGPPHGIQVERDKLNKYGRPLLGCTIKPKLGLSAKNYGRAVYECLRGGLDFTKDDENINSAPFQRWR
DRFTFVADAIYKAQAETGEIKGHYLNVTAPTCEQMLQRAEYAKELGMPIVMHDYLTAGFTANTTLAHWCRDN
GLLLHIHRAMHAVIDRQKNHGIHFRVLAKCLRMSGGDHIHTGTVVGKLEGERGITMGFVDLLRENYVEQDKS
RGIYFTQDWASMPGVMAVASGGIHVWHMPALLEIFGDDSVLQFGGGTLGHPWGNAPGATANRVALEACVQAR
NEGRSLAREGNDIIREACKWSPELAAACELWKEIKFEFEAMDTV
>2790720119
MSYTKTQAKAGYEAGVKDYRLTYYTPDYTPKDTDLLAAFRMTPQPGVPPEEAGAAVAAESSTGTWTTVWTDL
LTDLDRYKGRCYDIEPVAGEDNQYICYVAYPLDLFEEGSVTNVLTSIVGNVFGFKALRALRLEDLRIPVAYL
KTFQGPPHGIQVERDKLNKYGRPLLGCTIKPKLGLSAKNYGRAVYECLRGGLDFTKDDENINSAPFQRWRDR
FLFVADAIHKAQAETGEIKGHYLNVTAPTCEQMLQRAEYAKELNMPIVMHDYLTAGFTANTTLARWCRDNGL
LLHIHRAMHAVIDRQKNHGIHFRVLAKCLRMSGGDHIHTGTVVGKLEGERGITMGFVDLLRENYVEQDKSRG
IYFTQDWASMPGVMAVASGGIHVWHMPALVEIFGDDSVLQFGGGTLGHPWGNAPGATANRVALEACVQARNE
GRSMAREGGDIIREAARWSPELAAACELWKEIKFEFEAMDTV
>2580948254
MSYAQTKTRSKAGYEAGVKDYRLTYYTPDYTPKDTDLLAAFRMTPQPGVPPEEAGAAVAAESSTGTWTTVWT
DLLTDLDRYKGRCYDIEPVSGEDNQYIAYVAYPLDLFEEGSVTNMLTSIVGNVFGFKALRALRLEDLRIPVA
YLKTFQGPPHGIQVERDKLNKYGRPLLGCTIKPKLGLSAKNYGRAVYECLRGGLDFTKDDENINSAPFQRWR
DRFLFVADAIQKAQVETGEIKGHYLNVTAPTCEQMLQRAEFAKELNMPIVMHDYLTAGFTANTTLARWCRDN
GLLLHIHRAMHAVIDRQKNHGIHFRVLAKCLRMSGGDHIHTGTVVGKLEGERGITMGFVDLLRENYVEQDKS
RGIYFTQDWASMPGVMAVASGGIHVWHMPALVEIFGDDSVLQFGGGTLGHPWGNAPGATANRVALEACVQAR
NEGRNMAREGNDIIREAARWSPELAAACELWKEIKFEFEAMDTV
>2512633926
MSYAQTKTQTKTGYQAGVKDYRLTYYTPDYTPKDTDLLAAFRVTPQPGVPPEEAGAAVAAESSTGTWTTVWT
DLLTDLDRYKGRCYDIEPVRGEDNQYICYVAYPLDLFEEGSVTNMFTSIVGNVFGFKALKALRLEDIRVPVA
YLKTFQGPPHGIQVERDKLNKYGRPLLGCTIKPKLGLSAKNYGRAVYECLRGGLDFTKDDENINSAPFQRWR
DRYLFVADAIHKAQAETGEIKGHYLNVTAPTCEEMLKRAEFAKELKMPIIMHDYLTAGFTANTTLSRWCRDN
GLLLHIHRAMHAVIDRQKNHGIHFRVLAKALRMSGGDHIHTGTVVGKLEGDRAITMGFVDLLRENYIEQDKS
RGIYFTQDWASMPGVMAVASGGIHVWHMPALVEIFGDDSVLQFGGGTLGHPWGNAPGATANRVALEACIQAR
NEGRDLTREGNDIIREAAKWSPELAAACELWKEIKFEFEAVDTV
>2776619888
MSYAQTKTQSKSGYQAGVKDYRLTYYTPDYTPKDTDILAAFRVTPQPGVPFEEAGAAVAAESSTGTWTTVWT
DLLTDLDRYKGRCYDIEPVPGEDNQFIAYIAYPLDLFEEGSVTNMFTSIVGNVFGFKALKALRLEDLRIPVA
YLKTFQGPPHGIQVERDKINKYGRPLLGCTIKPKLGLSAKNYGRAVYECLRGGLDFTKDDENINSAPFQRWR
DRFLFVAEAIHKSQAETGEIKGHYLNVTAPTCEEMLKRAEFAKELNMPIIMHDYLTAGFTANTTLARWCRDN
GILLHIHRAMHAVIDRQKNHGIHFRVLAKALRMSGGDHIHTGTVVGKLEGDRAITMGFVDLLRENYVEQDRS
RGIYFTQDWASMPGVMAVASGGIHIWHMPALVEIFGDDSVLQFGGGTLGHPWGNAPGATANRVALEACVQAR
NEGRNLAREGNDIIREAAKWSPELAAACELWKEIKFEFESVDTV
>2637739166
MSYAQTKTQTKTGYQAGVKDYRLTYYTPDYTPKDTDVLAAFRVTPQPGVPPEEAGAAVAAESSTGTWTTVWT
DLLTDLDRYKGRCYDIEPVPGEDNQFIAYVAYPLDLFEEGSVTNMFTSIVGNVFGFKALKALRLEDLRIPVA
YLKTFQGPPHGIQVERDKLNKYGRPLLGCTIKPKLGLSAKNYGRAVYECLRGGLDFTKDDENINSAPFQRWR
DRFLFVADAIQKSQAETGEIKGHYLNVTAPTCEEMLKRAEFAKELKQPIIMHDYLTAGFTANTTLARWCRDN
GILLHIHRAMHAVIDRQKNHGIHFRVLAKALRMSGGDHIHTGTVVGKLEGDRAITMGFVDLLRENYVEQDRQ
RGIYFTQDWASMPGVMAVASGGIHIWHMPALVEIFGDDSVLQFGGGTLGHPWGNAPGATANRVALEACIQAR
NEGRNLAREGNDVIREAAKWSPELAAACELWKEIKFEFESVDTV
>2646298305
MSYAQTRTQTKSGYQAGVKDYRLTYYTPDYTPKDTDILAAFRVTPQPGVPPEEAGAAVAAESSTGTWTTVWT
DLLTDLDRYKGRCYDIEPVPGDDNQFIAYVAYPLDLFEEGSVTNMLTSIVGNVFGFKALKALRLEDLRIPVA
YLKTFQGPPHGIQVERDKLNKYGRPLLGCTIKPKLGLSAKNYGRAVYECLRGGLDFTKDDENINSAPFQRWR
DRFLFVADAIHKSQAETGEIKGHYLNVTAPTCEEMLKRAEFAKELKMPIIMHDYLTAGFTANTTLARWCRDN
GILLHIHRAMHAVIDRQKNHGIHFRVLAKTLRMSGGDHIHTGTVVGKLEGERGITMGFVDLLRENYVEQDRS
RGIYFTQDWASMPGVMAVASGGIHIWHMPALVEIFGDDSVLQFGGGTLGHPWGNAPGATANRVALEACIQAR
NEGRNLAREGNDIIREAAKWSPELAAACELWKEIKFEFEAVDTV
>2804892927
MSYAQTKTQTKTGYQAGVKDYRLTYYTPDYTPKDTDILAAFRVTPQPGVPPEEAGAAVAAESSTGTWTTVWT
DLLTDLDRYKGRCYDIEPVPGDDNQFIAYVAYPLDLFEEGSVTNMFTSIVGNVFGFKALKALRLEDLRIPVA
YLKTFQGPPHGIQVERDKLNKYGRPLLGCTIKPKLGLSAKNYGRAVYECLRGGLDFTKDDENINSAPFQRWR
DRFLFVADAIHKSQAETGEIKGHYLNVTAPTCEEMLKRAEYAKELKMPIIMHDYLTAGFTANTTLARWCRDN
GILLHIHRAMHAVIDRQKNHGIHFRVLAKALRMSGGDHIHTGTVVGKLEGERGITMGFVDLLRENYVEQDRS
RGIYFTQDWASMPGVMAVASGGIHIWHMPALVEIFGDDSVLQFGGGTLGHPWGNAPGATANRVALEACIQAR
NEGRNLAREGNDVIREAAKWSPELAAACELWKEIKFEFEAVDTV
>2758578995
MSYAQTKTQTKAGYQAGVKDYRLTYYTPDYTPKDTDLLAAFRVTPQPGVPPEEAGAAVAAESSTGTWTTVWT
DLLTDLDRYKGRCYDIEPVPGDDNQFIAYVAYPLDLFEEGSVTNMFTSIVGNVFGFKALKALRLEDLRIPVA
YLKTFQGPPHGIQVERDKLNKYGRPLLGCTIKPKLGLSAKNYGRAVYECLRGGLDFTKDDENINSAPFQRWR
DRFLFVADAIHKSQAETGEIKGHYLNVTAPTCEEMLKRAEFAKELNMPIIMHDYLTAGFTANTTLARWCRDN
GILLHIHRAMHAVIDRQKNHGIHFRVLAKALRMSGGDHIHTGTVVGKLEGDRAITMGFVDLLRENYVEQDKS
RGIYFTQDWASMPGVMAVASGGIHVWHMPALVEIFGDDSVLQFGGGTLGHPWGNAPGATANRVALEACIQAR
NEGRNLAREGNDVIREAAKWSPELAAACELWKEIKFEFETVDTV
>2512513889
MSYAQTKTQTKAGYQAGVKDYRLTYYTPDYTPKDTDILAAFRVTPQPGVPFEEAGAAVAAESSTGTWTTVWT
DLLTDLDRYKGRCYDIEPVRGEDNQFIAYIAYPLDLFEEGSVTNMFTSIVGNVFGFKALKALRLEDLRIPVA
YLKTFQGPPHGIQVERDKLNKYGRPLLGCTIKPKLGLSAKNYGRAVYECLRGGLDFTKDDENINSAPFQRWR
DRFLFVADAIHKSQAETGEIKGHYLNVTAPTCEEMLKRAQFAKELDMPIIMHDYLTAGFTANTTLARWCRDN
GLLLHIHRAMHAVIDRQKNHGIHFRVLAKALRMSGGDHIHTGTVVGKLEGDRAITMGFVDLLRENYVEQDKS
RGIYFTQDWASMPGVMAVASGGIHVWHMPALVEIFGDDSVLQFGGGTLGHPWGNAPGATANRVALEACIQAR
NEGRDLAREGNDVIREAAKWSPELAAACELWKEIKFEFEAVDTV
>2551964177
MSYAQTKTQSKSGYQAGVKDYRLTYYTPDYTPKDTDILAAFRVTPQPGVPFEEAGAAVAAESSTGTWTTVWT
DLLTDLDRYKGRCYDIEPVRGEDNQFIAYIAYPLDLFEEGSVTNMFTSIVGNVFGFKALKALRLEDLRIPVA
YLKTFQGPPHGIQVERDKLNKYGRPLLGCTIKPKLGLSAKNYGRAVYECLRGGLDFTKDDENINSAPFQRWR
DRFLFVADAINKSQAETGEIKGHYLNVTAPTCEEMLKRAEFAKELKMPIIMHDYLTAGFTANTTLARWCRDN
GLLLHIHRAMHAVIDRQKNHGIHFRVLAKALRMSGGDHIHTGTVVGKLEGDRAITMGFVDLLRENYVEQDKS
RGIYFTQDWASMPGVMAVASGGIHVWHMPALVEIFGDDSVLQFGGGTLGHPWGNAPGATANRVALEACVQAR
NEGRNLAREGNDVIREAAKWSPELAVACELWKEIKFEFEAVDTV
>2619252057
MSYAQTKTQSKSGYQAGVKDYRLTYYTPDYTPKDTDILAAFRVTPQPGVPFEEAGAAVAAESSTGTWTTVWT
DLLTDLDRYKGRCYDIEPVRGEDNQFIAYIAYPLDLFEEGSVTNMFTSIVGNVFGFKALKALRLEDLRIPVA
YLKTFQGPPHGIQVERDKLNKYGRPLLGCTIKPKLGLSAKNYGRAVYECLRGGLDFTKDDENINSAPFQRWR
DRFLFVADAIAKSQAETGEIKGHYLNVTAPTCEEMLKRAEFAKELKMPIIMHDYLTAGFTANTTLARWCRDN
GLLLHIHRAMHAVIDRQKNHGIHFRVLAKALRMSGGDHIHTGTVVGKLEGDRAITMGFVDLLRENYVEQDKS
RGIYFTQDWASMPGVMAVASGGIHVWHMPALVEIFGDDSVLQFGGGTLGHPWGNAPGATANRVALEACIQAR
NEGRNLAREGNDVIREAAKWSPELAAACELWKEIKFEFEAVDTV
>2677276846
MSYAQTKTQSKAGYQAGVKDYRLTYYTPDYTPKDTDILAAFRVTPQPGVPPEEAGAAVAAESSTGTWTTVWT
DLLTDLDRYKGRCYDIEPVPGEDNQFICYVAYPLDLFEEGSVTNMFTSIVGNVFGFKALKALRLEDLRIPVA
YLKTFQGPPHGIQVERDKLNKYGRPLLGCTIKPKLGLSAKNYGRAVYECLRGGLDFTKDDENINSAPFQRWR
DRFLFVADAIHKSQAETGEIKGHYLNVTAPTCEEMLKRAEYAKELGMPIIMHDYLTAGFTANTTLARWCRDN
GLLLHIHRAMHAVIDRQKNHGIHFRVLAKALRMSGGDHIHTGTVVGKLEGDRAITMGFVDLLRENYVEQDKS
RGIYFTQDWASMPGVMAVASGGIHVWHMPALVEIFGDDSVLQFGGGTLGHPWGNAPGATANRVALEACIQAR
NEGRSLAREGNDIIREAAKWSPELAAACELWKEIKFEFETVDTV
>2509808689
MSYAQTKTQSKAGYQAGVKDYRLTYYTPDYTPKDTDILAAFRVTPQPGVPPEEAGAAVAAESSTGTWTTVWT
DLLTDLDRYKGRCYDIEPVPGEDNQFIAYIAYPLDLFEEGSVTNMFTSIVGNVFGFKALRALRLEDLRIPVA
YLKTFQGPPHGIQVERDKLNKYGRPLLGCTIKPKLGLSAKNYGRAVYECLRGGLDFTKDDENINSAPFQRWR
DRFLFVADAIHKSQAETGEIKGHYLNVTAPTCEEMLKRAEYAKELGMPIIMHDYLTAGFTANTTLARWCRDN
GLLLHIHRAMHAVIDRQKNHGIHFRVLAKALRMSGGDHIHTGTVVGKLEGDRAITMGFVDLLRENYVEQDKS
RGIYFTQDWASMPGVMAVASGGIHVWHMPALVEIFGDDSVLQFGGGTLGHPWGNAPGATANRVALEACIQAR
NEGRNLAREGNDVIREAAKWSPELAAACELWKEIKFEFEAMDTV
>2509510298
MTYASTQTQAKTGYKAGVKDYRLTYYTPDYTPKDTDILAAFRVTPQPGVPPEEAGAAVAAESSTGTWTTVWT
DLLTDLDRYKGRCYDIEPVAGEDNQFICYVAYPLDLFEEGSVTNMLTSIVGNVFGFKALRALRLEDLRIPVA
YLKTFQGPPHGIQVERDKLNKYGRPLLGCTIKPKLGLSAKNYGRAVYECLRGGLDFTKDDENINSQPFQRWR
DRFLFVADAIKKAQAETGEIKGHYLNVTAPTCEEMMKRAEFAKELEMPIIMHDYLTAGFTANTTLAKWCRDN
GLLLHIHRAMHAVIDRQKNHGIHFRVLAKTLRMSGGDHIHTGTVVGKLEGERGITMGFVDLLRENYVEQDKS
RGIYFTQDWASMPGVMAVASGGIHVWHMPALVEIFGDDSVLQFGGGTLGHPWGNAPGATANRVALEACIQAR
NEGRNLAREGNDVIREACKWSPELAAACELWKEIKFEFEAMDTV
>2517696277
MSYSQTKTQAKTGYQAGVKDYRLTYYTPDYTPKDTDILAAFRMTPQPGVPPEEAGAAVAAESSTGTWTTVWT
DLLTDLDRYKGRCYDIEPVAGEDNQYICYVAYPLDLFEEGSVTNMLTSIVGNVFGFKALRALRLEDLRIPVA
YLKTFQGPPHGIQVERDKLNKYGRPLLGCTIKPKLGLSAKNYGRAVYECLRGGLDFTKDDENINSAPFQRWR
DRFLFVAEAIHKAQAETGEIKGHYLNVTAPTCEQMLERAEYAKELKMPIVMHDYLTAGFTANTTLAHWCRRN
GILLHIHRAMHAVIDRQKNHGIHFRVLAKTLRMSGGDHIHTGTVVGKLEGERGITMGFVDLLRENYVEQDKS
RGIYFTQDWASMPGVMAVASGGIHIWHMPALLEIFGDDSVLQFGGGTLGHPWGNAPGATANRVALEACVQAR
NEGRSLAREGNDIIREACKWSPELAVAAELWKEIKFEFEAMDTV
>2789939959
MSYSQTKTQTKTGYQAGVKDYRLTYYTPDYTPKDTDILAAFRMTPQPGVPPEEAGAAVAAESSTGTWTTVWT
DLLTDLDRYKGRCYDIEPVAGEDNQYICYVAYPLDLFEEGSVTNMLTSIVGNVFGFKALRALRLEDLRIPVA
YLKTFQGPPHGIQVERDKLNKYGRPLLGCTIKPKLGLSAKNYGRAVYECLRGGLDFTKDDENINSAPFQRWR
DRFLFVAEAIHKAQAETGEIKGHYLNVTAPTCEQMLERAEYAKELKMPIVMHDYLTAGFTANTTLAHWCRKN
GILLHIHRAMHAVIDRQKNHGIHFRVLAKTLRMSGGDHIHTGTVVGKLEGERGITMGFVDLLRENYVEQDKS
RGIYFTQDWASMPGVMAVASGGIHIWHMPALLEIFGDDSVLQFGGGTLGHPWGNAPGATANRVALEACVQAR
NEGRSLAREGNDIIREACKWSPELAVAAELWKEIKFEFEAMDTV
>2504129649
MSYAQTKTQAKAGYQAGVKDYRLTYYTPDYTPKDTDILAAFRMTPQPGVPPEEAGAAVAAESSTGTWTTVWT
DLLTDLDRYKGRCYDIEPVAGEDNQYIAYVAYPLDLFEEGSVTNMLTSIVGNVFGFKALRALRLEDLRIPVA
YLKTFQGPPHGIQVERDKLNKYGRPLLGCTIKPKLGLSAKNYGRAVYECLRGGLDFTKDDENINSAPFQRWR
DRFLFVAEAIHKAQAETGEIKGHYLNVTAPTCEQMIERAEYAKELKMPIIMHDYLTAGFTANTTLAHWCRKN
GILLHIHRAMHAVIDRQKNHGIHFRVLAKTLRMSGGDHIHTGTVVGKLEGERGITMGFVDLLRENYVEQDKS
RGIYFTQDWASMPGVMAVASGGIHVWHMPALLEIFGDDSVLQFGGGTLGHPWGNAPGATANRVALEACVQAR
NEGRSLAREGNDIIREAAKWSPELAVACELWKEIKFEFEAMDTV
>2522377566
MTPQPGVPPEEAGAAVAAESSTGTWTTVWTDLLTDLDRYKGRCYDIEPVAGEDNQYIAYVAYPLDLFEEGSV
TNMFTSIVGNVFGFKALRALRLEDLRIPVAYLKTFQGPPHGIQVERDKLNKYGRPLLGCTIKPKLGLSAKNY
GRAVYECLRGGLDFTKDDENINSAPFQRWRDRFLFVAEAIKKSQAETGEIKGHYLNVTAPTCEEMLKRAEFA
KELEMPIIMHDYLTAGFTANTTLARWCRDNGLLLHIHRAMHAVIDRQKNHGIHFRVLAKALRMSGGDHIHTG
TVVGKLEGDRAITMGFVDLLRENYVEQDKSRGIYFTQDWASMPGVMAVASGGIHVWHMPALVEIFGDDSVLQ
FGGGTLGHPWGNAPGATANRVALEACVQARNEGRNLAREGNDIIREAAKWSPELAAACELWKEIKFEFETVD
TV
>2730908219
MSYAQTKTQSKSGYQAGVKDYRLTYYTPDYTPKDTDLLAAFRMTPQPGVPPEEAGAAVAAESSTGTWTTVWT
DLLTDLDRYKGRCYDIEPVAGEDNQYIAYVAYPLDLFEEGSVTNMFTSIVGNVFGFKALRALRLEDLRIPVA
YLKTFQGPPHGIQVERDKLNKYGRPLLGCTIKPKLGLSAKNYGRAVYECLRGGLDFTKDDENINSAPFQRWR
DRFLFVAEAIKKSQAETGEIKGHYLNVTAPTCEEMLKRAEFAKELEMPIIMHDYLTAGFTANTTLARWCRDN
GLLLHIHRAMHAVIDRQKNHGIHFRVLAKALRMSGGDHIHTGTVVGKLEGDRAITMGFVDLLRENYVEQDKS
RGIYFTQDWASMPGVMAVASGGIHVWHMPALVEIFGDDSVLQFGGGTLGHPWGNAPGATANRVALEACVQAR
NEGRNLAREGNDIIREAAKWSPELAAACELWKEIKFEFETVDTV
>647109286
MSYAQTKTQSKSGYQAGVKDYRLTYYTPDYTPKDTDLLAAFRMTPQPGVPPEEAGAAVAAESSTGTWTTVWT
DLLTDLDRYKGRCYDIEPVAGEDNQYIAYVAYPLDLFEEGSVTNMFTSIVGNVFGFKALRALRLEDLRIPVA
YLKTFQGPPHGIQVERDKLNKYGRPLLGCTIKPKLGLSAKNYGRAVYECLRGGLDFTKDDENINSAPFQRWR
DRFLFVAEAIKKSQAETGEIKGHYLNVTAPTCEEMLKRAEFAKELEMPIIMHDYLTAGFTANTTLARWCRDN
GLLLHIHRAMHAVIDRQKNHGIHFRVLAKALRMSGGDHIHTGTVVGKLEGDRAITMGFVDLLRENYVEQDKS
RGIYFTQDWASMPGVMAVASGGIHVWHMPALVEIFGDDSVLQFGGGTLGHPWGNAPGATANRVALEACVQAR
NEGRNLAREGNDIIREAAKWSPELATACELWKEIKFEFETVDTV
>2507334464
MSYAQTKTQSKSGYQAGVKDYRLTYYTPDYTPKDTDLLAAFRMTPQPGVPPEEAGAAVAAESSTGTWTTVWT
DLLTDLDRYKGRCYDIEPVPGEDNQYICYVAYPLDLFEEGSVTNMLTSIVGNVFGFKALRALRLEDLRIPVA
YLKTFQGPPHGIQVERDKLNKYGRPLLGCTIKPKLGLSAKNYGRAVYECLRGGLDFTKDDENINSAPFQRWR
DRFLFVSEAIHKAQAETGEIKGHYLNVTAPTCEQMLERAEFAKELKMPIIMHDYLTAGFTANTTLAIWCRKN
GLLLHIHRAMHAVIDRQKNHGIHFRVLAKCLRMSGGDHIHTGTVVGKLEGERGITMGFVDLLRENYVEQDKS
RGIYFTQDWASMPGVMAVASGGIHVWHMPALVEIFGDDSVLQFGGGTLGHPWGNAPGATANRVALEACIQAR
NEGRNLAREGNDVIREACKWSPELAVACELWKEIKFEFEAMDTV
>2776127935
MSYAQTKTQSKSGYQAGVKDYRLTYYTPDYTPKDTDLLAAFRMTPQPGVPPEEAGAAVAAESSTGTWTTVWT
DLLTDLDRYKGRCYDIEPVPGEDNQYICYVAYPLDLFEEGSVTNMLTSIVGNVFGFKALRALRLEDLRIPVA
YLKTFQGPPHGIQVERDKINKYGRPLLGCTIKPKLGLSAKNYGRAVYECLRGGLDFTKDDENINSAPFQRWR
DRFLFVAEAIHKSQAETGEIKGHYLNVTAPTCEQMLERAEFAKELKMPIIMHDYLTAGFTANTTLAHWCRKN
GLLLHIHRAMHAVIDRQKNHGIHFRVLAKCLRMSGGDHIHTGTVVGKLEGERGITMGFVDLLRENYVEQDKS
RGIYFTQDWASMPGVMAVASGGIHVWHMPALVEIFGDDSVLQFGGGTLGHPWGNAPGATANRVALEACIQAR
NEGRNLAREGNDVIREACKWSPELAVACELWKEIKFEFEAMDTV
>2776190685
MSYAQTKTQTKAGYQAGVKDYRLTYYTPDYTPKDTDILAAFRVTPQPGVPFEEAAAAVAAESSTGTWTTVWT
DLLTDLDRYKGRCYDIEPVAGEDNQFIAYIAYPLDLFEEGSVTNMLTSIVGNVFGFKALRALRLEDLRIPVA
YLKTFQGPPHGIQVERDKLNKYGRPLLGCTIKPKLGLSAKNYGRAVYECLRGGLDFTKDDENINSAPFQRWR
DRFLFVAEAIHKAQAETGEIKGHYLNVTAPTCEQMLQRAEFAKELNMPIIMHDYLTAGFTANTTLARWCRDN
GILLHIHRAMHAVIDRQKNHGIHFRVLAKTLRMSGGDHIHTGTVVGKLEGERGITMGFVDLLRENYVEQDKS
RGIYFTQDWASMPGVMAVASGGIHVWHMPALVEIFGDDSVLQFGGGTLGHPWGNAPGATANRVALEACIQAR
NEGRNLAREGNDVIREAAKWSPELAAACELWKEIKFEFEAMDTV
>2714949171
MSYAQTKTQSKSGYQAGVKDYRLTYYTPDYTPKDTDLLAAFRMTPQPGVPPEEAGAAVAAESSTGTWTTVWT
DLLTDLDRYKGRCYEIEPVPGEDNQYIAYVAYPLDLFEEGSVTNMFTSIVGNVFGFKALRALRLEDLRIPVA
YLKTFQGPPHGIQVERDKLNKYGRPLLGCTIKPKLGLSAKNYGRAVYECLRGGLDFTKDDENINSAPFQRWR
DRFLFVAEAIHKAQAETGEIKGHYLNVTAPTCEEMLKRAEFAKELKMPIIMHDYLTAGFTANTTLARWCRDN
GLLLHIHRAMHAVIDRQRNHGIHFRVLAKALRMSGGDHIHTGTVVGKLEGERGITMGFVDLLRENYVEQDKS
RGIYFTQDWASMPGVMAVASGGIHVWHMPALVEIFGDDSVLQFGGGTLGHPWGNAPGATANRVALEACIQAR
NEGRNLAREGNDVIREAAKWSPELAVACELWKEIKFEFEAMDTV
>2652237717
MSYAQTKTQTKAGYQAGVKDYRLTYYTPDYTPKDTDLLAAFRMTPQPGVPPEEAGAAVAAESSTGTWTTVWT
DLLTDLDRYKGRCYDIEPVPGEDNQYICYVAYPLDLFEEGSVTNMLTSIVGNVFGFKALRALRLEDLRIPVA
YLKTFQGPPHGIQVERDKLNKYGRPLLGCTIKPKLGLSAKNYGRAVYECLRGGLDFTKDDENINSAPFQRWR
DRFLFVADAIHKSQAETGEIKGHYLNVTAPTCEQMLQRAEFAKELKMPIIMHDYLTAGFTANTTLARWCRDN
GILLHIHRAMHAVIDRQKNHGIHFRVLAKCLRMSGGDHIHTGTVVGKLEGERGITMGFVDLLRENYVEQDKS
RGIYFTQDWASMGGVMAVASGGIHVWHMPALVEIFGDDSVLQFGGGTLGHPWGNAPGATANRVALEACIQAR
NEGRNLAREGNDVIREACRWSPELAVACELWKEIKFEFEAMDTV
>2776095751
MSYAQTKTQSKSGYQAGVKDYRLTYYTPDYTPKDTDILAAFRMTPQPGVPPEEAGAAVAAESSTGTWTTVWT
DLLTDLDRYKGRCYDIEPVAGEDNQYICYVAYPLDLFEEGSVTNMLTSIVGNVFGFKALRALRLEDLRIPVA
YLKTFQGPPHGIQVERDKLNKYGRPLLGCTIKPKLGLSAKNYGRAVYECLRGGLDFTKDDENINSAPFQRWR
DRFLFVADAIHKAQAETGEIKGHYLNVTAPTCEQMLQRAEFAKELKMPIIMHDYLTAGFTANTTLSHWCRAN
GVLLHIHRAMHAVIDRQKNHGIHFRVLAKTLRMSGGDHIHTGTVVGKLEGERGITMGFVDLLRENYVERDLS
RGIYFTQDWASMGGVMAVASGGIHVWHMPALVEIFGDDSVLQFGGGTLGHPWGNAPGATANRVALEACIQAR
NEGRNLAREGNDVIREAAKWSPELAVACELWKEIKFEFEAMDTV
>2776069269
MSYAQTSTQSKSGYQAGVKDYRLTYYTPDYTPKDTDLLAAFRMTPQPGVPPEEAGAAVAAESSTGTWTTVWT
DLLTDLDRYKGRCYDIEPVPGEDNQYIAYVAYPLDLFEEGSVTNMLTSIVGNVFGFKALRALRLEDLRIPVA
YLKTFQGPPHGIQVERDKLNKYGRPLLGCTIKPKLGLSAKNYGRAVYECLRGGLDFTKDDENINSAPFQRWR
DRFLFVAEAIKKAQAETGEIKGHYLNVTAPTCEEMLKRAEFAKELEMPIIMHDYLTAGFTANTTLARWCRDN
GLLLHIHRAMHAVIDRQKNHGIHFRVLAKTLRMSGGDHIHTGTVVGKLEGERGITMGFVDLLRENYVEQDKS
RGIYFTQDWASMPGVMAVASGGIHVWHMPALVEIFGDDSVLQFGGGTLGHPWGNAPGATANRVALEACIQAR
NEGRNLAREGNDIIREAAKWSPELAVACELWKEIKFEFEAMDTV
>2634159985
MSYAQTKTQSKSGYQAGVKDYRLTYYTPDYTPKDTDILAAFRMTPQPGVPPEEAGAAVAAESSTGTWTTVWT
DLLTDLDRYKGRCYDIEPVAGEDNQYICYVAYPLDLFEEGSVTNMLTSIVGNVFGFKALRALRLEDLRIPVA
YLKTFQGPPHGIQVERDKLNKYGRPLLGCTIKPKLGLSAKNYGRAVYECLRGGLDFTKDDENINSAPFQRWR
DRFLFVADAIHKSQAETGEIKGHYLNVTAPTCEQMLQRAEFAKELKMPIIMHDYLTAGFTANTTLARWCRDN
GILLHIHRAMHAVIDRQKNHGIHFRVLAKTLRMSGGDHIHTGTVVGKLEGERGITMGFVDLLRENYVEQDKS
RGIYFTQDWASMPGVMAVASGGIHVWHMPALVEIFGDDSVLQFGGGTLGHPWGNAPGATANRVALEACIQAR
NEGRNLAREGNDVIREAAKWSPELAVACELWKEIKFEFEAMDTV
>648050148
MSYAQTKTQAKSGYQAGVKDYRLTYYTPDYTPKDTDILAAFRMTPQPGVPPEEAGAAVAAESSTGTWTTVWT
DLLTDLDRYKGRCYDIEPVPGEDNQYIAYVAYPLDLFEEGSVTNMLTSIVGNVFGFKALRALRLEDLRIPVA
YLKTFQGPPHGIQVERDKLNKYGRPLLGCTIKPKLGLSAKNYGRAVYECLRGGLDFTKDDENINSAPFQRWR
DRFLFVAEAIHKAQAETGEIKGHYLNVTAPTCEQMLQRAEYAKELNMPIIMHDYLTAGFTANTTLAHWCRNN
GVLLHIHRAMHAVIDRQKNHGIHFRVLAKTLRMSGGDHIHTGTVVGKLEGERGITMGFVDLLRENYVEQDKS
RGIYFTQDWASMPGVMAVASGGIHVWHMPALVEIFGDDSVLQFGGGTLGHPWGNAPGATANRVALEACIQAR
NEGRNLAREGNDIIREAAKWSPELAVACELWKEIKFEFEAMDTV
>2776650563
MSYAQTKTQSKAGYQAGVKDYRLTYYTPDYTPKDTDVLAAFRMTPQPGVPPEEAGAAVAAESSTGTWTTVWT
DLLTDLDRYKGRCYDIEPVPGEDNQYIAYVAYPLDLFEEGSVTNMLTSIVGNVFGFKALRALRLEDLRIPVA
YLKTFQGPPHGIQVERDKLNKYGRPLLGCTIKPKLGLSAKNYGRAVYECLRGGLDFTKDDENINSAPFQRWR
DRFLFVAEAIHKAQAETGEIKGHYLNVTAPTCEQMLQRAEFAKELKMPIIMHDYLTAGFTANTTLARWCRDN
GILLHIHRAMHAVIDRQKNHGIHFRVLAKTLRMSGGDHIHTGTVVGKLEGERGITMGFVDLLRENYVEQDKS
RGIYFTQDWASMPGVMAVASGGIHVWHMPALVEIFGDDSVLQFGGGTLGHPWGNAPGATANRVALEACIQAR
NEGRNLAREGNDVIREAAKWSPELAVACELWKEIKFEFEAMDTV
>2730914440
TPKDTDLLAAFRMTPQPGVPPEEAGAAVAAESSTGTWTTVWTDLLTDLDRYKGRCYDIEPVPGEDNQYIAYV
AYPLDLFEEGSVTNMLTSIVGNVFGFKALRALRLEDLRIPVAYLKTFQGPPHGIQVERDKLNKYGRPLLGCT
IKPKLGLSAKNYGRAVYECLRGGLDFTKDDENINSAPFQRWRDRFLFVAEAIHKAQAETGEIKGHYLNVTAP
TCEQMLQRAEYAKELNMPIIMHDYLTAGFTANTTLARWCRDNGILLHIHRAMHAVIDRQKNHGIHFRVLAKT
LRMSGGDHIHTGTVVGKLEGERGITMGFVDLLRENYVEQDKSRGIYFTQDWASMPGVMAVASGGIHVWHMPA
LVEIFGDDSVLQFGGGTLGHPWGNAPGATANRVALEACIQARNEGRNLAREGNDIIREAAKWSPELAVACEL
WKEIKFEFEAMDTV
>2504096044
MSYAQTKTQAKSGYQAGVKDYRLTYYTPDYTPKDTDILAAFRMTPQPGVPPEEAGAAVAAESSTGTWTTVWT
DLLTDLDRYKGRCYDIEPVAGEDNQYIAYIAYPLDLFEEGSVTNMLTSIVGNVFGFKALRALRLEDLRIPVA
YLKTFQGPPHGIQVERDKLNKYGRPLLGCTIKPKLGLSAKNYGRAVYECLRGGLDFTKDDENINSQPFQRWR
DRFLFVAEAIKKAQAETGEIKGHYLNVTAPTCEEMMKRAEFAKELEMPIVMHDYLTAGFTANTTLAHWCRDN
GILLHIHRAMHAVIDRQKNHGIHFRVLAKTLRMSGGDHIHTGTVVGKLEGEKGITMGFVDLLRENYVEQDKS
RGIYFTQDWASMPGVMAVASGGIHVWHMPALVEIFGDDSVLQFGGGTLGHPWGNAPGATANRVALEACIQAR
NEGRNLAREGNDVIREACKWSPELAVACELWKEIKFEFEAMDTV
>2792279207
MSYAQTKTQAKTGYQAGVKDYRLTYYTPDYTPKDTDILAAFRMTPQPGVPPEEAGAAVAAESSTGTWTTVWT
DLLTDLDRYKGRCYDIEPVAGEDNQYIAYIAYPLDLFEEGSVTNMLTSIVGNVFGFKALRALRLEDLRIPVA
YLKTFQGPPHGIQVERDKLNKYGRPLLGCTIKPKLGLSAKNYGRAVYECLRGGLDFTKDDENINSQPFQRWR
DRFLFVADAIHKAQAETGEIKGHYLNVTAPTCEEMMKRAEFAKELKMPIVMHDYLTAGFTANTTLSHWCRDN
GILLHIHRAMHAVIDRQKNHGIHFRVLAKTLRMSGGDHIHTGTVVGKLEGERGITMGFVDLLRENYVEQDKS
RGIYFTQDWASMPGVMAVASGGIHVWHMPALVEIFGDDSVLQFGGGTLGHPWGNAPGATANRVALEACIQAR
NEGRNLAREGNDIIREACKWSPELAVACELWKEIKFEFEAMDTV
>2516145553
MSYAQTKTQTKAGYQAGVKDYRLTYYTPDYTPKDTDILAAFRVTPQPGVPPEEAGAAVAAESSTGTWTTVWT
DLLTDLDRYKGRCYDIEPVPGEDNQFICYVAYPLDLFEEGSVTNMLTSIVGNVFGFKALRALRLEDLRIPVA
YLKTFQGPPHGIQVERDKINKYGRPLLGCTIKPKLGLSAKNYGRAVYECLRGGLDFTKDDENINSQPFMRWR
DRFLFVAEAIHKAQAETGEIKGHYLNVTAPTCEEMLKRAEFAKELKMPIIMHDYLTAGFTANTTLAKWCRDN
GLLLHIHRAMHAVIDRQKNHGIHFRVLAKCLRMSGGDHIHTGTVVGKLEGERGITMGFVDLLRENYVEQDKS
RGIYFTQDWASMPGVMAVASGGIHVWHMPALVEIFGDDSVLQFGGGTLGHPWGNAPGATANRVALEACIQAR
NEGRSLAREGNDVIREAAKWSPELAAACELWKEIKFEFEAMDTV
>2805784997
MSYAQTKTQTKAGYQAGVKDYRLTYYTPDYTPKDTDILAAFRVTPQPGVPPEEAGAAVAAESSTGTWTTVWT
DLLTDLDRYKGRCYDIEPVPGEDNQYICYVAYPLDLFEEGSVTNMLTSIVGNVFGFKALRALRLEDLRIPVA
YLKTFQGPPHGIQVERDKLNKYGRPLLGCTIKPKLGLSAKNYGRAVYECLRGGLDFTKDDENINSQPFQRWR
DRFLFVADAIHKAQAETGEIKGHYLNVTAPTCEEMLKRAEFAKELKMPIIMHDYLTAGFTANTTLAKWCRDN
GLLLHIHRAMHAVIDRQKNHGIHFRVLAKCLRMSGGDHIHTGTVVGKLEGERGITMGFVDLLRENYVEQDKS
RGIYFTQDWASMPGVMAVASGGIHVWHMPALVEIFGDDSVLQFGGGTLGHPWGNAPGATANRVALEACIQAR
NEGRNLAREGNDVIREAAKWSPELAAACELWKEIKFEFEAVDTV
>2805805684
MSYAQTKTQTKAGYQAGVKDYRLTYYTPDYTPKDTDILAAFRVTPQPGVPPEEAGAAVAAESSTGTWTTVWT
DLLTDLDRYKGRCYDIEPVPGEDNQYICYVAYPLDLFEEGSVTNMLTSIVGNVFGFKALRALRLEDLRIPVA
YLKTFQGPPHGIQVERDKLNKYGRPLLGCTIKPKLGLSAKNYGRAVYECLRGGLDFTKDDENINSQPFMRWR
DRFLFVAEAIHKAQAETGEIKGHYLNVTAPTCEEMLKRAEFAKELKMPIIMHDYLTAGFTANTTLAKWCRDN
GLLLHIHRAMHAVIDRQKNHGIHFRVLAKCLRMSGGDHIHTGTVVGKLEGERGITMGFVDLLRENYVEQDKS
RGIYFTQDWASMPGVMAVASGGIHVWHMPALVEIFGDDSVLQFGGGTLGHPWGNAPGATANRVALEACIQAR
NEGRNLAREGNDVIREAAKWSPELAAACELWKEIKFEFEAVDTV
>2805907899
MSYAQTKTQTKAGYQAGVKDYRLTYYTPDYTPKDTDILAAFRVTPQPGVPPEEAGAAVAAESSTGTWTTVWT
DLLTDLDRYKGRCYDIEPVPGADDNQFIAYIAYPLDLFEEGSVTNMLTSIVGNVFGFKALRALRLEDLRIPV
AYLKTFQGPPHGIQVERDKLNKYGRPLLGCTIKPKLGLSAKNYGRAVYECLRGGLDFTKDDENINSQPFQRW
RDRFLFVADAIHKAQAETGEIKGHYLNVTAPTCEEMLKRAEFAKELKMPIIMHDYLTAGFTANTTLAKWCRD
NGILLHIHRAMHAVIDRQKNHGIHFRVLAKTLRMSGGDHIHTGTVVGKLEGERGITMGFVDLLRENYVEQDK
SRGIYFTQDWASMPGVMAVASGGIHVWHMPALVEIFGDDSVLQFGGGTLGHPWGNAPGATANRVALEACIQA
RNEGRNLAREGNDVIREAAKWSPELAAACELWKEIKFEFEAMDTV
>2656460149
MSYAQTKTQAKSGYQAGVKDYRLTYYTPDYTPKDTDILAAFRMTPQPGVPPEEAGAAVAAESSTGTWTTVWT
DLLTDLDRYKGRCYDIEAVPGEDNQYIAYVAYPLDLFEEGSVTNMLTSIVGNVFGFKALRALRLEDLRIPVA
YLKTFQGPPHGIQVERDKLNKYGRPLLGCTIKPKLGLSAKNYGRAVYECLRGGLDFTKDDENINSQPFQRWR
DRFLFVADAIHKSQAETGEIKGHYLNVTAPTCEEMMKRAEFAKELGMPIIMHDYLTAGFTANTTLARWCRDN
GLLLHIHRAMHAVIDRQKNHGIHFRVLAKCLRMSGGDHIHTGTVVGKLEGERGITMGFVDLLRENYVEQDKS
RGIYFTQDWASMPGVMAVASGGIHVWHMPALVEIFGDDSVLQFGGGTLGHPWGNAPGATANRVALEACIQAR
NEGRNLAREGNDVIREACKWSPELAAACELWKEIKFEFEAMDTV
>2510032666
MSYAQTRTQSKSGYQAGVKDYRLTYYTPDYTPKDTDILAAFRMTPQPGVPPEEAGAAVAAESSTGTWTTVWT
DLLTDLDRYKGRCYDIEAVPGEDNQYIAYVAYPLDLFEEGSVTNMLTSIVGNVFGFKALRALRLEDLRIPVA
YLKTFQGPPHGIQVERDKLNKYGRPLLGCTIKPKLGLSAKNYGRAVYECLRGGLDFTKDDENINSQPFQRWR
DRFLFVADAIHKSQAETGEIKGHYLNVTAPTCEEMMKRAEFAKELKMPIIMHDYLTAGFTANTTLSRWCRDN
GLLLHIHRAMHAVIDRQKNHGIHFRVLAKTLRMSGGDHIHTGTVVGKLEGERGITMGFVDLLRENYVEQDKS
RGIYFTQDWASMPGVMAVASGGIHVWHMPALVEIFGDDSVLQFGGGTLGHPWGNAPGATANRVALEACIQAR
NEGRNLAREGNDVIREACKWSPELAAACELWKEIKFEFEAMDTV
>2507481275
MSYAQTRTQSKSGYQAGVKDYRLTYYTPDYTPKDTDILAAFRMTPQPGVPPEEAGAAVAAESSTGTWTTVWT
DLLTDLDRYKGRCYDIEAVPGEDNQYIAYVAYPLDLFEEGSVTNMLTSIVGNVFGFKALRALRLEDLRIPVA
YLKTFQGPPHGIQVERDKLNKYGRPLLGCTIKPKLGLSAKNYGRAVYECLRGGLDFTKDDENINSQPFQRWR
DRFLFVADAIHKSQAETGEIKGHYLNVTAPTCEEMMKRAEFAKELKMPIIMHDYLTAGFTANTTLAKWCRDN
GLLLHIHRAMHAVIDRQKNHGIHFRVLAKTLRMSGGDHIHTGTVVGKLEGERGITMGFVDLLRENYVEQDKS
RGIYFTQDWASMPGVMAVASGGIHVWHMPALVEIFGDDSVLQFGGGTLGHPWGNAPGATANRVALEACIQAR
NEGRNLAREGNDVIREACKWSPELAAACELWKEIKFEFEAMDTV
>2776195814
MSYAQTKTQSKSGYQAGVKDYRLTYYTPDYTPKDTDILAAFRMTPQPGVPPEEAGAAVAAESSTGTWTTVWT
DLLTDLDRYKGRCYDIEPVPGEDNQYIAYVAYPLDLFEEGSVTNMLTSIVGNVFGFKALRALRLEDLRIPVA
YLKTFQGPPHGIQVERDKLNKYGRPLLGCTIKPKLGLSAKNYGRAVYECLRGGLDFTKDDENINSQPFQRWR
DRFLFVADAIHKAQAETGEIKGHYLNVTAPTCEEMLKRAEFAKELKMPIIMHDYLTAGFTANTTLARWCRDN
GLLLHIHRAMHAVIDRQRNHGIHFRVLAKCLRMSGGDHIHTGTVVGKLEGERGITMGFVDLLRENYIEQDKS
RGIYFTQDWASMPGVMAVASGGIHVWHMPALVEIFGDDSVLQFGGGTLGHPWGNAPGATANRVALEACIQAR
NEGRNLAREGNDVIREAAKWSPELAAACELWKEIKFEFEAMDTV
>2776172403
MSYAQTKTQSKSGYQAGVKDYRLTYYTPDYTPKDTDILAAFRMTPQPGVPPEEAGAAVAAESSTGTWTTVWT
DLLTDLDRYKGRCYDIEPVAGEDNQYIAYVAYPLDLFEEGSVTNMLTSIVGNVFGFKALRALRLEDLRIPVA
YLKTFQGPPHGIQVERDKLNKYGRPLLGCTIKPKLGLSAKNYGRAVYECLRGGLDFTKDDENINSQPFQRWR
DRFLFVADAIHKAQAETGEIKGHYLNVTAPTCEEMMKRAEFAKELKMPIIMHDYLTAGFTANTTLAKWCRDN
GILLHIHRAMHAVIDRQKNHGIHFRVLAKTLRMSGGDHIHTGTVVGKLEGEKGITMGFVDLLRENYVEQDKS
RGIYFTQDWASMPGVMAVASGGIHVWHMPALVEIFGDDSVLQFGGGTLGHPWGNAPGATANRVALEACIQAR
NEGRNLAREGNDVIREACKWSPELAAACELWKEIKFEFEAMDTV
>2770894738
MSYAQTNTQTKSGYQAGVKDYRLTYYTPDYTPKDTDILAAFRMTPQPGVPPEEAGAAVAAESSTGTWTTVWT
DLLTDLDRYKGRCYDIEPVRGEDNQYIAYVAYPLDLFEEGSVTNMLTSIVGNVFGFKALRALRLEDLRIPVA
YLKTFQGPPHGIQVERDKLNKYGRPLLGCTIKPKLGLSAKNYGRAVYECLRGGLDFTKDDENINSQPFQRWR
DRFLFVADAIHKAQAETGEIKGHYLNVTAPTCEEMLKRAEFAKELKMPIIMHDYLTAGFTANTTLAKWCRDN
GILLHIHRAMHAVIDRQKNHGIHFRVLAKTLRMSGGDHIHTGTVVGKLEGERGITMGFVDLLRENYVEQDKS
RGIYFTQDWASMPGVMAVASGGIHVWHMPALVEIFGDDSVLQFGGGTLGHPWGNAPGATANRVALEACIQAR
NEGRNLAREGNDVIREAAKWSPELAAACELWKEIKFEFEAMDTV
>2529412519
MSYAQTNTQTKSGYQAGVKDYRLTYYTPDYTPKDTDILAAFRMTPQPGVPPEEAGAAVAAESSTGTWTTVWT
DLLTDLDRYKGRCYDIEPVRGEDNQYIAYVAYPLDLFEEGSVTNMLTSIVGNVFGFKALRALRLEDLRIPVA
YLKTFQGPPHGIQVERDKLNKYGRPLLGCTIKPKLGLSAKNYGRAVYECLRGGLDFTKDDENINSQPFQRWR
DRFLFVADAIHKAQAETGEIKGHYLNVTAPTCEEMMKRAEFAKELNMPIIMHDYLTAGFTANTTLARWCRDN
GLLLHIHRAMHAVIDRQKNHGIHFRVLAKTLRMSGGDHIHTGTVVGKLEGERGITMGFVDLLRENYVEQDKS
RGIYFTQDWASMPGVMAVASGGIHVWHMPALVEIFGDDSVLQFGGGTLGHPWGNAPGATANRVALEACIQAR
NEGRNLAREGNDVIREAAKWSPELAAACELWKEIKFEFEAMDTV
>2512980425
MSYAQTNTQTKSGYQAGVKDYRLTYYTPDYTPKDTDILAAFRMTPQPGVPPEEAGAAVAAESSTGTWTTVWT
DLLTDLDRYKGRCYDIEPVRGEDNQYIAYVAYPLDLFEEGSVTNMLTSIVGNVFGFKALRALRLEDLRIPVA
YLKTFQGPPHGIQVERDKLNKYGRPLLGCTIKPKLGLSAKNYGRAVYECLRGGLDFTKDDENINSQPFQRWR
DRFLFVADAIHKAQAETGEIKGHYLNVTAPTCEEMLKRAEFAKELKMPIIMHDYLTAGFTANTTLARWCRDN
GLLLHIHRAMHAVIDRQKNHGIHFRVLAKTLRMSGGDHIHTGTVVGKLEGERGITMGFVDLLRENYVEQDKS
RGIYFTQDWASMPGVMAVASGGIHVWHMPALVEIFGDDSVLQFGGGTLGHPWGNAPGATANRVALEACIQAR
NEGRNLAREGNDVIREAAKWSPELAAACELWKEIKFEFEAMDTV
>2517059934
MSYAQTNTQTKSGYQAGVKDYRLTYYTPDYTPKDTDILAAFRMTPQPGVPPEEAGAAVAAESSTGTWTTVWT
DLLTDLDRYKGRCYDIEPVRGEDNQYIAYVAYPLDLFEEGSVTNMLTSIVGNVFGFKALRALRLEDLRIPVA
YLKTFQGPPHGIQVERDKLNKYGRPLLGCTIKPKLGLSAKNYGRAVYECLRGGLDFTKDDENINSQPFQRWR
DRFLFVADAIHKAQAETGEIKGHYLNVTAPTCEEMMKRAEFAKELKMPIIMHDYLTAGFTANTTLARWCRDN
GILLHIHRAMHAVIDRQKNHGIHFRVLAKTLRMSGGDHIHTGTVVGKLEGERGITMGFVDLLRENYVEQDKS
RGIYFTQDWASMPGVMAVASGGIHVWHMPALVEIFGDDSVLQFGGGTLGHPWGNAPGATANRVALEACIQAR
NEGRNLAREGNDVIREAAKWSPELAAACELWKEIKFEFEAMDTV
>2550699134
MSYAQTSTQTKSGYQAGVKDYRLTYYTPDYTPKDTDILAAFRMTPQPGVPPEEAGAAVAAESSTGTWTTVWT
DLLTDLDRYKGRCYDIEPVRGEDNQYIAYVAYPLDLFEEGSVTNMLTSIVGNVFGFKALRALRLEDLRIPVA
YLKTFQGPPHGIQVERDKLNKYGRPLLGCTIKPKLGLSAKNYGRAVYECLRGGLDFTKDDENINSQPFQRWR
DRFLFVADAIHKAQAETGEIKGHYLNVTAPTCEEMMKRAEFAKELKMPIIMHDYLTAGFTANTTLARWCRDN
GILLHIHRAMHAVIDRQKNHGIHFRVLAKTLRMSGGDHIHTGTVVGKLEGERGITMGFVDLLRENYVEQDKS
RGIYFTQDWASMPGVMAVASGGIHVWHMPALVEIFGDDSVLQFGGGTLGHPWGNAPGATANRVALEACIQAR
NEGRNLAREGNDVIREAAKWSPELAAACELWKEIKFEFEAMDTV
>2776278231
MSYAQTKTQTKSGYQAGVKDYRLTYYTPDYTPKDTDILAAFRMTPQPGVPPEEAGAAVAAESSTGTWTTVWT
DLLTDLDRYKGRCYDIEPVAGEDNQYIAYVAYPLDLFEEGSVTNMLTSIVGNVFGFKALRALRLEDLRIPVA
YLKTFQGPPHGIQVERDKLNKYGRPLLGCTIKPKLGLSAKNYGRAVYECLRGGLDFTKDDENINSQPFQRWR
DRFLFVADAIHKAQAETGEIKGHYLNVTAPTCEEMMKRAEFAKELKMPIIMHDYLTAGFTANTTLAKWCRDN
GLLLHIHRAMHAVIDRQKNHGIHFRVLAKTLRMSGGDHIHTGTVVGKLEGERGITMGFVDLLRENYVEQDKS
RGIYFTQDWASMPGVMAVASGGIHVWHMPALVEIFGDDSVLQFGGGTLGHPWGNAPGATANRVALEACIQAR
NEGRNLAREGNDVIREAAKWSPELAAACELWKEIKFEFEAMDTV

## Sheet: RbcS
>637011688 slr0012 rbcS ribulose 1,5-bisphosphate carboxylase small subunit (EC 4.1.1.39) [Synechocystis sp. PCC 6803: NC_000911]
MKTLPKERRYETLSYLPPLTDQQIAKQVEFLLDQGFIPGVEFEEDPQPET
HFWTMWKLPFFGGATANEVLAEVRECRSENPNCYIRVIGFDNIKQCQTVS
FIVHKPNQNQGRY
>648857710 OSCI_2900011 ribulose 1,5-bisphosphate carboxylase small subunit (EC 4.1.1.39) [Oscillatoria sp. PCC 6506 whole genome shotgun sequence, Contig290.: NZ_CACA01000255]
MKTLPKERRYETLSYLPPLSDSQIAKQLQYILDQGYIPGVEFNETSAAEM
RYWTMWKLPLFGAKSVQEIMSEINACRQENPTCYIRVMGFDNVKQCQVLS
FIVHKPNTRGY
>650387421 NIES39_K02830 rbcS ribulose 1,5-bisphosphate carboxylase small subunit (EC 4.1.1.39) [Arthrospira platensis NIES-39, *** SEQUENCING IN PROGRESS ***, 19 ordered pieces.: AP011615]
MQTLPKERRYETLSYLPPLTDAQTQKQLQYILEQGFIAGVEFSESSAPEQ
HYWTLWKLPLFNATTVREVMAEIDECRREYPKCFIRVMGFDNVKQCQVLS
FIVHRPTGSLY
>651079986 SYNGTS_2227 rbcS ribulose 1,5-bisphosphate carboxylase small subunit (EC 4.1.1.39) [Synechocystis sp. PCC 6803 DNA, complete genome, strain: GT-S.: AP012205]
MKTLPKERRYETLSYLPPLTDQQIAKQVEFLLDQGFIPGVEFEEDPQPET
HFWTMWKLPFFGGATANEVLAEVRECRSENPNCYIRVIGFDNIKQCQTVS
FIVHKPNQNQGRY
>2508652378 Xen7305DRAFT_00044780 ribulose-bisphosphate carboxylase small chain [Xenococcus sp. PCC 7305 : Xen7305DRAFT_c122]
MKTLPKERRYETLSYLPPLTDQQISKQIDFMLEQGYIPGIEFEKDPTPEL
HHWTLWKLPLFSCRSAQDVLAEVRECRSEYSDCYIRVVGFDNLRQCQTVS
FIVYKPGASRY
>2507334462 Tol9009DRAFT_00044490 ribulose-bisphosphate carboxylase small chain [Scytonema hofmanni UTEX 2349, PCC 9009 : Tol9009DRAFT_TPD.8]
MQTLPKERRYETLSYLPPLSDAQIAKQVQYILDQGYIPAIEFNEKSEPNE
FYWTMWKLPLFNAKSTQEVLSEVQGCRSQFSTSFIRVVGFDNVKQCQILS
FIVHKPGTSRY
>2503885775 Lepto7376_0180 cbbS ribulose 1,5-bisphosphate carboxylase small subunit [Leptolyngbya sp. PCC 7376 : Lsp7376_Contig1125]
MKTLPKEKRYETLSYLPPLSDQQISRQVQWMIDQGFIPGVEFEKDPAPDL
HHWTLWKLPLFSATSAQDVLNEVRECRSEYSDCYIRVVGFDNIKQCQTVS
FIVYKPNQTRY
>2510673881 ProchloronP1_00044070 ribulose-bisphosphate carboxylase small chain [Prochloron didemni : ProchloronP1_gi366089577.33]
MKTLPKELRYETLSYLPPLTDQQIAKQIEYALDQGYIPAVEFEQDPKPSD
HHWTMWKLPLFQATSAQDVLNEVRECRSEYSNSYIRVIGFDNIKQCQTLS
FIVHKPSNSRY
>2504648313 SYNPCC7117DRAFT_00019700 cbbS ribulose 1,5-bisphosphate carboxylase small subunit [Synechococcus sp. PCC 7117 : SYNPCC7117DRAFT_7117_chromosome]
MKTLPKEKRYETLSYLPPLSDQQIARQVQYMMDQGYIPGIEFEKDPTPEL
HHWTLWKLPLFNASSAQEVLNEVRECRSEYSDCYIRVVGFDNIKQCQTVS
FIVYKPNQTRY
>2503365503 Cyast_0119 ribulose 1,5-bisphosphate carboxylase small subunit [Cyanobacterium stanieri PCC 7202 : Cstan_Contig42]
MQTLPKERRYETLSYLPPLTDQQIVKQVQYLLDQGFIPAVEFEKDPQPND
HHWTLWKLPLFNAFSAQDVLNEVRECKGQYSDSFIRVIGFDNLKQCQTMS
FIVHKPNTTRF
>2510436642 Cha6605_0643 ribulose-bisphosphate carboxylase small chain [Chamaesiphon sp. PCC 6605 : Cha6605_Contig56.1]
MQTLPFARRFETFSYLPPLSDAQIAKQLQYMLDQGYIPGVEFSQDSEPTQ
HYWTLWKLPLFNATTTNEILAEVRACRSEYGHCFVRVVGFDNIKQCQVLS
FIVHKP
>2506421861 Draft98_00045160 rbcS ribulose-bisphosphate carboxylase small chain [Planktothrix NIVA-CYA 98 : Draft98_scaffold00001]
MRTLPKERRFETLSYLPPLTDAQIVKQVQYILDQGYIPGVEFSESSEPTQ
HYWTLWKLPLFNATTSQEVLNEVQACRQENSKSYIRVMGFDNVKQCQVLS
FIVHKPSSSLY
>2524499928 SYNPCCP_2225 cbbS ribulose 1,5-bisphosphate carboxylase small subunit [Synechocystis sp. PCC 6803, PCC-P : AP012278]
MKTLPKERRYETLSYLPPLTDQQIAKQVEFLLDQGFIPGVEFEEDPQPET
HFWTMWKLPFFGGATANEVLAEVRECRSENPNCYIRVIGFDNIKQCQTVS
FIVHKPNQNQGRY
>2533923357 rbcS ribulose-bisphosphate carboxylase small chain [Microcystis sp. T1-4 : CAIP01000200]
MKTLPKEKRYETLSYLPPLTDQQIAKQIQYMIDQGYIPAVEFEKDPKPAD
YHWTMWKLPLFSVSGPQEVLNEVRECRTEYSDCYIRVIAFDNIKQCQTMS
FIVHKPNAGRY
>2558006998 Osccy1DRAFT_00062 ribulose-bisphosphate carboxylase small chain [Oscillatoriales sp. JSC-1 : Osccy1DRAFT_CYJSC1_DRAF_scaffold00069.1]
MKTLPKERRYETFSYLPPLSDAQIARQIQYTIDQGYIPCVEFNEDSAAET
HYWTMWKLPLFNARSPQEVLNEVQQCRSEYNNCYIRVVAFDNVKQCQVMS
FIVHKPNAGGYRY
>2580529873 BG1DRAFT_02201 cbbS ribulose 1,5-bisphosphate carboxylase small subunit [Synechococcus sp. NKBG15041c : BG1DRAFT_BAUB01000012_1.12]
MKTLPKEKRYETLSYLPPLSDQQIARQVQFMIDQGYIPGVEFEKDPTPEL
HHWTLWKLPLFNASSAQEVLNEVRECRSEYSDCYIRVVGFDNIKQCQTVS
FIVYKPNQTRY
>2582677641 ME1627DRAFT_03455 rbcS ribulose-bisphosphate carboxylase small chain [Composite genome from Lake Mendota Epilimnion pan-assembly MEint.metabat.1627 : ME1627DRAFT_MEint_metabat_1627_235000986.146]
MRTLPKERRFETLSYLPPLTDAQIVKQVQYILDQGYIPGVEFSESSEPTQ
HYWTLWKLPLFNATTSQEVLNEVQACRQENSKSYIRVMGFDNVKQCQVLS
FIVHKPSSSLY
>2598118917 Ga0036136_00888 rbcS ribulose 1,5-bisphosphate carboxylase small subunit [Thermosynechococcus sp. NK55a : Ga0036136_gi564736995.1]
MKTLPKERRYETFSYLPPLSDAQIARQIQYAIDQGYHPCVEFNETSDAET
HYWTMWKLPLFNCTNAQEVLNEVQQCRSEYPNCFIRVVAFDNIKQCQVMG
FIVYKPNQTNSGYSGYRY
>2602457190 Ga0039499_101314 rbcS ribulose-bisphosphate carboxylase small chain [Planktothrix prolifica NIVA-CYA 406 : Ga0039499_1013]
MRTLPKERRFETLSYLPPLTDAQIVKQVQYILDQGYIPGVEFSESSEPTQ
HYWTLWKLPLFNATTSQEVLNEVQACRQENSKSYIRVMGFDNVKQCQVLS
FIVHKPSSSLY
>2631162815 Ga0080672_123408 rbcS ribulose 1,5-bisphosphate carboxylase small subunit [Nostoc sp. sp2 extraction : Ga0080672_123]
MQTLPKERRYETLSYLPPLSDAQIAKQVQYILNQGYIPAIEFNETSEPTE
LYWTMWKLPLFGAKSTQEVLSEVQGCRSQFNNSYIRVVGFDNIKQCQVLS
FLVHKPNRY
>2641946516 Ga0098643_1047211 ribulose 1,5-bisphosphate carboxylase small subunit [Trichodesmium erythraeum 21-75 : Ga0098643_10472]
MRTLPKERRYETLSYLPPLTDLQIRKQLQYILDQGFIAGVEFSESSDAEM
HYWTLWKLPLFQARTIDEVLVEIDACRSENPDCFIRVMGFDNVKQCQVLS
FIVHKPNQRRY
>2652617029 Ga0100936_113289 rbcS ribulose 1,5-bisphosphate carboxylase small subunit [Anabaena sp. wa102 : Ga0100936_11]
MQTLPKERRYETLSYLPPLSDAQIAKQVQYIISQGFIPAIEFNETSEPTE
LYWTMWKLPLFGAKTAQEVLSEVQSCRSQYGNCYVRVVGFDNIKQCQVMS
FLVHKPSRY
>2672715364 Ga0123671_1062757 ribulose 1,5-bisphosphate carboxylase small subunit [Geminocystis sp. NIES-3709 : Ga0123671_106]
MQTLGKERRYETLSYLPPLTDQQIVKQVQYLLDQGFIPAIEFEKDPLPTD
HHWTLWKLPLFNAYSPQEVLNEVRECKAQYSDSYIRVIAFDNLRQCQTVS
FIVHKPNASRF
>2691424812 Ga0132296_113497 ribulose 1,5-bisphosphate carboxylase small subunit [Leptolyngbya sp. NIES-2104 : Ga0132296_11]
MKTLPKEQRFETFSYLPALTDAQIARQIQYTIDQGYFPCVEFNESSAPEI
YYWTMWKLPLFSAKNPQEVLNEVQQCRSEYSNCYIRVVAFDNIKQCQVMS
FIVHKPGSSSGSGYRY
>2708941294 Ga0154051_2273 cbbS ribulose 1,5-bisphosphate carboxylase small subunit [Synechococcus sp. 7002 : Ga0154051_11]
MKTLPKEKRYETLSYLPPLSDQQIARQVQYMMDQGYIPGIEFEKDPTPEL
HHWTLWKLPLFNASSAQEVLNEVRECRSEYSDCYIRVVGFDNIKQCQTVS
FIVYKPNQTRY
>2730908217 Ga0127380_104412 ribulose 1,5-bisphosphate carboxylase small subunit [Cylindrospermopsis raciborskii ITEP-A1 : Ga0127380_1044]
MQTLPKERRYETLSYLPPLSDAQIEKQVQYILSQGYIPAVEFNETSEPTE
FFWTLWKLPLFNAKTTREVLGEVQSCRSQYSNCYIRVVGFDNIKQCQVLS
FIVHKPTRY
>2776650561 Ga0263544_131647 ribulose 1,5-bisphosphate carboxylase small subunit [Nostoc carneum NIES-2107 : Ga0263544_13]
MQTLPKERRYETLSYLPPLSDAQIAKQIQYILNQGYIPAVEFNENSEPTE
FFWTMWKLPLFGAKSTQEVLNEVQSCRSQYSNCYIRVVGFDNIKQCQVLS
FIVHKPSRY
>2791308908 Ga0308443_100833 cbbS ribulose 1,5-bisphosphate carboxylase small subunit [Nostoc cycadae WK-1 : Ga0308443_1008]
MQTLPKERRYETLSYLPPLTDVQIEKQVQYILSQGYIPGVEFNEVSEPTE
FYWTMWKLPLFGAKTSREVLAEVQSCRSQYPTHYIRVVGFDNIKQCQVLS
FIVHKPNRY
>2805805682 Ga0309074_115071 ribulose-bisphosphate carboxylase small chain [Fischerella thermalis CCMEE 5319 : Ga0309074_11507]
MQTLPKERRYETLSYLPPLTDAQISKQIQYILNQGYIPAIEFNESSEPTE
YYWTMWKLPLFSARSTQEVLSEVQACRSQYGNCFIRVVGFDNVKQCQILS
FIVHKPGRF
>2805854447 Ga0309008_10746 ribulose-bisphosphate carboxylase small chain [Fischerella thermalis WC559 : Ga0309008_1074]
MQTLPKERRYETLSYLPPLTDAQISKQIQYILNQGYIPAIEFNENSEPTE
YYWTMWKLPLFSARSTQEVLSEVQACRSQYGNCFIRVVGFDNIKQCQILS
FIVHKPGRF
>2805885687 Ga0309010_10705 ribulose-bisphosphate carboxylase small chain [Fischerella thermalis WC542 : Ga0309010_1070]
MQTLPKERRYETLSYLPPLTDAQISKQIQYILNQGYIPAIEFNENSEPTE
YYWTMWKLPLFSARSTQEVLSEVQACRSQYGNCFIRVVGFDNIKQCQILS
FIVHKPGRF
>2805971429 Ga0309088_11923 ribulose-bisphosphate carboxylase small chain [Fischerella thermalis CCMEE 5194 : Ga0309088_1192]
MQTLPKERRYETLSYLPPLTDAQISKQIQYILNQGYIPAIEFNENSEPTE
YYWTMWKLPLFSARSTQEVLSEVQACRSQYGNCFIRVVGFDNIKQCQILS
FIVHKPGRF
>2806311664 Ga0309019_104915 ribulose 1,5-bisphosphate carboxylase small subunit [Fischerella thermalis WC245 : Ga0309019_1049]
MQTLPKERRYETLSYLPPLTDAQISKQIQYILNQGYIPAIEFNENSEPTE
YYWTMWKLPLFSARSTQEVLSEVQACRSQYGNCFIRVVGFDNIKQCQILS
FIVHKPGRF
>2806088832 Ga0309018_105215 ribulose-bisphosphate carboxylase small chain [Fischerella thermalis WC246 : Ga0309018_1052]
MQTLPKERRYETLSYLPPLTDAQISKQIQYILNQGYIPAIEFNENSEPTE
YYWTMWKLPLFSARSTQEVLSEVQACRSQYGNCFIRVVGFDNIKQCQILS
FIVHKPGRF
>2825683323 Ga0198501_6745 ribulose-bisphosphate carboxylase small chain [Ga0198501_01 : Moorea producens JHB]
MKTLPKERRYETLSYLPPLSDTQIMRQVEYILAEGYIPAIEFNESSEPEQ
YYWTLWKLPLFKATSPKDVLAEVDECRSEYRDCYIRVVGFDNVKQCQVLS
FIIHKPNDGVSRSRW
>2831438585 Ga0350830_3601 ribulose-bisphosphate carboxylase small chain [Ga0350830_11 : Microcystis aeruginosa NIES-298]
MKTLPKEKRYETLSYLPPLTDQQIAKQIQYMIDQGYIPAVEFEKDPKPAD
YHWTMWKLPLFSVSGPQEVLNEVRECRTEYSDCYIRVIAFDNIKQCQTMS
FIVHKPNVGRY
>2831762364 Ga0365608_3957 ribulose-bisphosphate carboxylase small chain [Ga0365608_209 : Okeania hirsuta PAB10Feb10-1]
MRTLPKERRYETLSYLPPLSPQQISQQLEYILDQGFIAGVEFSESSAPEM
HYWTLWKLPLFHAKTVQEVLSEIDACRSENPDCFIRVMGFDNVKQCQVLS
FIVHKPNQRRY
>2831815620 Ga0336793_1634 ribulose-bisphosphate carboxylase small chain [Ga0336793_064 : Limnothrix sp. PR1529]
MKTLPKERRFETFSYLPPLSDQQIAKQIQYMIDQGYIPGVEFNENSDPEV
YYWTMWKLPLFNARSVQEVLTEVQACRSEYGNCYIRVVGFDNIKQCQSVG
FIVHRPNLSRY
>2831992288 Ga0336701_298 ribulose-bisphosphate carboxylase small chain [Ga0336701_001 : Microcystis aeruginosa NIES-87]
MKTLPKEKRYETLSYLPPLTDQQIAKQIQYMIDQGYIPAVEFEKDPKPAD
YHWTMWKLPLFSVSGPQEVLNEVRECRTEYSDCYIRVIAFDNIKQCQTMS
FIVHKPNAGRY
>2837179393 Ga0399454_2373 ribulose-bisphosphate carboxylase small chain [Ga0399454_01 : Microcystis viridis NIES-102]
MKTLPKEKRYETLSYLPPLTDQQIAKQIQYMIDQGYIPAVEFEKDPKPAD
YHWTMWKLPLFSVSGPQEVLNEVRECRTEYSDCYIRVIAFDNIKQCQTMS
FIVHKPNAGRY
>2843038549 Ga0336783_107_110289_110618 ribulose-bisphosphate carboxylase small chain [Ga0336783_107 : Nostoc linckia z1]
MQTLPKERRYETLSYLPPLSDAQIAKQIQYILNQGYIPAVEFNETSEPTE
LYWTLWKLPLFGAKSTQEVLNEVQSCRSQYSNNYIRVVGFDNIKQCQILS
FIVHKPSRY
>637876971 CYB_2577 cbbS ribulose 1,5-bisphosphate carboxylase small subunit (EC 4.1.1.39) [Synechococcus sp. JA-2-3B'a(2-13): NC_007776]
MQTLPKERRYETLSYLPPLTDLQIIKQVQYILDQGYIPAIEFNESSEPTV
RYWTLWKLPLFSATSPQEVLSEVQACRSAYPNCFIRVVGFDNIKQCQVLS
FLVYKPSGLR
>637314129 tll1504 rbcS ribulose 1,5-bisphosphate carboxylase small subunit (EC 4.1.1.39) [Thermosynechococcus elongatus BP-1: NC_004113]
MKTLPKERRYETFSYLPPLSDAQIARQIQYAIDQGYHPCVEFNETSNAEI
RYWTMWKLPLFNCTNAQDVLNEVQQCRSEYPNCFIRVVAFDNIKQCQVMS
FIVYKPNQANSGYSGYRY
>641250885 AM1_1783 rbcS ribulose 1,5-bisphosphate carboxylase small subunit (EC 4.1.1.39) [Acaryochloris marina MBIC11017: NC_009925]
MRTLPIERRFETFSYLPPLNDEQIRRQIQYILDQGYIAGIEFNDSPEPTA
YYWTMWKLPLFKNPSVQDVLYEIDECRSEYSDKYVRVVGFDNIRQCQVMS
FIVHKPGSNSGYRPY
[truncated: 1,315 more rows]
