# Supplementary material for: Identification of a carbonic anhydrase–Rubisco complex within the alpha-carboxysome
Source: Proc Natl Acad Sci U S A. 2023 Oct 20;120(43):e2308600120. doi: 10.1073/pnas.2308600120 (PMC10614612; doi:10.1073/pnas.2308600120)
Supplement: Supplementary file 3 — Dataset S02 (XLSX) [file pnas.2308600120.sd02.xlsx]

## Sheet: sfGFP_encapsulation 
Encapulation efficiency
NTD-peptide	Fluorescence carboxysome	Fluorescence lysate	Normalized expression level	Expression efficiency in % (carboxysome/lysate)
sfGFP	58	8920	1.75108	0.650224
NTD1-37-sfGFP	397	13206	2.59246	3.00621
NTD1-53-sfGFP	3399	22453	4.40773	15.1383
CsoSCA-sfGFP	1184	5094	1	23.243
Ratio shell/Rubisco
NTD peptide	CsoS1B Intensity	CbbS intensity	Ratio CsoS1B/CbbS
sfGFP	74.04	69.384	1.0671
NTD1-37-sfGFP	66.654	57.568	1.15783
NTD1-53-sfGFP	59.096	54.282	1.08869
CsoSCA-sfGFP	65.424	58.841	1.11188
