# Supplementary material for: Identification of a carbonic anhydrase–Rubisco complex within the alpha-carboxysome
Source: Proc Natl Acad Sci U S A. 2023 Oct 20;120(43):e2308600120. doi: 10.1073/pnas.2308600120 (PMC10614612; doi:10.1073/pnas.2308600120)
Supplement: Supplementary file 4 — Dataset S03 (XLSX) [file pnas.2308600120.sd03.xlsx]

## Sheet: BLI results
Immobilized	In solution	KD (nM)	KD2 (nM)	kon (M-1s-1)	kon2 (M-1s-1)	koff (s-1)	koff2 (s-1)		Full X^2	Full R^2
Rubisco	CsosCA-MBP	1.2 ± 0.004		2.5 x 105 ± 5 x 102		2.9 x 10-4 ± 9 x 10-7			2.28863	0.998733
N48-sfGFP	Rubisco	33 ± 0.4	80 ± 1	2.1 x 105 ± 2 x 103	1.4 x 106 ± 1 x 104	6.9 x 10-3 ± 2 x 10-5	1.1 x 10-1 ± 5 x 10-4		1.0904	0.9949
N48-sfGFP R23A	Rubisco	17 ± 0.2	130 ± 2	1.9 x 105 ± 2 x 103	4.6 x 105 ± 8 x 103	3.3 x 10-3 ± 2 x 10-5	6.1 x 10-2 ± 5 x 10-4		2.1334	0.9946
N48-sfGFP	Rubisco D99A	400 ± 10	1100 ± 14	1.5 x 104 ± 4 x 102	1.3 x 105 ± 2 x 103	5.9 x 10-3 ± 4 x 10-5	1.5 x 10-1 ± 7 x 10-4		3.1723	0.9912
N48-sfGFP	Rubisco Y72A	320 ± 6	820 ± 11	2.8 x 104 ± 5 x 102	1.8 x 105 ± 2 x 103	8.9 x 10-3 ± 4 x 10-5	1.5 x 10-1 ± 8 x 10-4		1.9913	0.9926
N48-sfGFP P22	Rubisco	18000 ± 3000	6500 ± 400	2.4 x 103 ± 4 x 102	6.8 x 104 ± 4 x 103	4.4 x 10-2 ± 3 x 10-4	4.4 x 10-1 ± 7 x 10-3		3.1255	0.9857
