# Supplementary material for: Identification of a carbonic anhydrase–Rubisco complex within the alpha-carboxysome
Source: Proc Natl Acad Sci U S A. 2023 Oct 20;120(43):e2308600120. doi: 10.1073/pnas.2308600120 (PMC10614612; doi:10.1073/pnas.2308600120)
Supplement: Supplementary file 5 — Dataset S04 (XLSX) [file pnas.2308600120.sd04.xlsx]

## Sheet: Plasmids and proteins
Name	Protein	Plasmid	Origin	Antibiotic	Tag	Mw (kDa)	Expression host	Induction	Comment	Reference	Sequence
pCB04	his-SUMO-CsosCA	pET14b	H. neapolitanus	Amp	N-his	71	E. coli BL21-AI	0.08% L-arabinose		This study	MGSSHHHHHHGSGLVPRGSASMSDSEVNQEAKPEVKPEVKPETHINLKVSDGSSEIFFKIKKTTPLRRLMEAFAKRQGKEMDSLRFLYDGIRIQADQTPEDLDMEDNDIIEAHREQIGGMNTRNTRSKQRAPFGVSSSVKPRLDLIEQAPNPAYDRHPACITLPERTCRHPLTDLEANEQLGRCEDSVKNRFDRVIPFLQVVAGIPLGLDYVTRVQELAQSSLGHTLPEELLKDNWISGHNLKGIFGYATAKALTAATEQFSRKIMSEKDDSASAIGFFLDCGFHAVDISPCADGRLKGLLPYILRLPLTAFTYRKAYAGSMFDIEDDLAQWEKNELRRYREGVPNTADQPTRYLKIAVYHFSTSDPTHSGCAAHGSNDRAALEAALTQLMKFREAVEN…
pCB78	his-SUMO-ΔNTD1-37CsoSCA	pET14b	H. neapolitanus	Amp	N-his	66	E. coli BL21-AI	0.08% L-arabinose		This study	MGSSHHHHHHGSGLVPRGSASMSDSEVNQEAKPEVKPEVKPETHINLKVSDGSSEIFFKIKKTTPLRRLMEAFAKRQGKEMDSLRFLYDGIRIQADQTPEDLDMEDNDIIEAHREQIGGPACITLPERTCRHPLTDLEANEQLGRCEDSVKNRFDRVIPFLQVVAGIPLGLDYVTRVQELAQSSLGHTLPEELLKDNWISGHNLKGIFGYATAKALTAATEQFSRKIMSEKDDSASAIGFFLDCGFHAVDISPCADGRLKGLLPYILRLPLTAFTYRKAYAGSMFDIEDDLAQWEKNELRRYREGVPNTADQPTRYLKIAVYHFSTSDPTHSGCAAHGSNDRAALEAALTQLMKFREAVENAHCCGASIDILLIGVDTDTDAIRVHIPDSKGFLNPYRY…
pCB06	CsosCA-MBP-his	pET14b	H. neapolitanus	Amp	C-his	102	E. coli BL21-AI	0.08% L-arabinose		This study	MNTRNTRSKQRAPFGVSSSVKPRLDLIEQAPNPAYDRHPACITLPERTCRHPLTDLEANEQLGRCEDSVKNRFDRVIPFLQVVAGIPLGLDYVTRVQELAQSSLGHTLPEELLKDNWISGHNLKGIFGYATAKALTAATEQFSRKIMSEKDDSASAIGFFLDCGFHAVDISPCADGRLKGLLPYILRLPLTAFTYRKAYAGSMFDIEDDLAQWEKNELRRYREGVPNTADQPTRYLKIAVYHFSTSDPTHSGCAAHGSNDRAALEAALTQLMKFREAVENAHCCGASIDILLIGVDTDTDAIRVHIPDSKGFLNPYRYVDNTVTYAQTLHLAPDEARVIIHEAILNANRSDGWAKGNGVASEGMRRFIGQLLINNLSQIDYVVNRHGGRYPPNDIGHAE…
pCB91	MBP-his	pET14b		Amp	C-his	42	E. coli BL21-AI	0.08% L-arabinose		This study	MKIEEGKLVIWINGDKGYNGLAEVGKKFEKDTGIKVTVEHPDKLEEKFPQVAATGDGPDIIFWAHDRFGGYAQSGLLAEITPDKAFQDKLYPFTWDAVRYNGKLIAYPIAVEALSLIYNKDLLPNPPKTWEEIPALDKELKAKGKSALMFNLQEPYFTWPLIAADGGYAFKYENGKYDIKDVGVDNAGAKAGLTFLVDLIKNKHMNADTDYSIAEAAFNKGETAMTINGPWAWSNIDTSKVNYGVTVLPTFKGQPSKPFVGVLSAGINAASPNKELAKEFLENYLLTDEGLEAVNKDKPLGAVALKSYEEELAKDPRIAATMENAQKGEIMPNIPQMSAFWYAVRTAVINAASGRQTVDEALKDAQTGSSHHHHHHHHHH
pHnCB10	HnCB10	pHnCB10	H. neapolitanus	Cm	-		E. coli BL21-AI	0.5 mM IPTG	Expressing full carboxysome operon	Bonacci et al., (2012) PNAS 109(2) 478-483	-
pCB26	HnCB10 with CsoSCA-flag	pHnCB10	H. neapolitanus	Cm	C-flag		E. coli BW25113	0.5 mM IPTG	Expressing full carboxysome operon, with flag-tagged CsoSCA.	This study	CsoSCA-flag: MNTRNTRSKQRAPFGVSSSVKPRLDLIEQAPNPAYDRHPACITLPERTCRHPLTDLEANEQLGRCEDSVKNRFDRVIPFLQVVAGIPLGLDYVTRVQELAQSSLGHTLPEELLKDNWISGHNLKGIFGYATAKALTAATEQFSRKIMSEKDDSASAIGFFLDCGFHAVDISPCADGRLKGLLPYILRLPLTAFTYRKAYAGSMFDIEDDLAQWEKNELRRYREGVPNTADQPTRYLKIAVYHFSTSDPTHSGCAAHGSNDRAALEAALTQLMKFREAVENAHCCGASIDILLIGVDTDTDAIRVHIPDSKGFLNPYRYVDNTVTYAQTLHLAPDEARVIIHEAILNANRSDGWAKGNGVASEGMRRFIGQLLINNLSQIDYVVNRH…
pCB29	HnCB10 with ΔNTD1-37CsoSCA-flag	pHnCB10	H. neapolitanus	Cm	C-flag		E. coli BW25113	0.5 mM IPTG	Expressing full carboxysome operon, with flag-tagged ΔNTD1-37CsoSCA	This study	Δ36CsoSCA-flag: MPACITLPERTCRHPLTDLEANEQLGRCEDSVKNRFDRVIPFLQVVAGIPLGLDYVTRVQELAQSSLGHTLPEELLKDNWISGHNLKGIFGYATAKALTAATEQFSRKIMSEKDDSASAIGFFLDCGFHAVDISPCADGRLKGLLPYILRLPLTAFTYRKAYAGSMFDIEDDLAQWEKNELRRYREGVPNTADQPTRYLKIAVYHFSTSDPTHSGCAAHGSNDRAALEAALTQLMKFREAVENAHCCGASIDILLIGVDTDTDAIRVHIPDSKGFLNPYRYVDNTVTYAQTLHLAPDEARVIIHEAILNANRSDGWAKGNGVASEGMRRFIGQLLINNLSQIDYVVNRHGGRYPPNDIGHAERYISVGDGFDEVQIRNLAYYA…
pCB35	HnCB10_with ΔNTD1-49CsoSCA-flag	pHnCB10	H. neapolitanus	Cm	C-flag		E. coli BW25113	0.5 mM IPTG	Expressing full carboxysome operon, with flag-tagged ΔNTD1-49CsoSCA	This study	Δ48CsoSCA-flag: MRHPLTDLEANEQLGRCEDSVKNRFDRVIPFLQVVAGIPLGLDYVTRVQELAQSSLGHTLPEELLKDNWISGHNLKGIFGYATAKALTAATEQFSRKIMSEKDDSASAIGFFLDCGFHAVDISPCADGRLKGLLPYILRLPLTAFTYRKAYAGSMFDIEDDLAQWEKNELRRYREGVPNTADQPTRYLKIAVYHFSTSDPTHSGCAAHGSNDRAALEAALTQLMKFREAVENAHCCGASIDILLIGVDTDTDAIRVHIPDSKGFLNPYRYVDNTVTYAQTLHLAPDEARVIIHEAILNANRSDGWAKGNGVASEGMRRFIGQLLINNLSQIDYVVNRHGGRYPPNDIGHAERYISVGDGFDEVQIRNLAYYAHLDTVEENAID…
pCB54	sfGFP-flag	pFA21		Kan	C-flag	28	E. coli BW25113	50 ug/ul aTc	super-folder GFP	This study	MSVSKGEELFTGVVPILVELDGDVNGHKFSVRGEGEGDATNGKLTLKFICTTGKLPVPWPTLVTTLTYGVQCFSRYPDHMKQHDFFKSAMPEGYVQERTISFKDDGTYKTRAEVKFEGDTLVNRIELKGIDFKEDGNILGHKLEYNFNSHNVYITADKQKNGIKANFKIRHNVEDGSVQLADHYQQNTPIGDGPVLLPDNHYLSTQSKLSKDPNEKRDHMVLLEFVTAAGITLGMDELYKDYKDDDDK*
pCB55	NTD1-53-sfGFP-flag	pFA21	H. neapolitanus	Kan	C-flag	34	E. coli BW25113	50 ug/ul aTc	53 first residues of CsoSCA fused to super-folder GFP	This study	MNTRNTRSKQRAPFGVSSSVKPRLDLIEQAPNPAYDRHPACITLPERTCRHPLGSSVSKGEELFTGVVPILVELDGDVNGHKFSVRGEGEGDATNGKLTLKFICTTGKLPVPWPTLVTTLTYGVQCFSRYPDHMKQHDFFKSAMPEGYVQERTISFKDDGTYKTRAEVKFEGDTLVNRIELKGIDFKEDGNILGHKLEYNFNSHNVYITADKQKNGIKANFKIRHNVEDGSVQLADHYQQNTPIGDGPVLLPDNHYLSTQSKLSKDPNEKRDHMVLLEFVTAAGITLGMDELYKDYKDDDDK*
pCB56	NTD1-37-sfGFP-flag	pFA21	H. neapolitanus	Kan	C-flag	32	E. coli BW25113	50 ug/ul aTc	367first residues of CsoSCA fused to super-folder GFP	This study	MNTRNTRSKQRAPFGVSSSVKPRLDLIEQAPNPAYDRGSSVSKGEELFTGVVPILVELDGDVNGHKFSVRGEGEGDATNGKLTLKFICTTGKLPVPWPTLVTTLTYGVQCFSRYPDHMKQHDFFKSAMPEGYVQERTISFKDDGTYKTRAEVKFEGDTLVNRIELKGIDFKEDGNILGHKLEYNFNSHNVYITADKQKNGIKANFKIRHNVEDGSVQLADHYQQNTPIGDGPVLLPDNHYLSTQSKLSKDPNEKRDHMVLLEFVTAAGITLGMDELYKDYKDDDDK*
pCB58	CsosCA-sfGFP-flag	pFA21	H. neapolitanus	Kan	C-flag		E. coli BW25113	50 ug/ul aTc	CsoSCA fused to super-folder GFP	This study	MNTRNTRSKQRAPFGVSSSVKPRLDLIEQAPNPAYDRHPACITLPERTCRHPLGSSVMSKGEELFTGVVPILVELDGDVNGHKFSVRGEGEGDATNGKLTLKFICTTGKLPVPWPTLVTTLTYGVQCFSRYPDHMKRHDFFKSAMPEGYVQERTISFKDDGTYKTRAEVKFEGDTLVNRIELKGIDFKEDGNILGHKLEYNFNSHNVYITADKQKNGIKANFKIRHNVEDGSVQLADHYQQNTPIGDGPVLLPDNHYLSTQSVLSKDPNEKRDHMVLLEFVTAAGITHGMDELYKDYKDDDDK
pCB59	sfGFP-his	pFA21		Kan	C-his	27	E. coli BW25113	50 ug/ul aTc		This study	MSKGEELFTGVVPILVELDGDVNGHKFSVRGEGEGDATNGKLTLKFICTTGKLPVPWPTLVTTLTYGVQCFSRYPDHMKRHDFFKSAMPEGYVQERTISFKDDGTYKTRAEVKFEGDTLVNRIELKGIDFKEDGNILGHKLEYNFNSHNVYITADKQKNGIKANFKIRHNVEDGSVQLADHYQQNTPIGDGPVLLPDNHYLSTQSVLSKDPNEKRDHMVLLEFVTAAGITHGMDELYK
pCB60	NTD1-53-sfGFP-his	pFA21	H. neapolitanus	Kan	C-his	34	E. coli BW25113	50 ug/ul aTc	53 first residues of CsoSCA fused to super-folder GFP; Variants: P22A and R23A	This study	MNTRNTRSKQRAPFGVSSSVKPRLDLIEQAPNPAYDRHPACITLPERTCRHPLGSSVMSKGEELFTGVVPILVELDGDVNGHKFSVRGEGEGDATNGKLTLKFICTTGKLPVPWPTLVTTLTYGVQCFSRYPDHMKRHDFFKSAMPEGYVQERTISFKDDGTYKTRAEVKFEGDTLVNRIELKGIDFKEDGNILGHKLEYNFNSHNVYITADKQKNGIKANFKIRHNVEDGSVQLADHYQQNTPIGDGPVLLPDNHYLSTQSVLSKDPNEKRDHMVLLEFVTAAGITHGMDELYKHHHHHH*
pBz15	CbbL-strep, CbbS	pET14b	H. neapolitanus	Amp	C-strep CbbL	CbbL: 64, CbbS: 13	E. coli BL21-AI	0.08% L-arabinose	Variants: CbbL Y72A and D99A	Oltrogge et al., (2020) Nat Struct Mol Biol. 27(3) 281-287	CbbL: MSAVKKYSAGVKEYRQTYWMPEYTPLDSDILACFKITPQPGVDREEAAAAVAAESSTGTWTTVWTDLLTDMDYYKGRAYRIEDVPGDDAAFYAFIAYPIDLFEEGSVVNVFTSLVGNVFGFKAVRGLRLEDVRFPLAYVKTCGGPPHGIQVERDKMNKYGRPLLGCTIKPKLGLSAKNYGRAVYECLRGGLDFTKDDENINSQPFMRWRDRFLFVQDATETAEAQTGERKGHYLNVTAPTPEEMYKRAEFAKEIGAPIIMHDYITGGFTANTGLAKWCQDNGVLLHIHRAMHAVIDRNPNHGIHFRVLTKILRLSGGDHLHTGTVVGKLEGDRASTLGWIDLLRESFIPEDRSRGIFFDQDWGSMPGVFAVASGGIHVWHMPALVNIFGDDSV…
pNP01	his-SUMO-CsoS1A	pET28	H. neapolitanus	Kan	N-his	23	E. coli BL21-AI	0.5 mM IPTG		This study	MSKHHHHSGHHHTGHHHHSGSHHHSGSAAGGEEDKKPAGGEGGGAHINLKVKGQDGNEVFFRIKRSTQLKKLMNAYCDRQSVDMTAIAFLFDGRRLRAEQTPDELEMEDGDEIDAMLHQTGGMADVTGIALGMIETRGLVPAIEAADAMTKAAEVRLVGRQFVGGGYVTVLVRGETGAVNAAVRAGADACERVGDGLVAAHIIARVHSEVENILPKAPQA*
pNP02	his-SUMO-CsoS1B	pET28	H. neapolitanus	Kan	N-his	25	E. coli BL21-AI	0.5 mM IPTG		This study	MSKHHHHSGHHHTGHHHHSGSHHHSGSAAGGEEDKKPAGGEGGGAHINLKVKGQDGNEVFFRIKRSTQLKKLMNAYCDRQSVDMTAIAFLFDGRRLRAEQTPDELEMEDGDEIDAMLHQTGGMATTHGIALGMIETRGLVPAIEAADAMTKAAEVRLVGRSFVGGGYVTVMVRGETGAVNAAVRAGADACERVGDGLVAAHIIARVHSEVEIILPETPEDSDSAWCIANLNS*
pNP03	his-SUMO-CsoS4B	pET28	H. neapolitanus	Kan	N-his	22	E. coli BL21-AI	0.5 mM IPTG		This study	MSKHHHHSGHHHTGHHHHSGSHHHSGSAAGGEEDKKPAGGEGGGAHINLKVKGQDGNEVFFRIKRSTQLKKLMNAYCDRQSVDMTAIAFLFDGRRLRAEQTPDELEMEDGDEIDAMLHQTGGMEVMRVRSDLIATRRIPGLKNISLRVMEDATGKVSVACDPIGVPEGCWVFTISGSAARFGVGDFEILTDLTIGGIIDHWVT
pNP04	his-SUMO-CsoS1D	pET28	H. neapolitanus	Kan	N-his	37	E. coli BL21-AI	0.5 mM IPTG		This study	MSKHHHHSGHHHTGHHHHSGSHHHSGSAAGGEEDKKPAGGEGGGAHINLKVKGQDGNEVFFRIKRSTQLKKLMNAYCDRQSVDMTAIAFLFDGRRLRAEQTPDELEMEDGDEIDAMLHQTGGMNNIDLRVYSFIDSLQPQLASYLATSSQGFLPVPGDACLWIEVAPGMAVHRLSDIALKATNVRLGEQVVERAFGSMEIHYRNQSDVLASGEAVLREINHAQEDRLPCRIAWKEIIRAITPDHATLINRQLRKGSMLLPGKSMFILETEPAGYIVQAANEAEKAAHVTLIDVRAFGNFGRLTMMGSEAETEEAMRAAEATIASINARARRAEGF*
pBz118	CsoS2B	pET14b	H. neapolitanus	Amp	N-his	87	E. coli BL21-AI	0.08% L-arabinose		Oltrogge et al., (2020) Nat Struct Mol Biol. 27(3) 281-287	MHHHHHHPSQSGMNPADLSGLSGKELARARRAALSKQGKAAVSNKTASVNRSTKQAASSINTNQVRSSVNEVPTDYQMADQLCSTIDHADFGTESNRVRDLCRQRREALSTIGKKAVKTNGKPSGRVRPQQSVVHNDAMIENAGDTNQSSSTSLNNELSEICSIADDMPERFGSQAKTVRDICRARRQALSERGTRAVPPKPQSQGGPGRNGYQIDGYLDTALHGRDAAKRHREMLCQYGRGTAPSCKPTGRVKNSVQSGNAAPKKVETGHTLSGGSVTGTQVDRKSHVTGNEPGTCRAVTGTEYVGTEQFTSFCNTSPKPNATKVNVTTTARGRPVSGTEVSRTEKVTGNESGVCRNVTGTEYMSNEAHFSLCGTAAKPSQADKVMFGATARTHQVVS…
pLz74	CbbL-N*strep, CbbS	pET14b	H. neapolitanus	Amp	C-strep	56	E. coli BL21-AI	0.08% L-arabinose	CsoS2s Rubisco binding motif fused to CbbL of Rubisco	Oltrogge et al., (2020) Nat Struct Mol Biol. 27(3) 281-287	MSAVKKYSAGVKEYRQTYWMPEYTPLDSDILACFKITPQPGVDREEAAAAVAAESSTGTWTTVWTDLLTDMDYYKGRAYRIEDVPGDDAAFYAFIAYPIDLFEEGSVVNVFTSLVGNVFGFKAVRGLRLEDVRFPLAYVKTCGGPPHGIQVERDKMNKYGRPLLGCTIKPKLGLSAKNYGRAVYECLRGGLDFTKDDENINSQPFMRWRDRFLFVQDATETAEAQTGERKGHYLNVTAPTPEEMYKRAEFAKEIGAPIIMHDYITGGFTANTGLAKWCQDNGVLLHIHRAMHAVIDRNPNHGIHFRVLTKILRLSGGDHLHTGTVVGKLEGDRASTLGWIDLLRESFIPEDRSRGIFFDQDWGSMPGVFAVASGGIHVWHMPALVNIFGDDSVLQFGGG…
pepCB1	NTD50 CsoSCA peptide					5.7			Synthesised (ElimBio)	This study	MNTRNTRSKQRAPFGVSSSVKPRLDLIEQAPNPAYDRHPACITLPERTCR
